# Supplementary material for: Deciphering the alteration of MAP2 interactome caused by a schizophrenia-associated phosphorylation
Source: Neurobiol Dis. Author manuscript; Available in PMC 2025 Sep 6. (PMC12413633; doi:10.1016/j.nbd.2024.106731)
Supplement: Supplement2 [file NIHMS2041103-supplement-Supplement2.xlsx]

## Sheet: Legend
Table S5. Mouse Auditory Cortex Proteome
Column Header	Definition
Protein FDR Confidence: Combined	The combined confidence in the False Discovery Rate associated with proteins.
Accession	The Uniprot Accession of the protein detected by mass spectrometry
Description	The description of protein in the form of FASTA headers for UniprotKB
Entrez Gene ID	The Entrez Gene ID of the protein detected by mass spectrometry
Ensembl Gene ID	The Ensembl Gene ID of the protein detected by mass spectrometry
Gene Synbol	The number of peptides from the prey protein identified in mass spectrometry

## Sheet: Table S5
Protein FDR Confidence: Combined	Accession	Description	Entrez Gene ID	Ensembl Gene ID	Gene Symbol
High	Q61102	ATP-binding cassette sub-family B member 7, mitochondrial OS=Mus musculus OX=10090 GN=Abcb7 PE=1 SV=3	11306	ENSMUSG00000031333	Abcb7
High	Q8CBW3	Abl interactor 1 OS=Mus musculus OX=10090 GN=Abi1 PE=1 SV=3	11308	ENSMUSG00000058835	Abi1
High	P51174	Long-chain specific acyl-CoA dehydrogenase, mitochondrial OS=Mus musculus OX=10090 GN=Acadl PE=1 SV=2	11363		Acadl
High	P45952	Medium-chain specific acyl-CoA dehydrogenase, mitochondrial OS=Mus musculus OX=10090 GN=Acadm PE=1 SV=1	11364	ENSMUSG00000062908	Acadm
High	P50544	Very long-chain specific acyl-CoA dehydrogenase, mitochondrial OS=Mus musculus OX=10090 GN=Acadvl PE=1 SV=3	11370	ENSMUSG00000018574	Acadvl
High	Q07417	Short-chain specific acyl-CoA dehydrogenase, mitochondrial OS=Mus musculus OX=10090 GN=Acads PE=1 SV=2	11409	ENSMUSG00000029545	Acads
High	Q925H0	Acid-sensing ion channel 2 OS=Mus musculus OX=10090 GN=Asic2 PE=1 SV=1	11418	ENSMUSG00000020704	Asic2
High	Q6NXK8	Acid-sensing ion channel 1 OS=Mus musculus OX=10090 GN=Asic1 PE=1 SV=1	11419	ENSMUSG00000023017	Asic1
High	P09470	Angiotensin-converting enzyme OS=Mus musculus OX=10090 GN=Ace PE=1 SV=3	11421	ENSMUSG00000020681	Ace
High	P21836	Acetylcholinesterase OS=Mus musculus OX=10090 GN=Ache PE=1 SV=1	11423	ENSMUSG00000023328	Ache
High	P28271	Cytoplasmic aconitate hydratase OS=Mus musculus OX=10090 GN=Aco1 PE=1 SV=3	11428	ENSMUSG00000028405	Aco1
High	Q99KI0	Aconitate hydratase, mitochondrial OS=Mus musculus OX=10090 GN=Aco2 PE=1 SV=1	11429	ENSMUSG00000022477	Aco2
High	Q9R0H0	Peroxisomal acyl-coenzyme A oxidase 1 OS=Mus musculus OX=10090 GN=Acox1 PE=1 SV=5	11430	ENSMUSG00000020777	Acox1
High	Q9D358	Low molecular weight phosphotyrosine protein phosphatase OS=Mus musculus OX=10090 GN=Acp1 PE=1 SV=3	11431	ENSMUSG00000044573	Acp1
High	P24638	Lysosomal acid phosphatase OS=Mus musculus OX=10090 GN=Acp2 PE=1 SV=2	11432	ENSMUSG00000002103	Acp2
High	P60710	Actin, cytoplasmic 1 OS=Mus musculus OX=10090 GN=Actb PE=1 SV=1	11461	ENSMUSG00000029580	Actb
High	P68033	Actin, alpha cardiac muscle 1 OS=Mus musculus OX=10090 GN=Actc1 PE=1 SV=1	11464	ENSMUSG00000068614	Actc1
High	P63260	Actin, cytoplasmic 2 OS=Mus musculus OX=10090 GN=Actg1 PE=1 SV=1	11465	ENSMUSG00000062825	Actg1
High	Q9JI91	Alpha-actinin-2 OS=Mus musculus OX=10090 GN=Actn2 PE=1 SV=2	11472	ENSMUSG00000052374	Actn2
High	P62737	Actin, aortic smooth muscle OS=Mus musculus OX=10090 GN=Acta2 PE=1 SV=1	11475	ENSMUSG00000035783	Acta2
High	Q61271	Activin receptor type-1B OS=Mus musculus OX=10090 GN=Acvr1b PE=1 SV=1	11479	ENSMUSG00000000532	Acvr1b
High	Q8R3P0	Aspartoacylase OS=Mus musculus OX=10090 GN=Aspa PE=1 SV=2	11484	ENSMUSG00000020774	Aspa
High	O35598	Disintegrin and metalloproteinase domain-containing protein 10 OS=Mus musculus OX=10090 GN=Adam10 PE=1 SV=2	11487	ENSMUSG00000054693	Adam10
High	Q9R1V4	Disintegrin and metalloproteinase domain-containing protein 11 OS=Mus musculus OX=10090 GN=Adam11 PE=1 SV=2	11488	ENSMUSG00000020926	Adam11
High	Q9R1V6	Disintegrin and metalloproteinase domain-containing protein 22 OS=Mus musculus OX=10090 GN=Adam22 PE=1 SV=2	11496	ENSMUSG00000040537	Adam22
High	Q01341	Adenylate cyclase type 6 OS=Mus musculus OX=10090 GN=Adcy6 PE=1 SV=1	11512		Adcy6
High	P51830	Adenylate cyclase type 9 OS=Mus musculus OX=10090 GN=Adcy9 PE=1 SV=1	11515	ENSMUSG00000005580	Adcy9
High	P70205	Pituitary adenylate cyclase-activating polypeptide type I receptor OS=Mus musculus OX=10090 GN=Adcyap1r1 PE=1 SV=1	11517	ENSMUSG00000029778	Adcyap1r1
High	Q9QYC0	Alpha-adducin OS=Mus musculus OX=10090 GN=Add1 PE=1 SV=2	11518	ENSMUSG00000029106	Add1
High	Q9QYB8	Beta-adducin OS=Mus musculus OX=10090 GN=Add2 PE=1 SV=4	11519	ENSMUSG00000030000	Add2
High	P28474	Alcohol dehydrogenase class-3 OS=Mus musculus OX=10090 GN=Adh5 PE=1 SV=3	11532	ENSMUSG00000028138	Adh5
High	P55264	Adenosine kinase OS=Mus musculus OX=10090 GN=Adk PE=1 SV=2	11534	ENSMUSG00000039197	Adk
Medium	P03953	Complement factor D OS=Mus musculus OX=10090 GN=Cfd PE=1 SV=1	11537	ENSMUSG00000061780	Cfd
Medium	Q60612	Adenosine receptor A1 OS=Mus musculus OX=10090 GN=Adora1 PE=2 SV=4	11539	ENSMUSG00000042429	Adora1
High	P54923	[Protein ADP-ribosylarginine] hydrolase OS=Mus musculus OX=10090 GN=Adprh PE=1 SV=1	11544	ENSMUSG00000002844	Adprh
Low	O88554	Poly [ADP-ribose] polymerase 2 OS=Mus musculus OX=10090 GN=Parp2 PE=1 SV=3	11546	ENSMUSG00000036023	Parp2
High	P54822	Adenylosuccinate lyase OS=Mus musculus OX=10090 GN=Adsl PE=1 SV=2	11564	ENSMUSG00000022407	Adsl
High	P28650	Adenylosuccinate synthetase isozyme 1 OS=Mus musculus OX=10090 GN=Adss1 PE=1 SV=2	11565	ENSMUSG00000011148	Adss1
High	P46664	Adenylosuccinate synthetase isozyme 2 OS=Mus musculus OX=10090 GN=Adss2 PE=1 SV=2	11566	ENSMUSG00000015961	Adss2
High	Q61282	Aggrecan core protein OS=Mus musculus OX=10090 GN=Acan PE=1 SV=2	11595	ENSMUSG00000030607	Acan
High	P29699	Alpha-2-HS-glycoprotein OS=Mus musculus OX=10090 GN=Ahsg PE=1 SV=1	11625	ENSMUSG00000022868	Ahsg
High	O08915	AH receptor-interacting protein OS=Mus musculus OX=10090 GN=Aip PE=1 SV=1	11632	ENSMUSG00000024847	Aip
High	Q9R0Y5	Adenylate kinase isoenzyme 1 OS=Mus musculus OX=10090 GN=Ak1 PE=1 SV=1	11636	ENSMUSG00000026817	Ak1
High	Q9WTP6	Adenylate kinase 2, mitochondrial OS=Mus musculus OX=10090 GN=Ak2 PE=1 SV=5	11637	ENSMUSG00000028792	Ak2
High	Q9WUR9	Adenylate kinase 4, mitochondrial OS=Mus musculus OX=10090 GN=Ak4 PE=1 SV=1	11639	ENSMUSG00000028527	Ak4
High	P09242	Alkaline phosphatase, tissue-nonspecific isozyme OS=Mus musculus OX=10090 GN=Alpl PE=1 SV=2	11647	ENSMUSG00000028766	Alpl
High	P31750	RAC-alpha serine/threonine-protein kinase OS=Mus musculus OX=10090 GN=Akt1 PE=1 SV=2	11651	ENSMUSG00000001729	Akt1
High	Q60823	RAC-beta serine/threonine-protein kinase OS=Mus musculus OX=10090 GN=Akt2 PE=1 SV=1	11652	ENSMUSG00000004056	Akt2
High	P07724	Serum albumin OS=Mus musculus OX=10090 GN=Alb PE=1 SV=3	11657	ENSMUSG00000029368	Alb
High	Q61490	CD166 antigen OS=Mus musculus OX=10090 GN=Alcam PE=1 SV=3	11658	ENSMUSG00000022636	Alcam
High	P24549	Retinal dehydrogenase 1 OS=Mus musculus OX=10090 GN=Aldh1a1 PE=1 SV=5	11668	ENSMUSG00000053279	Aldh1a1
High	P47738	Aldehyde dehydrogenase, mitochondrial OS=Mus musculus OX=10090 GN=Aldh2 PE=1 SV=1	11669	ENSMUSG00000029455	Aldh2
High	P47740	Aldehyde dehydrogenase family 3 member A2 OS=Mus musculus OX=10090 GN=Aldh3a2 PE=1 SV=2	11671	ENSMUSG00000010025	Aldh3a2
High	P05064	Fructose-bisphosphate aldolase A OS=Mus musculus OX=10090 GN=Aldoa PE=1 SV=2	11674	ENSMUSG00000030695	Aldoa
High	P05063	Fructose-bisphosphate aldolase C OS=Mus musculus OX=10090 GN=Aldoc PE=1 SV=4	11676	ENSMUSG00000017390	Aldoc
High	P45376	Aldo-keto reductase family 1 member B1 OS=Mus musculus OX=10090 GN=Akr1b1 PE=1 SV=3	11677	ENSMUSG00000001642	Akr1b1
High	P56213	FAD-linked sulfhydryl oxidase ALR OS=Mus musculus OX=10090 GN=Gfer PE=1 SV=2	11692	ENSMUSG00000040888	Gfer
High	O08739	AMP deaminase 3 OS=Mus musculus OX=10090 GN=Ampd3 PE=1 SV=2	11717	ENSMUSG00000005686	Ampd3
High	Q9JHZ2	Progressive ankylosis protein OS=Mus musculus OX=10090 GN=Ankh PE=2 SV=1	11732	ENSMUSG00000022265	Ankh
High	Q02357	Ankyrin-1 OS=Mus musculus OX=10090 GN=Ank1 PE=1 SV=2	11733	ENSMUSG00000031543	Ank1
High	G5E8K5	Ankyrin-3 OS=Mus musculus OX=10090 GN=Ank3 PE=1 SV=1	11735	ENSMUSG00000069601	Ank3
High	Q810B6	Rabankyrin-5 OS=Mus musculus OX=10090 GN=Ankfy1 PE=1 SV=2	11736	ENSMUSG00000020790	Ankfy1
High	O35381	Acidic leucine-rich nuclear phosphoprotein 32 family member A OS=Mus musculus OX=10090 GN=Anp32a PE=1 SV=1	11737	ENSMUSG00000032249	Anp32a
High	P48962	ADP/ATP translocase 1 OS=Mus musculus OX=10090 GN=Slc25a4 PE=1 SV=4	11739	ENSMUSG00000031633	Slc25a4
High	P51881	ADP/ATP translocase 2 OS=Mus musculus OX=10090 GN=Slc25a5 PE=1 SV=3	11740	ENSMUSG00000016319	Slc25a5
High	P97384	Annexin A11 OS=Mus musculus OX=10090 GN=Anxa11 PE=1 SV=2	11744	ENSMUSG00000021866	Anxa11
High	O35639	Annexin A3 OS=Mus musculus OX=10090 GN=Anxa3 PE=1 SV=4	11745	ENSMUSG00000029484	Anxa3
High	P97429	Annexin A4 OS=Mus musculus OX=10090 GN=Anxa4 PE=1 SV=4	11746	ENSMUSG00000029994	Anxa4
High	P48036	Annexin A5 OS=Mus musculus OX=10090 GN=Anxa5 PE=1 SV=1	11747	ENSMUSG00000027712	Anxa5
High	P14824	Annexin A6 OS=Mus musculus OX=10090 GN=Anxa6 PE=1 SV=3	11749	ENSMUSG00000018340	Anxa6
High	Q07076	Annexin A7 OS=Mus musculus OX=10090 GN=Anxa7 PE=1 SV=2	11750	ENSMUSG00000021814	Anxa7
High	P20108	Thioredoxin-dependent peroxide reductase, mitochondrial OS=Mus musculus OX=10090 GN=Prdx3 PE=1 SV=1	11757	ENSMUSG00000024997	Prdx3
High	O08709	Peroxiredoxin-6 OS=Mus musculus OX=10090 GN=Prdx6 PE=1 SV=3	11758		Prdx6
High	O35643	AP-1 complex subunit beta-1 OS=Mus musculus OX=10090 GN=Ap1b1 PE=1 SV=2	11764	ENSMUSG00000009090	Ap1b1
High	P22892	AP-1 complex subunit gamma-1 OS=Mus musculus OX=10090 GN=Ap1g1 PE=1 SV=3	11765	ENSMUSG00000031731	Ap1g1
High	P35585	AP-1 complex subunit mu-1 OS=Mus musculus OX=10090 GN=Ap1m1 PE=1 SV=3	11767	ENSMUSG00000003033	Ap1m1
High	P61967	AP-1 complex subunit sigma-1A OS=Mus musculus OX=10090 GN=Ap1s1 PE=1 SV=1	11769	ENSMUSG00000004849	Ap1s1
High	P17426	AP-2 complex subunit alpha-1 OS=Mus musculus OX=10090 GN=Ap2a1 PE=1 SV=1	11771	ENSMUSG00000060279	Ap2a1
High	P17427	AP-2 complex subunit alpha-2 OS=Mus musculus OX=10090 GN=Ap2a2 PE=1 SV=2	11772	ENSMUSG00000002957	Ap2a2
High	P84091	AP-2 complex subunit mu OS=Mus musculus OX=10090 GN=Ap2m1 PE=1 SV=1	11773	ENSMUSG00000022841	Ap2m1
High	Q9Z1T1	AP-3 complex subunit beta-1 OS=Mus musculus OX=10090 GN=Ap3b1 PE=1 SV=2	11774	ENSMUSG00000021686	Ap3b1
High	Q9JME5	AP-3 complex subunit beta-2 OS=Mus musculus OX=10090 GN=Ap3b2 PE=1 SV=2	11775	ENSMUSG00000062444	Ap3b2
High	O54774	AP-3 complex subunit delta-1 OS=Mus musculus OX=10090 GN=Ap3d1 PE=1 SV=1	11776	ENSMUSG00000020198	Ap3d1
High	Q9DCR2	AP-3 complex subunit sigma-1 OS=Mus musculus OX=10090 GN=Ap3s1 PE=1 SV=2	11777	ENSMUSG00000024480	Ap3s1
High	Q8BSZ2	AP-3 complex subunit sigma-2 OS=Mus musculus OX=10090 GN=Ap3s2 PE=1 SV=1	11778	ENSMUSG00000063801	Ap3s2
High	P98084	Amyloid-beta A4 precursor protein-binding family A member 2 OS=Mus musculus OX=10090 GN=Apba2 PE=1 SV=2	11784	ENSMUSG00000030519	Apba2
High	Q9QXJ1	Amyloid-beta A4 precursor protein-binding family B member 1 OS=Mus musculus OX=10090 GN=Apbb1 PE=1 SV=3	11785	ENSMUSG00000037032	Apbb1
High	P28352	DNA-(apurinic or apyrimidinic site) lyase OS=Mus musculus OX=10090 GN=Apex1 PE=1 SV=2	11792	ENSMUSG00000035960	Apex1
High	Q99J83	Autophagy protein 5 OS=Mus musculus OX=10090 GN=Atg5 PE=1 SV=1	11793	ENSMUSG00000038160	Atg5
High	O35841	Apoptosis inhibitor 5 OS=Mus musculus OX=10090 GN=Api5 PE=1 SV=2	11800	ENSMUSG00000027193	Api5
High	Q06335	Amyloid-like protein 2 OS=Mus musculus OX=10090 GN=Aplp2 PE=1 SV=4	11804	ENSMUSG00000031996	Aplp2
High	Q00623	Apolipoprotein A-I OS=Mus musculus OX=10090 GN=Apoa1 PE=1 SV=2	11806	ENSMUSG00000032083	Apoa1
High	P51910	Apolipoprotein D OS=Mus musculus OX=10090 GN=Apod PE=1 SV=1	11815	ENSMUSG00000022548	Apod
High	P08226	Apolipoprotein E OS=Mus musculus OX=10090 GN=Apoe PE=1 SV=2	11816	ENSMUSG00000002985	Apoe
High	P12023	Amyloid-beta A4 protein OS=Mus musculus OX=10090 GN=App PE=1 SV=3	11820	ENSMUSG00000022892	App
High	P08030	Adenine phosphoribosyltransferase OS=Mus musculus OX=10090 GN=Aprt PE=1 SV=2	11821	ENSMUSG00000006589	Aprt
High	P55088	Aquaporin-4 OS=Mus musculus OX=10090 GN=Aqp4 PE=1 SV=2	11829	ENSMUSG00000024411	Aqp4
High	P04627	Serine/threonine-protein kinase A-Raf OS=Mus musculus OX=10090 GN=Araf PE=1 SV=2	11836	ENSMUSG00000001127	Araf
High	P14869	60S acidic ribosomal protein P0 OS=Mus musculus OX=10090 GN=Rplp0 PE=1 SV=3	11837	ENSMUSG00000067274	Rplp0
High	Q9WV31	Activity-regulated cytoskeleton-associated protein OS=Mus musculus OX=10090 GN=Arc PE=1 SV=1	11838	ENSMUSG00000022602	Arc
High	P84078	ADP-ribosylation factor 1 OS=Mus musculus OX=10090 GN=Arf1 PE=1 SV=2	11840	ENSMUSG00000048076	Arf1
High	Q8BSL7	ADP-ribosylation factor 2 OS=Mus musculus OX=10090 GN=Arf2 PE=1 SV=2	11841	ENSMUSG00000062421	Arf2
High	P61205	ADP-ribosylation factor 3 OS=Mus musculus OX=10090 GN=Arf3 PE=2 SV=2	11842	ENSMUSG00000051853	Arf3
High	P61750	ADP-ribosylation factor 4 OS=Mus musculus OX=10090 GN=Arf4 PE=1 SV=2	11843	ENSMUSG00000021877	Arf4
High	P84084	ADP-ribosylation factor 5 OS=Mus musculus OX=10090 GN=Arf5 PE=1 SV=2	11844	ENSMUSG00000020440	Arf5
High	P62331	ADP-ribosylation factor 6 OS=Mus musculus OX=10090 GN=Arf6 PE=1 SV=2	11845	ENSMUSG00000044147	Arf6
High	Q9QUI0	Transforming protein RhoA OS=Mus musculus OX=10090 GN=Rhoa PE=1 SV=1	11848	ENSMUSG00000007815	Rhoa
High	P62746	Rho-related GTP-binding protein RhoB OS=Mus musculus OX=10090 GN=Rhob PE=1 SV=1	11852	ENSMUSG00000054364	Rhob
High	Q62159	Rho-related GTP-binding protein RhoC OS=Mus musculus OX=10090 GN=Rhoc PE=1 SV=2	11853	ENSMUSG00000002233	Rhoc
High	Q61599	Rho GDP-dissociation inhibitor 2 OS=Mus musculus OX=10090 GN=Arhgdib PE=1 SV=3	11857	ENSMUSG00000030220	Arhgdib
High	Q9WV32	Actin-related protein 2/3 complex subunit 1B OS=Mus musculus OX=10090 GN=Arpc1b PE=1 SV=4	11867	ENSMUSG00000029622	Arpc1b
High	P98203	Armadillo repeat protein deleted in velo-cardio-facial syndrome homolog OS=Mus musculus OX=10090 GN=Arvcf PE=1 SV=2	11877	ENSMUSG00000118669	Arvcf
High	P50429	Arylsulfatase B OS=Mus musculus OX=10090 GN=Arsb PE=1 SV=3	11881		Arsb
High	P50428	Arylsulfatase A OS=Mus musculus OX=10090 GN=Arsa PE=1 SV=2	11883	ENSMUSG00000022620	Arsa
High	Q9WV54	Acid ceramidase OS=Mus musculus OX=10090 GN=Asah1 PE=1 SV=1	11886	ENSMUSG00000031591	Asah1
High	P16460	Argininosuccinate synthase OS=Mus musculus OX=10090 GN=Ass1 PE=1 SV=1	11898	ENSMUSG00000076441	Ass1
High	Q61137	Astrotactin-1 OS=Mus musculus OX=10090 GN=Astn1 PE=1 SV=4	11899	ENSMUSG00000026587	Astn1
High	Q9Z2A5	Arginyl-tRNA--protein transferase 1 OS=Mus musculus OX=10090 GN=Ate1 PE=1 SV=2	11907	ENSMUSG00000030850	Ate1
Low	Q06507	Cyclic AMP-dependent transcription factor ATF-4 OS=Mus musculus OX=10090 GN=Atf4 PE=1 SV=2	11911	ENSMUSG00000042406	Atf4
High	O08997	Copper transport protein ATOX1 OS=Mus musculus OX=10090 GN=Atox1 PE=1 SV=1	11927	ENSMUSG00000018585	Atox1
High	Q8VDN2	Sodium/potassium-transporting ATPase subunit alpha-1 OS=Mus musculus OX=10090 GN=Atp1a1 PE=1 SV=1	11928	ENSMUSG00000033161	Atp1a1
High	P14094	Sodium/potassium-transporting ATPase subunit beta-1 OS=Mus musculus OX=10090 GN=Atp1b1 PE=1 SV=1	11931	ENSMUSG00000026576	Atp1b1
High	P14231	Sodium/potassium-transporting ATPase subunit beta-2 OS=Mus musculus OX=10090 GN=Atp1b2 PE=1 SV=2	11932	ENSMUSG00000041329	Atp1b2
High	P97370	Sodium/potassium-transporting ATPase subunit beta-3 OS=Mus musculus OX=10090 GN=Atp1b3 PE=1 SV=1	11933	ENSMUSG00000032412	Atp1b3
High	Q8R429	Sarcoplasmic/endoplasmic reticulum calcium ATPase 1 OS=Mus musculus OX=10090 GN=Atp2a1 PE=1 SV=1	11937	ENSMUSG00000030730	Atp2a1
High	O55143	Sarcoplasmic/endoplasmic reticulum calcium ATPase 2 OS=Mus musculus OX=10090 GN=Atp2a2 PE=1 SV=2	11938	ENSMUSG00000029467	Atp2a2
High	Q9R0K7	Plasma membrane calcium-transporting ATPase 2 OS=Mus musculus OX=10090 GN=Atp2b2 PE=1 SV=2	11941	ENSMUSG00000030302	Atp2b2
High	Q03265	ATP synthase subunit alpha, mitochondrial OS=Mus musculus OX=10090 GN=Atp5f1a PE=1 SV=1	11946	ENSMUSG00000025428	Atp5f1a
High	P56480	ATP synthase subunit beta, mitochondrial OS=Mus musculus OX=10090 GN=Atp5f1b PE=1 SV=2	11947	ENSMUSG00000025393	Atp5f1b
High	Q91VR2	ATP synthase subunit gamma, mitochondrial OS=Mus musculus OX=10090 GN=Atp5f1c PE=1 SV=1	11949	ENSMUSG00000025781	Atp5f1c
High	Q9CQQ7	ATP synthase F(0) complex subunit B1, mitochondrial OS=Mus musculus OX=10090 GN=Atp5pb PE=1 SV=1	11950	ENSMUSG00000000563	Atp5pb
High	Q9CR84	ATP synthase F(0) complex subunit C1, mitochondrial OS=Mus musculus OX=10090 GN=Atp5mc1 PE=1 SV=1	11951	ENSMUSG00000006057	Atp5mc1
High	P97450	ATP synthase-coupling factor 6, mitochondrial OS=Mus musculus OX=10090 GN=Atp5pf PE=1 SV=1	11957	ENSMUSG00000022890	Atp5pf
High	Q06185	ATP synthase subunit e, mitochondrial OS=Mus musculus OX=10090 GN=Atp5me PE=1 SV=2	11958	ENSMUSG00000050856	Atp5me
High	P50516	V-type proton ATPase catalytic subunit A OS=Mus musculus OX=10090 GN=Atp6v1a PE=1 SV=2	11964	ENSMUSG00000052459	Atp6v1a
High	P62814	V-type proton ATPase subunit B, brain isoform OS=Mus musculus OX=10090 GN=Atp6v1b2 PE=1 SV=1	11966	ENSMUSG00000006273	Atp6v1b2
High	P51863	V-type proton ATPase subunit d 1 OS=Mus musculus OX=10090 GN=Atp6v0d1 PE=1 SV=2	11972	ENSMUSG00000013160	Atp6v0d1
High	P50518	V-type proton ATPase subunit E 1 OS=Mus musculus OX=10090 GN=Atp6v1e1 PE=1 SV=2	11973	ENSMUSG00000019210	Atp6v1e1
High	Q9Z1G4	V-type proton ATPase 116 kDa subunit a isoform 1 OS=Mus musculus OX=10090 GN=Atp6v0a1 PE=1 SV=3	11975	ENSMUSG00000019302	Atp6v0a1
Medium	Q64430	Copper-transporting ATPase 1 OS=Mus musculus OX=10090 GN=Atp7a PE=1 SV=3	11977	ENSMUSG00000033792	Atp7a
High	P70704	Phospholipid-transporting ATPase IA OS=Mus musculus OX=10090 GN=Atp8a1 PE=1 SV=2	11980	ENSMUSG00000037685	Atp8a1
High	O70228	Probable phospholipid-transporting ATPase IIA OS=Mus musculus OX=10090 GN=Atp9a PE=1 SV=3	11981	ENSMUSG00000027546	Atp9a
High	O35143	ATPase inhibitor, mitochondrial OS=Mus musculus OX=10090 GN=ATP5IF1 PE=1 SV=2	11983	ENSMUSG00000054428	Atp5if1
High	P63082	V-type proton ATPase 16 kDa proteolipid subunit OS=Mus musculus OX=10090 GN=Atp6v0c PE=1 SV=1	11984	ENSMUSG00000024121	Atp6v0c
Medium	Q09143	High affinity cationic amino acid transporter 1 OS=Mus musculus OX=10090 GN=Slc7a1 PE=1 SV=1	11987	ENSMUSG00000041313	Slc7a1
High	Q9WU60	Attractin OS=Mus musculus OX=10090 GN=Atrn PE=1 SV=3	11990	ENSMUSG00000027312	Atrn
High	Q60668	Heterogeneous nuclear ribonucleoprotein D0 OS=Mus musculus OX=10090 GN=Hnrnpd PE=1 SV=2	11991	ENSMUSG00000000568	Hnrnpd
High	Q9JLZ3	Methylglutaconyl-CoA hydratase, mitochondrial OS=Mus musculus OX=10090 GN=Auh PE=1 SV=1	11992		Auh
High	P70295	Ancient ubiquitous protein 1 OS=Mus musculus OX=10090 GN=Aup1 PE=1 SV=1	11993		Aup1
High	P21300	Aldo-keto reductase family 1 member B7 OS=Mus musculus OX=10090 GN=Akr1b7 PE=1 SV=4	11997	ENSMUSG00000052131	Akr1b7
High	Q61337	Bcl2-associated agonist of cell death OS=Mus musculus OX=10090 GN=Bad PE=1 SV=1	12015	ENSMUSG00000024959	Bad
High	Q60739	BAG family molecular chaperone regulator 1 OS=Mus musculus OX=10090 GN=Bag1 PE=1 SV=3	12017	ENSMUSG00000028416	Bag1
Low	P97503	Homeobox protein Nkx-3.2 OS=Mus musculus OX=10090 GN=Nkx3-2 PE=1 SV=2	12020	ENSMUSG00000049691	Nkx3-2
High	Q07813	Apoptosis regulator BAX OS=Mus musculus OX=10090 GN=Bax PE=1 SV=1	12028	ENSMUSG00000003873	Bax
High	Q61361	Brevican core protein OS=Mus musculus OX=10090 GN=Bcan PE=1 SV=2	12032	ENSMUSG00000004892	Bcan
High	Q61334	B-cell receptor-associated protein 29 OS=Mus musculus OX=10090 GN=Bcap29 PE=1 SV=1	12033	ENSMUSG00000020650	Bcap29
High	O35129	Prohibitin-2 OS=Mus musculus OX=10090 GN=Phb2 PE=1 SV=1	12034	ENSMUSG00000004264	Phb2
High	P24288	Branched-chain-amino-acid aminotransferase, cytosolic OS=Mus musculus OX=10090 GN=Bcat1 PE=1 SV=2	12035	ENSMUSG00000030268	Bcat1
High	O35855	Branched-chain-amino-acid aminotransferase, mitochondrial OS=Mus musculus OX=10090 GN=Bcat2 PE=1 SV=2	12036	ENSMUSG00000030826	Bcat2
High	Q6P3A8	2-oxoisovalerate dehydrogenase subunit beta, mitochondrial OS=Mus musculus OX=10090 GN=Bckdhb PE=1 SV=2	12040	ENSMUSG00000032263	Bckdhb
High	O55028	[3-methyl-2-oxobutanoate dehydrogenase [lipoamide]] kinase, mitochondrial OS=Mus musculus OX=10090 GN=Bckdk PE=1 SV=1	12041	ENSMUSG00000030802	Bckdk
High	Q64373	Bcl-2-like protein 1 OS=Mus musculus OX=10090 GN=Bcl2l1 PE=1 SV=1	12048	ENSMUSG00000007659	Bcl2l1
High	P70345	Bcl-2-like protein 2 OS=Mus musculus OX=10090 GN=Bcl2l2 PE=1 SV=1	12050	ENSMUSG00000089682	Bcl2l2
High	P23780	Beta-galactosidase OS=Mus musculus OX=10090 GN=Glb1 PE=1 SV=1	12091	ENSMUSG00000045594	Glb1
Low	Q8BR07	Protein bicaudal D homolog 1 OS=Mus musculus OX=10090 GN=Bicd1 PE=1 SV=2	12121	ENSMUSG00000003452	Bicd1
High	P70444	BH3-interacting domain death agonist OS=Mus musculus OX=10090 GN=Bid PE=1 SV=2	12122	ENSMUSG00000004446	Bid
High	P51880	Fatty acid-binding protein, brain OS=Mus musculus OX=10090 GN=Fabp7 PE=1 SV=2	12140	ENSMUSG00000019874	Fabp7
High	O35607	Bone morphogenetic protein receptor type-2 OS=Mus musculus OX=10090 GN=Bmpr2 PE=1 SV=1	12168	ENSMUSG00000067336	Bmpr2
High	O55003	BCL2/adenovirus E1B 19 kDa protein-interacting protein 3 OS=Mus musculus OX=10090 GN=Bnip3 PE=1 SV=1	12176	ENSMUSG00000078566	Bnip3
High	Q9Z2F7	BCL2/adenovirus E1B 19 kDa protein-interacting protein 3-like OS=Mus musculus OX=10090 GN=Bnip3l PE=1 SV=1	12177	ENSMUSG00000022051	Bnip3l
High	P15327	Bisphosphoglycerate mutase OS=Mus musculus OX=10090 GN=Bpgm PE=1 SV=2	12183	ENSMUSG00000038871	Bpgm
Low	P97929	Breast cancer type 2 susceptibility protein homolog OS=Mus musculus OX=10090 GN=Brca2 PE=1 SV=2	12190	ENSMUSG00000041147	Brca2
High	O88738	Baculoviral IAP repeat-containing protein 6 OS=Mus musculus OX=10090 GN=Birc6 PE=1 SV=2	12211	ENSMUSG00000024073	Birc6
High	P18572	Basigin OS=Mus musculus OX=10090 GN=Bsg PE=1 SV=2	12215	ENSMUSG00000023175	Bsg
High	O88737	Protein bassoon OS=Mus musculus OX=10090 GN=Bsn PE=1 SV=4	12217	ENSMUSG00000032589	Bsn
Low	Q9Z1S0	Mitotic checkpoint serine/threonine-protein kinase BUB1 beta OS=Mus musculus OX=10090 GN=Bub1b PE=1 SV=2	12236	ENSMUSG00000040084	Bub1b
High	Q9WVA3	Mitotic checkpoint protein BUB3 OS=Mus musculus OX=10090 GN=Bub3 PE=1 SV=2	12237	ENSMUSG00000066979	Bub3
High	Q63829	COMM domain-containing protein 3 OS=Mus musculus OX=10090 GN=Commd3 PE=1 SV=1	12238	ENSMUSG00000051154	Commd3
High	P98086	Complement C1q subcomponent subunit A OS=Mus musculus OX=10090 GN=C1qa PE=1 SV=2	12259	ENSMUSG00000036887	C1qa
High	P14106	Complement C1q subcomponent subunit B OS=Mus musculus OX=10090 GN=C1qb PE=1 SV=2	12260	ENSMUSG00000036905	C1qb
High	Q02105	Complement C1q subcomponent subunit C OS=Mus musculus OX=10090 GN=C1qc PE=1 SV=2	12262	ENSMUSG00000036896	C1qc
High	P01027	Complement C3 OS=Mus musculus OX=10090 GN=C3 PE=1 SV=3	12266	ENSMUSG00000024164	C3
High	Q9JKR6	Hypoxia up-regulated protein 1 OS=Mus musculus OX=10090 GN=Hyou1 PE=1 SV=1	12282	ENSMUSG00000032115	Hyou1
High	Q06138	Calcium-binding protein 39 OS=Mus musculus OX=10090 GN=Cab39 PE=1 SV=2	12283	ENSMUSG00000036707	Cab39
High	P97445	Voltage-dependent P/Q-type calcium channel subunit alpha-1A OS=Mus musculus OX=10090 GN=Cacna1a PE=1 SV=2	12286	ENSMUSG00000034656	Cacna1a
High	O55017	Voltage-dependent N-type calcium channel subunit alpha-1B OS=Mus musculus OX=10090 GN=Cacna1b PE=1 SV=1	12287	ENSMUSG00000004113	Cacna1b
High	Q01815	Voltage-dependent L-type calcium channel subunit alpha-1C OS=Mus musculus OX=10090 GN=Cacna1c PE=1 SV=1	12288	ENSMUSG00000051331	Cacna1c
High	O08532	Voltage-dependent calcium channel subunit alpha-2/delta-1 OS=Mus musculus OX=10090 GN=Cacna2d1 PE=1 SV=1	12293	ENSMUSG00000040118	Cacna2d1
High	Q9Z1L5	Voltage-dependent calcium channel subunit alpha-2/delta-3 OS=Mus musculus OX=10090 GN=Cacna2d3 PE=1 SV=1	12294	ENSMUSG00000021991	Cacna2d3
High	Q8R3Z5	Voltage-dependent L-type calcium channel subunit beta-1 OS=Mus musculus OX=10090 GN=Cacnb1 PE=1 SV=1	12295	ENSMUSG00000020882	Cacnb1
High	Q8CC27	Voltage-dependent L-type calcium channel subunit beta-2 OS=Mus musculus OX=10090 GN=Cacnb2 PE=1 SV=1	12296	ENSMUSG00000057914	Cacnb2
High	P54285	Voltage-dependent L-type calcium channel subunit beta-3 OS=Mus musculus OX=10090 GN=Cacnb3 PE=1 SV=2	12297	ENSMUSG00000003352	Cacnb3
High	Q8R0S4	Voltage-dependent L-type calcium channel subunit beta-4 OS=Mus musculus OX=10090 GN=Cacnb4 PE=1 SV=2	12298	ENSMUSG00000017412	Cacnb4
High	O88602	Voltage-dependent calcium channel gamma-2 subunit OS=Mus musculus OX=10090 GN=Cacng2 PE=1 SV=1	12300	ENSMUSG00000019146	Cacng2
High	Q9CXW3	Calcyclin-binding protein OS=Mus musculus OX=10090 GN=Cacybp PE=1 SV=1	12301	ENSMUSG00000014226	Cacybp
High	P08003	Protein disulfide-isomerase A4 OS=Mus musculus OX=10090 GN=Pdia4 PE=1 SV=3	12304		Pdia4
High	P07356	Annexin A2 OS=Mus musculus OX=10090 GN=Anxa2 PE=1 SV=2	12306	ENSMUSG00000032231	Anxa2
High	P12658	Calbindin OS=Mus musculus OX=10090 GN=Calb1 PE=1 SV=2	12307	ENSMUSG00000028222	Calb1
High	Q08331	Calretinin OS=Mus musculus OX=10090 GN=Calb2 PE=1 SV=3	12308	ENSMUSG00000003657	Calb2
High	P14211	Calreticulin OS=Mus musculus OX=10090 GN=Calr PE=1 SV=1	12317	ENSMUSG00000003814	Calr
High	O35887	Calumenin OS=Mus musculus OX=10090 GN=Calu PE=1 SV=1	12321	ENSMUSG00000029767	Calu
High	P11798	Calcium/calmodulin-dependent protein kinase type II subunit alpha OS=Mus musculus OX=10090 GN=Camk2a PE=1 SV=2	12322	ENSMUSG00000024617	Camk2a
High	P28652	Calcium/calmodulin-dependent protein kinase type II subunit beta OS=Mus musculus OX=10090 GN=Camk2b PE=1 SV=2	12323	ENSMUSG00000057897	Camk2b
High	Q923T9	Calcium/calmodulin-dependent protein kinase type II subunit gamma OS=Mus musculus OX=10090 GN=Camk2g PE=1 SV=1	12325	ENSMUSG00000021820	Camk2g
High	P49070	Calcium signal-modulating cyclophilin ligand OS=Mus musculus OX=10090 GN=Camlg PE=1 SV=2	12328	ENSMUSG00000021501	Camlg
High	P35564	Calnexin OS=Mus musculus OX=10090 GN=Canx PE=1 SV=1	12330	ENSMUSG00000020368	Canx
High	P40124	Adenylyl cyclase-associated protein 1 OS=Mus musculus OX=10090 GN=Cap1 PE=1 SV=4	12331	ENSMUSG00000028656	Cap1
High	O35350	Calpain-1 catalytic subunit OS=Mus musculus OX=10090 GN=Capn1 PE=1 SV=1	12333	ENSMUSG00000024942	Capn1
High	O08529	Calpain-2 catalytic subunit OS=Mus musculus OX=10090 GN=Capn2 PE=1 SV=4	12334	ENSMUSG00000026509	Capn2
High	O88456	Calpain small subunit 1 OS=Mus musculus OX=10090 GN=Capns1 PE=1 SV=1	12336		Capns1
High	O08688	Calpain-5 OS=Mus musculus OX=10090 GN=Capn5 PE=1 SV=1	12337	ENSMUSG00000035547	Capn5
High	P47754	F-actin-capping protein subunit alpha-2 OS=Mus musculus OX=10090 GN=Capza2 PE=1 SV=3	12343	ENSMUSG00000015733	Capza2
High	P47757	F-actin-capping protein subunit beta OS=Mus musculus OX=10090 GN=Capzb PE=1 SV=3	12345	ENSMUSG00000028745	Capzb
High	P13634	Carbonic anhydrase 1 OS=Mus musculus OX=10090 GN=Ca1 PE=1 SV=4	12346	ENSMUSG00000027556	Ca1
High	O70354	Carbonic anhydrase-related protein 11 OS=Mus musculus OX=10090 GN=Ca11 PE=2 SV=2	12348	ENSMUSG00000003273	Ca11
High	P00920	Carbonic anhydrase 2 OS=Mus musculus OX=10090 GN=Ca2 PE=1 SV=4	12349	ENSMUSG00000027562	Ca2
High	Q64444	Carbonic anhydrase 4 OS=Mus musculus OX=10090 GN=Ca4 PE=1 SV=1	12351	ENSMUSG00000000805	Ca4
High	P24270	Catalase OS=Mus musculus OX=10090 GN=Cat PE=1 SV=4	12359	ENSMUSG00000027187	Cat
High	O70589	Peripheral plasma membrane protein CASK OS=Mus musculus OX=10090 GN=Cask PE=1 SV=2	12361	ENSMUSG00000031012	Cask
High	P70677	Caspase-3 OS=Mus musculus OX=10090 GN=Casp3 PE=1 SV=1	12367	ENSMUSG00000031628	Casp3
High	P26231	Catenin alpha-1 OS=Mus musculus OX=10090 GN=Ctnna1 PE=1 SV=1	12385	ENSMUSG00000037815	Ctnna1
High	Q61301	Catenin alpha-2 OS=Mus musculus OX=10090 GN=Ctnna2 PE=1 SV=3	12386	ENSMUSG00000063063	Ctnna2
High	Q02248	Catenin beta-1 OS=Mus musculus OX=10090 GN=Ctnnb1 PE=1 SV=1	12387	ENSMUSG00000006932	Ctnnb1
High	P30999	Catenin delta-1 OS=Mus musculus OX=10090 GN=Ctnnd1 PE=1 SV=2	12388	ENSMUSG00000034101; ENSMUSG00000101645	Ctnnd1
High	P49817	Caveolin-1 OS=Mus musculus OX=10090 GN=Cav1 PE=1 SV=1	12389	ENSMUSG00000007655	Cav1
High	P22682	E3 ubiquitin-protein ligase CBL OS=Mus musculus OX=10090 GN=Cbl PE=1 SV=3	12402	ENSMUSG00000034342	Cbl
High	P19324	Serpin H1 OS=Mus musculus OX=10090 GN=Serpinh1 PE=1 SV=3	12406	ENSMUSG00000070436	Serpinh1
High	P48758	Carbonyl reductase [NADPH] 1 OS=Mus musculus OX=10090 GN=Cbr1 PE=1 SV=3	12408	ENSMUSG00000051483	Cbr1
High	Q91WT9	Cystathionine beta-synthase OS=Mus musculus OX=10090 GN=Cbs PE=1 SV=3	12411	ENSMUSG00000024039	Cbs
High	P83917	Chromobox protein homolog 1 OS=Mus musculus OX=10090 GN=Cbx1 PE=1 SV=1	12412	ENSMUSG00000018666	Cbx1
High	Q61686	Chromobox protein homolog 5 OS=Mus musculus OX=10090 GN=Cbx5 PE=1 SV=1	12419	ENSMUSG00000009575	Cbx5
High	Q9ESK9	RB1-inducible coiled-coil protein 1 OS=Mus musculus OX=10090 GN=Rb1cc1 PE=1 SV=3	12421	ENSMUSG00000025907	Rb1cc1
High	P09240	Cholecystokinin OS=Mus musculus OX=10090 GN=Cck PE=1 SV=3	12424	ENSMUSG00000032532	Cck
Medium	P51944	Cyclin-F OS=Mus musculus OX=10090 GN=Ccnf PE=2 SV=2	12449	ENSMUSG00000072082	Ccnf
High	O35710	Nocturnin OS=Mus musculus OX=10090 GN=Noct PE=1 SV=3	12457	ENSMUSG00000023087	Noct
High	Q9WU84	Copper chaperone for superoxide dismutase OS=Mus musculus OX=10090 GN=Ccs PE=1 SV=1	12460	ENSMUSG00000034108	Ccs
High	P80314	T-complex protein 1 subunit beta OS=Mus musculus OX=10090 GN=Cct2 PE=1 SV=4	12461	ENSMUSG00000034024	Cct2
High	P80318	T-complex protein 1 subunit gamma OS=Mus musculus OX=10090 GN=Cct3 PE=1 SV=1	12462	ENSMUSG00000001416	Cct3
High	P80315	T-complex protein 1 subunit delta OS=Mus musculus OX=10090 GN=Cct4 PE=1 SV=3	12464	ENSMUSG00000007739	Cct4
High	P80316	T-complex protein 1 subunit epsilon OS=Mus musculus OX=10090 GN=Cct5 PE=1 SV=1	12465	ENSMUSG00000022234	Cct5
High	P80317	T-complex protein 1 subunit zeta OS=Mus musculus OX=10090 GN=Cct6a PE=1 SV=3	12466		Cct6a
High	P80313	T-complex protein 1 subunit eta OS=Mus musculus OX=10090 GN=Cct7 PE=1 SV=1	12468	ENSMUSG00000030007	Cct7
High	P42932	T-complex protein 1 subunit theta OS=Mus musculus OX=10090 GN=Cct8 PE=1 SV=3	12469	ENSMUSG00000025613	Cct8
Medium	Q9JLQ0	CD2-associated protein OS=Mus musculus OX=10090 GN=Cd2ap PE=1 SV=3	12488	ENSMUSG00000061665	Cd2ap
High	Q64314	Hematopoietic progenitor cell antigen CD34 OS=Mus musculus OX=10090 GN=Cd34 PE=1 SV=1	12490	ENSMUSG00000016494	Cd34
High	O35114	Lysosome membrane protein 2 OS=Mus musculus OX=10090 GN=Scarb2 PE=1 SV=3	12492	ENSMUSG00000029426	Scarb2
High	O55026	Ectonucleoside triphosphate diphosphohydrolase 2 OS=Mus musculus OX=10090 GN=Entpd2 PE=1 SV=2	12496	ENSMUSG00000015085	Entpd2
High	P15379	CD44 antigen OS=Mus musculus OX=10090 GN=Cd44 PE=1 SV=3	12505		Cd44
High	O55186	CD59A glycoprotein OS=Mus musculus OX=10090 GN=Cd59a PE=2 SV=1	12509	ENSMUSG00000032679	Cd59a
High	P35762	CD81 antigen OS=Mus musculus OX=10090 GN=Cd81 PE=1 SV=2	12520	ENSMUSG00000037706	Cd81
High	P40237	CD82 antigen OS=Mus musculus OX=10090 GN=Cd82 PE=1 SV=1	12521	ENSMUSG00000027215	Cd82
High	P40240	CD9 antigen OS=Mus musculus OX=10090 GN=Cd9 PE=1 SV=2	12527	ENSMUSG00000030342	Cd9
Low	P48964	M-phase inducer phosphatase 1 OS=Mus musculus OX=10090 GN=Cdc25a PE=2 SV=2	12530	ENSMUSG00000032477	Cdc25a
High	Q61081	Hsp90 co-chaperone Cdc37 OS=Mus musculus OX=10090 GN=Cdc37 PE=1 SV=1	12539	ENSMUSG00000019471	Cdc37
High	P60766	Cell division control protein 42 homolog OS=Mus musculus OX=10090 GN=Cdc42 PE=1 SV=2	12540	ENSMUSG00000006699	Cdc42
High	P55288	Cadherin-11 OS=Mus musculus OX=10090 GN=Cdh11 PE=1 SV=1	12552	ENSMUSG00000031673	Cdh11
High	Q9WTR5	Cadherin-13 OS=Mus musculus OX=10090 GN=Cdh13 PE=1 SV=2	12554	ENSMUSG00000031841	Cdh13
High	P15116	Cadherin-2 OS=Mus musculus OX=10090 GN=Cdh2 PE=1 SV=2	12558	ENSMUSG00000024304	Cdh2
High	P97326	Cadherin-6 OS=Mus musculus OX=10090 GN=Cdh6 PE=1 SV=2	12563	ENSMUSG00000039385	Cdh6
High	P97291	Cadherin-8 OS=Mus musculus OX=10090 GN=Cdh8 PE=1 SV=2	12564	ENSMUSG00000036510	Cdh8
High	P49615	Cyclin-dependent-like kinase 5 OS=Mus musculus OX=10090 GN=Cdk5 PE=1 SV=1	12568	ENSMUSG00000028969	Cdk5
Medium	O35926	Cyclin-dependent kinase 5 activator 2 OS=Mus musculus OX=10090 GN=Cdk5r2 PE=1 SV=2	12570	ENSMUSG00000090071	Cdk5r2
High	P46414	Cyclin-dependent kinase inhibitor 1B OS=Mus musculus OX=10090 GN=Cdkn1b PE=1 SV=2	12576	ENSMUSG00000003031	Cdkn1b
Low	O35161	Cadherin EGF LAG seven-pass G-type receptor 1 OS=Mus musculus OX=10090 GN=Celsr1 PE=1 SV=3	12614	ENSMUSG00000016028	Celsr1
High	P18760	Cofilin-1 OS=Mus musculus OX=10090 GN=Cfl1 PE=1 SV=3	12631	ENSMUSG00000056201	Cfl1
High	P45591	Cofilin-2 OS=Mus musculus OX=10090 GN=Cfl2 PE=1 SV=1	12632	ENSMUSG00000062929	Cfl2
High	O55229	Choline/ethanolamine kinase OS=Mus musculus OX=10090 GN=Chkb PE=1 SV=3	12651	ENSMUSG00000022617	Chkb
High	P26339	Chromogranin-A OS=Mus musculus OX=10090 GN=Chga PE=1 SV=1	12652	ENSMUSG00000021194	Chga
High	P16014	Secretogranin-1 OS=Mus musculus OX=10090 GN=Chgb PE=1 SV=2	12653	ENSMUSG00000027350	Chgb
High	P70232	Neural cell adhesion molecule L1-like protein OS=Mus musculus OX=10090 GN=Chl1 PE=1 SV=2	12661	ENSMUSG00000030077	Chl1
High	P12657	Muscarinic acetylcholine receptor M1 OS=Mus musculus OX=10090 GN=Chrm1 PE=1 SV=2	12669	ENSMUSG00000032773	Chrm1
High	Q9ERZ3	Muscarinic acetylcholine receptor M3 OS=Mus musculus OX=10090 GN=Chrm3 PE=1 SV=1	12671	ENSMUSG00000046159	Chrm3
High	P32211	Muscarinic acetylcholine receptor M4 OS=Mus musculus OX=10090 GN=Chrm4 PE=2 SV=1	12672	ENSMUSG00000040495	Chrm4
High	P60824	Cold-inducible RNA-binding protein OS=Mus musculus OX=10090 GN=Cirbp PE=1 SV=1	12696	ENSMUSG00000045193	Cirbp
High	P49025	Citron Rho-interacting kinase OS=Mus musculus OX=10090 GN=Cit PE=1 SV=3	12704		Cit
High	Q04447	Creatine kinase B-type OS=Mus musculus OX=10090 GN=Ckb PE=1 SV=1	12709	ENSMUSG00000001270	Ckb
High	P30275	Creatine kinase U-type, mitochondrial OS=Mus musculus OX=10090 GN=Ckmt1 PE=1 SV=1	12716	ENSMUSG00000000308	Ckmt1
High	O89053	Coronin-1A OS=Mus musculus OX=10090 GN=Coro1a PE=1 SV=5	12721	ENSMUSG00000030707	Coro1a
High	P51791	H(+)/Cl(-) exchange transporter 3 OS=Mus musculus OX=10090 GN=Clcn3 PE=1 SV=2	12725	ENSMUSG00000004319	Clcn3
High	Q61418	H(+)/Cl(-) exchange transporter 4 OS=Mus musculus OX=10090 GN=Clcn4 PE=2 SV=2	12727	ENSMUSG00000000605	Clcn4
High	O89023	Tripeptidyl-peptidase 1 OS=Mus musculus OX=10090 GN=Tpp1 PE=1 SV=2	12751	ENSMUSG00000030894	Tpp1
High	Q06890	Clusterin OS=Mus musculus OX=10090 GN=Clu PE=1 SV=1	12759	ENSMUSG00000022037	Clu
High	Q99KK2	N-acylneuraminate cytidylyltransferase OS=Mus musculus OX=10090 GN=Cmas PE=1 SV=2	12764		Cmas
High	P53996	Cellular nucleic acid-binding protein OS=Mus musculus OX=10090 GN=Cnbp PE=1 SV=2	12785	ENSMUSG00000030057	Cnbp
High	O35089	Protein cornichon homolog 2 OS=Mus musculus OX=10090 GN=Cnih2 PE=1 SV=2	12794	ENSMUSG00000024873	Cnih2
High	P16330	2',3'-cyclic-nucleotide 3'-phosphodiesterase OS=Mus musculus OX=10090 GN=Cnp PE=1 SV=3	12799	ENSMUSG00000006782	Cnp
High	P47746	Cannabinoid receptor 1 OS=Mus musculus OX=10090 GN=Cnr1 PE=1 SV=1	12801	ENSMUSG00000044288	Cnr1
High	O88507	Ciliary neurotrophic factor receptor subunit alpha OS=Mus musculus OX=10090 GN=Cntfr PE=1 SV=2	12804	ENSMUSG00000028444	Cntfr
High	P12960	Contactin-1 OS=Mus musculus OX=10090 GN=Cntn1 PE=1 SV=1	12805	ENSMUSG00000055022	Cntn1
Medium	Q0VF58	Collagen alpha-1(XIX) chain OS=Mus musculus OX=10090 GN=Col19a1 PE=2 SV=2	12823	ENSMUSG00000026141	Col19a1
High	P02463	Collagen alpha-1(IV) chain OS=Mus musculus OX=10090 GN=Col4a1 PE=1 SV=4	12826	ENSMUSG00000031502	Col4a1
High	P08122	Collagen alpha-2(IV) chain OS=Mus musculus OX=10090 GN=Col4a2 PE=1 SV=4	12827	ENSMUSG00000031503	Col4a2
High	Q9QZS0	Collagen alpha-3(IV) chain OS=Mus musculus OX=10090 GN=Col4a3 PE=1 SV=2	12828	ENSMUSG00000079465	Col4a3
Low	Q01149	Collagen alpha-2(I) chain OS=Mus musculus OX=10090 GN=Col1a2 PE=1 SV=2	12843	ENSMUSG00000029661	Col1a2
High	O88587	Catechol O-methyltransferase OS=Mus musculus OX=10090 GN=Comt PE=1 SV=2	12846	ENSMUSG00000000326	Comt
High	Q8CIE6	Coatomer subunit alpha OS=Mus musculus OX=10090 GN=Copa PE=1 SV=2	12847	ENSMUSG00000026553	Copa
High	P61202	COP9 signalosome complex subunit 2 OS=Mus musculus OX=10090 GN=Cops2 PE=1 SV=1	12848	ENSMUSG00000027206	Cops2
High	P97478	5-demethoxyubiquinone hydroxylase, mitochondrial OS=Mus musculus OX=10090 GN=Coq7 PE=1 SV=3	12850	ENSMUSG00000030652	Coq7
High	P19783	Cytochrome c oxidase subunit 4 isoform 1, mitochondrial OS=Mus musculus OX=10090 GN=Cox4i1 PE=1 SV=2	12857	ENSMUSG00000031818	Cox4i1
High	P12787	Cytochrome c oxidase subunit 5A, mitochondrial OS=Mus musculus OX=10090 GN=Cox5a PE=1 SV=2	12858	ENSMUSG00000000088	Cox5a
High	P43024	Cytochrome c oxidase subunit 6A1, mitochondrial OS=Mus musculus OX=10090 GN=Cox6a1 PE=1 SV=2	12861		Cox6a1
High	Q9CPQ1	Cytochrome c oxidase subunit 6C OS=Mus musculus OX=10090 GN=Cox6c PE=1 SV=3	12864	ENSMUSG00000014313	Cox6c
High	P48771	Cytochrome c oxidase subunit 7A2, mitochondrial OS=Mus musculus OX=10090 GN=Cox7a2 PE=1 SV=2	12866	ENSMUSG00000032330	Cox7a2
High	P17665	Cytochrome c oxidase subunit 7C, mitochondrial OS=Mus musculus OX=10090 GN=Cox7c PE=1 SV=1	12867	ENSMUSG00000017778	Cox7c
High	O89001	Carboxypeptidase D OS=Mus musculus OX=10090 GN=Cpd PE=1 SV=2	12874	ENSMUSG00000020841	Cpd
High	Q00493	Carboxypeptidase E OS=Mus musculus OX=10090 GN=Cpe PE=1 SV=2	12876	ENSMUSG00000037852	Cpe
High	P63040	Complexin-1 OS=Mus musculus OX=10090 GN=Cplx1 PE=1 SV=1	12889	ENSMUSG00000033615	Cplx1
High	P84086	Complexin-2 OS=Mus musculus OX=10090 GN=Cplx2 PE=1 SV=1	12890	ENSMUSG00000025867	Cplx2
High	Q9Z140	Copine-6 OS=Mus musculus OX=10090 GN=Cpne6 PE=1 SV=1	12891	ENSMUSG00000022212	Cpne6
High	P36552	Oxygen-dependent coproporphyrinogen-III oxidase, mitochondrial OS=Mus musculus OX=10090 GN=Cpox PE=1 SV=2	12892	ENSMUSG00000022742	Cpox
High	P97742	Carnitine O-palmitoyltransferase 1, liver isoform OS=Mus musculus OX=10090 GN=Cpt1a PE=1 SV=4	12894	ENSMUSG00000024900	Cpt1a
High	P52825	Carnitine O-palmitoyltransferase 2, mitochondrial OS=Mus musculus OX=10090 GN=Cpt2 PE=1 SV=2	12896	ENSMUSG00000028607	Cpt2
High	P47934	Carnitine O-acetyltransferase OS=Mus musculus OX=10090 GN=Crat PE=1 SV=3	12908	ENSMUSG00000026853	Crat
High	Q01147	Cyclic AMP-responsive element-binding protein 1 OS=Mus musculus OX=10090 GN=Creb1 PE=1 SV=1	12912		Creb1
Medium	P27699	cAMP-responsive element modulator OS=Mus musculus OX=10090 GN=Crem PE=1 SV=2	12916	ENSMUSG00000063889	Crem
High	Q60571	Corticotropin-releasing factor-binding protein OS=Mus musculus OX=10090 GN=Crhbp PE=2 SV=1	12919	ENSMUSG00000021680	Crhbp
High	Q61140	Breast cancer anti-estrogen resistance protein 1 OS=Mus musculus OX=10090 GN=Bcar1 PE=1 SV=2	12927	ENSMUSG00000031955	Bcar1
High	Q64010	Adapter molecule crk OS=Mus musculus OX=10090 GN=Crk PE=1 SV=1	12928	ENSMUSG00000017776	Crk
High	P47941	Crk-like protein OS=Mus musculus OX=10090 GN=Crkl PE=1 SV=2	12929	ENSMUSG00000006134	Crkl
High	P97427	Dihydropyrimidinase-related protein 1 OS=Mus musculus OX=10090 GN=Crmp1 PE=1 SV=1	12933	ENSMUSG00000029121	Crmp1
High	O08553	Dihydropyrimidinase-related protein 2 OS=Mus musculus OX=10090 GN=Dpysl2 PE=1 SV=2	12934	ENSMUSG00000022048	Dpysl2
High	Q91Y20	Protocadherin alpha-10 OS=Mus musculus OX=10090 GN=Pcdha10 PE=2 SV=1	12943	ENSMUSG00000007440	Pcdha10
High	Q64735	Complement component receptor 1-like protein OS=Mus musculus OX=10090 GN=Cr1l PE=1 SV=1	12946	ENSMUSG00000016481	Cr1l
High	Q9QUP5	Hyaluronan and proteoglycan link protein 1 OS=Mus musculus OX=10090 GN=Hapln1 PE=1 SV=1	12950	ENSMUSG00000021613	Hapln1
High	P23927	Alpha-crystallin B chain OS=Mus musculus OX=10090 GN=Cryab PE=1 SV=2	12955	ENSMUSG00000032060	Cryab
High	Q9WVJ5	Beta-crystallin B1 OS=Mus musculus OX=10090 GN=Crybb1 PE=1 SV=3	12960	ENSMUSG00000029343	Crybb1
High	O54983	Ketimine reductase mu-crystallin OS=Mus musculus OX=10090 GN=Crym PE=1 SV=1	12971	ENSMUSG00000030905	Crym
High	P47199	Quinone oxidoreductase OS=Mus musculus OX=10090 GN=Cryz PE=1 SV=1	12972	ENSMUSG00000028199	Cryz
High	Q9CZU6	Citrate synthase, mitochondrial OS=Mus musculus OX=10090 GN=Cs PE=1 SV=1	12974	ENSMUSG00000005683	Cs
High	P41241	Tyrosine-protein kinase CSK OS=Mus musculus OX=10090 GN=Csk PE=1 SV=2	12988	ENSMUSG00000032312	Csk
High	Q60737	Casein kinase II subunit alpha OS=Mus musculus OX=10090 GN=Csnk2a1 PE=1 SV=2	12995	ENSMUSG00000074698	Csnk2a1
High	O54833	Casein kinase II subunit alpha' OS=Mus musculus OX=10090 GN=Csnk2a2 PE=1 SV=1	13000	ENSMUSG00000046707	Csnk2a2
High	P67871	Casein kinase II subunit beta OS=Mus musculus OX=10090 GN=Csnk2b PE=1 SV=1	13001	ENSMUSG00000024387	Csnk2b
High	P60904	DnaJ homolog subfamily C member 5 OS=Mus musculus OX=10090 GN=Dnajc5 PE=1 SV=1	13002	ENSMUSG00000000826	Dnajc5
High	P55066	Neurocan core protein OS=Mus musculus OX=10090 GN=Ncan PE=1 SV=1	13004		Ncan
High	Q9CW03	Structural maintenance of chromosomes protein 3 OS=Mus musculus OX=10090 GN=Smc3 PE=1 SV=2	13006	ENSMUSG00000024974	Smc3
High	P97315	Cysteine and glycine-rich protein 1 OS=Mus musculus OX=10090 GN=Csrp1 PE=1 SV=3	13007	ENSMUSG00000026421	Csrp1
High	P21460	Cystatin-C OS=Mus musculus OX=10090 GN=Cst3 PE=1 SV=2	13010	ENSMUSG00000027447	Cst3
High	Q62426	Cystatin-B OS=Mus musculus OX=10090 GN=Cstb PE=1 SV=1	13014	ENSMUSG00000005054	Cstb
High	O88712	C-terminal-binding protein 1 OS=Mus musculus OX=10090 GN=Ctbp1 PE=1 SV=2	13016	ENSMUSG00000037373	Ctbp1
High	P56546	C-terminal-binding protein 2 OS=Mus musculus OX=10090 GN=Ctbp2 PE=1 SV=2	13017	ENSMUSG00000030970	Ctbp2
High	P10605	Cathepsin B OS=Mus musculus OX=10090 GN=Ctsb PE=1 SV=2	13030	ENSMUSG00000021939	Ctsb
High	P18242	Cathepsin D OS=Mus musculus OX=10090 GN=Ctsd PE=1 SV=1	13033	ENSMUSG00000007891	Ctsd
High	P06797	Cathepsin L1 OS=Mus musculus OX=10090 GN=Ctsl PE=1 SV=2	13039	ENSMUSG00000021477	Ctsl
High	Q60598	Src substrate cortactin OS=Mus musculus OX=10090 GN=Cttn PE=1 SV=2	13043	ENSMUSG00000031078	Cttn
High	P28659	CUGBP Elav-like family member 1 OS=Mus musculus OX=10090 GN=Celf1 PE=1 SV=2	13046	ENSMUSG00000005506	Celf1
High	P97792	Coxsackievirus and adenovirus receptor homolog OS=Mus musculus OX=10090 GN=Cxadr PE=1 SV=1	13052	ENSMUSG00000022865	Cxadr
High	P62897	Cytochrome c, somatic OS=Mus musculus OX=10090 GN=Cycs PE=1 SV=2	13063	ENSMUSG00000058927; ENSMUSG00000063694	Cycs
Medium	Q64429	Cytochrome P450 1B1 OS=Mus musculus OX=10090 GN=Cyp1b1 PE=1 SV=3	13078	ENSMUSG00000024087	Cyp1b1
Low	Q64441	1,25-dihydroxyvitamin D(3) 24-hydroxylase, mitochondrial OS=Mus musculus OX=10090 GN=Cyp24a1 PE=2 SV=1	13081	ENSMUSG00000038567	Cyp24a1
Low	O54749	Cytochrome P450 2J5 OS=Mus musculus OX=10090 GN=Cyp2j5 PE=1 SV=1	13109	ENSMUSG00000052520	Cyp2j5
High	Q9WVK8	Cholesterol 24-hydroxylase OS=Mus musculus OX=10090 GN=Cyp46a1 PE=1 SV=1	13116	ENSMUSG00000021259	Cyp46a1
High	Q8K0C4	Lanosterol 14-alpha demethylase OS=Mus musculus OX=10090 GN=Cyp51a1 PE=1 SV=1	13121	ENSMUSG00000001467	Cyp51a1
High	Q60991	Cytochrome P450 7B1 OS=Mus musculus OX=10090 GN=Cyp7b1 PE=1 SV=2	13123	ENSMUSG00000039519	Cyp7b1
High	P97318	Disabled homolog 1 OS=Mus musculus OX=10090 GN=Dab1 PE=1 SV=2	13131	ENSMUSG00000028519	Dab1
High	P61804	Dolichyl-diphosphooligosaccharide--protein glycosyltransferase subunit DAD1 OS=Mus musculus OX=10090 GN=Dad1 PE=1 SV=3	13135	ENSMUSG00000022174	Dad1
High	Q62165	Dystroglycan OS=Mus musculus OX=10090 GN=Dag1 PE=1 SV=4	13138	ENSMUSG00000039952	Dag1
High	Q61327	Sodium-dependent dopamine transporter OS=Mus musculus OX=10090 GN=Slc6a3 PE=1 SV=2	13162	ENSMUSG00000021609	Slc6a3
High	P31786	Acyl-CoA-binding protein OS=Mus musculus OX=10090 GN=Dbi PE=1 SV=2	13167	ENSMUSG00000026385	Dbi
High	Q62418	Drebrin-like protein OS=Mus musculus OX=10090 GN=Dbnl PE=1 SV=2	13169	ENSMUSG00000020476	Dbnl
High	P53395	Lipoamide acyltransferase component of branched-chain alpha-keto acid dehydrogenase complex, mitochondrial OS=Mus musculus OX=10090 GN=Dbt PE=1 SV=2	13171	ENSMUSG00000000340	Dbt
High	Q9JLM8	Serine/threonine-protein kinase DCLK1 OS=Mus musculus OX=10090 GN=Dclk1 PE=1 SV=1	13175	ENSMUSG00000027797	Dclk1
High	P42125	Enoyl-CoA delta isomerase 1, mitochondrial OS=Mus musculus OX=10090 GN=Eci1 PE=1 SV=2	13177	ENSMUSG00000024132	Eci1
High	P61458	Pterin-4-alpha-carbinolamine dehydratase OS=Mus musculus OX=10090 GN=Pcbd1 PE=1 SV=2	13180	ENSMUSG00000020098	Pcbd1
High	O35075	Vacuolar protein sorting-associated protein 26C OS=Mus musculus OX=10090 GN=Vps26c PE=1 SV=1	13185	ENSMUSG00000022898	Vps26c
High	O08788	Dynactin subunit 1 OS=Mus musculus OX=10090 GN=Dctn1 PE=1 SV=3	13191	ENSMUSG00000031865	Dctn1
High	O88809	Neuronal migration protein doublecortin OS=Mus musculus OX=10090 GN=Dcx PE=1 SV=1	13193	ENSMUSG00000031285	Dcx
High	Q3U1J4	DNA damage-binding protein 1 OS=Mus musculus OX=10090 GN=Ddb1 PE=1 SV=2	13194	ENSMUSG00000024740	Ddb1
High	O88533	Aromatic-L-amino-acid decarboxylase OS=Mus musculus OX=10090 GN=Ddc PE=1 SV=1	13195	ENSMUSG00000020182	Ddc
High	Q9QWY8	Arf-GAP with SH3 domain, ANK repeat and PH domain-containing protein 1 OS=Mus musculus OX=10090 GN=Asap1 PE=1 SV=2	13196	ENSMUSG00000022377	Asap1
High	Q80TS7	Dendrin OS=Mus musculus OX=10090 GN=Ddn PE=1 SV=3	13199	ENSMUSG00000059213	Ddn
High	O54734	Dolichyl-diphosphooligosaccharide--protein glycosyltransferase 48 kDa subunit OS=Mus musculus OX=10090 GN=Ddost PE=1 SV=2	13200	ENSMUSG00000028757	Ddost
High	O35215	D-dopachrome decarboxylase OS=Mus musculus OX=10090 GN=Ddt PE=1 SV=3	13202	ENSMUSG00000001666	Ddt
High	O35286	Pre-mRNA-splicing factor ATP-dependent RNA helicase DHX15 OS=Mus musculus OX=10090 GN=Dhx15 PE=1 SV=2	13204	ENSMUSG00000029169	Dhx15
High	Q62167	ATP-dependent RNA helicase DDX3X OS=Mus musculus OX=10090 GN=Ddx3x PE=1 SV=3	13205	ENSMUSG00000000787	Ddx3x
High	P54823	Probable ATP-dependent RNA helicase DDX6 OS=Mus musculus OX=10090 GN=Ddx6 PE=1 SV=1	13209	ENSMUSG00000032097	Ddx6
High	O70133	ATP-dependent RNA helicase A OS=Mus musculus OX=10090 GN=Dhx9 PE=1 SV=2	13211		Dhx9
High	O09005	Sphingolipid delta(4)-desaturase DES1 OS=Mus musculus OX=10090 GN=Degs1 PE=1 SV=1	13244	ENSMUSG00000038633	Degs1
High	Q61672	Equilibrative nucleoside transporter 2 OS=Mus musculus OX=10090 GN=Slc29a2 PE=1 SV=2	13340	ENSMUSG00000024891	Slc29a2
High	Q8JZU2	Tricarboxylate transport protein, mitochondrial OS=Mus musculus OX=10090 GN=Slc25a1 PE=1 SV=1	13358	ENSMUSG00000003528	Slc25a1
High	O88455	7-dehydrocholesterol reductase OS=Mus musculus OX=10090 GN=Dhcr7 PE=1 SV=1	13360	ENSMUSG00000058454	Dhcr7
High	O08808	Protein diaphanous homolog 1 OS=Mus musculus OX=10090 GN=Diaph1 PE=1 SV=1	13367	ENSMUSG00000024456	Diaph1
High	O08749	Dihydrolipoyl dehydrogenase, mitochondrial OS=Mus musculus OX=10090 GN=Dld PE=1 SV=2	13382	ENSMUSG00000020664	Dld
High	Q811D0	Disks large homolog 1 OS=Mus musculus OX=10090 GN=Dlg1 PE=1 SV=1	13383	ENSMUSG00000022770	Dlg1
High	Q62108	Disks large homolog 4 OS=Mus musculus OX=10090 GN=Dlg4 PE=1 SV=1	13385	ENSMUSG00000020886	Dlg4
High	Q08274	Dystrophia myotonica WD repeat-containing protein OS=Mus musculus OX=10090 GN=Dmwd PE=1 SV=3	13401	ENSMUSG00000030410	Dmwd
High	P11531	Dystrophin OS=Mus musculus OX=10090 GN=Dmd PE=1 SV=3	13405	ENSMUSG00000045103	Dmd
High	Q9JHU4	Cytoplasmic dynein 1 heavy chain 1 OS=Mus musculus OX=10090 GN=Dync1h1 PE=1 SV=2	13424	ENSMUSG00000018707	Dync1h1
High	O88485	Cytoplasmic dynein 1 intermediate chain 1 OS=Mus musculus OX=10090 GN=Dync1i1 PE=1 SV=2	13426	ENSMUSG00000029757	Dync1i1
High	O88487	Cytoplasmic dynein 1 intermediate chain 2 OS=Mus musculus OX=10090 GN=Dync1i2 PE=1 SV=1	13427	ENSMUSG00000027012	Dync1i2
High	P39053	Dynamin-1 OS=Mus musculus OX=10090 GN=Dnm1 PE=1 SV=2	13429	ENSMUSG00000026825	Dnm1
High	P39054	Dynamin-2 OS=Mus musculus OX=10090 GN=Dnm2 PE=1 SV=2	13430	ENSMUSG00000033335	Dnm2
High	Q9Z2W0	Aspartyl aminopeptidase OS=Mus musculus OX=10090 GN=Dnpep PE=1 SV=2	13437	ENSMUSG00000026209	Dnpep
High	Q7TNF0	Double C2-like domain-containing protein alpha OS=Mus musculus OX=10090 GN=Doc2a PE=2 SV=1	13446	ENSMUSG00000052301	Doc2a
High	O70152	Dolichol-phosphate mannosyltransferase subunit 1 OS=Mus musculus OX=10090 GN=Dpm1 PE=1 SV=1	13480	ENSMUSG00000078919; ENSMUSG00000093752	Dpm1
High	Q9Z218	Dipeptidyl aminopeptidase-like protein 6 OS=Mus musculus OX=10090 GN=Dpp6 PE=1 SV=1	13483	ENSMUSG00000061576	Dpp6
High	Q91WV0	Protein Dr1 OS=Mus musculus OX=10090 GN=Dr1 PE=1 SV=1	13486	ENSMUSG00000029265	Dr1
High	P32233	Developmentally-regulated GTP-binding protein 1 OS=Mus musculus OX=10090 GN=Drg1 PE=1 SV=1	13494	ENSMUSG00000020457	Drg1
High	Q9QXB9	Developmentally-regulated GTP-binding protein 2 OS=Mus musculus OX=10090 GN=Drg2 PE=1 SV=1	13495	ENSMUSG00000020537	Drg2
Medium	Q9ERC8	Down syndrome cell adhesion molecule homolog OS=Mus musculus OX=10090 GN=Dscam PE=1 SV=1	13508	ENSMUSG00000050272	Dscam
Low	O55111	Desmoglein-2 OS=Mus musculus OX=10090 GN=Dsg2 PE=1 SV=3	13511	ENSMUSG00000044393	Dsg2
High	Q91ZU6	Dystonin OS=Mus musculus OX=10090 GN=Dst PE=1 SV=2	13518	ENSMUSG00000026131	Dst
High	Q9D2N4	Dystrobrevin alpha OS=Mus musculus OX=10090 GN=Dtna PE=1 SV=2	13527	ENSMUSG00000024302	Dtna
High	Q61214	Dual specificity tyrosine-phosphorylation-regulated kinase 1A OS=Mus musculus OX=10090 GN=Dyrk1a PE=1 SV=1	13548	ENSMUSG00000022897	Dyrk1a
High	Q61166	Microtubule-associated protein RP/EB family member 1 OS=Mus musculus OX=10090 GN=Mapre1 PE=1 SV=3	13589	ENSMUSG00000027479	Mapre1
High	P70663	SPARC-like protein 1 OS=Mus musculus OX=10090 GN=Sparcl1 PE=1 SV=3	13602	ENSMUSG00000029309	Sparcl1
High	O08530	Sphingosine 1-phosphate receptor 1 OS=Mus musculus OX=10090 GN=S1pr1 PE=1 SV=3	13609	ENSMUSG00000045092	S1pr1
High	P10126	Elongation factor 1-alpha 1 OS=Mus musculus OX=10090 GN=Eef1a1 PE=1 SV=3	13627	ENSMUSG00000037742	Eef1a1
High	P62631	Elongation factor 1-alpha 2 OS=Mus musculus OX=10090 GN=Eef1a2 PE=1 SV=1	13628	ENSMUSG00000016349	Eef1a2
High	P58252	Elongation factor 2 OS=Mus musculus OX=10090 GN=Eef2 PE=1 SV=2	13629	ENSMUSG00000034994	Eef2
High	P52795	Ephrin-B1 OS=Mus musculus OX=10090 GN=Efnb1 PE=1 SV=1	13641	ENSMUSG00000031217	Efnb1
High	P52800	Ephrin-B2 OS=Mus musculus OX=10090 GN=Efnb2 PE=1 SV=1	13642	ENSMUSG00000001300	Efnb2
High	O35393	Ephrin-B3 OS=Mus musculus OX=10090 GN=Efnb3 PE=1 SV=1	13643	ENSMUSG00000003934	Efnb3
High	Q01279	Epidermal growth factor receptor OS=Mus musculus OX=10090 GN=Egfr PE=1 SV=1	13649	ENSMUSG00000020122	Egfr
High	Q9WVK4	EH domain-containing protein 1 OS=Mus musculus OX=10090 GN=Ehd1 PE=1 SV=1	13660	ENSMUSG00000024772	Ehd1
High	Q6ZWX6	Eukaryotic translation initiation factor 2 subunit 1 OS=Mus musculus OX=10090 GN=Eif2s1 PE=1 SV=3	13665	ENSMUSG00000021116	Eif2s1
High	Q61749	Translation initiation factor eIF-2B subunit delta OS=Mus musculus OX=10090 GN=Eif2b4 PE=1 SV=2	13667	ENSMUSG00000029145	Eif2b4
High	P23116	Eukaryotic translation initiation factor 3 subunit A OS=Mus musculus OX=10090 GN=Eif3a PE=1 SV=5	13669	ENSMUSG00000024991	Eif3a
High	Q61655	ATP-dependent RNA helicase DDX19A OS=Mus musculus OX=10090 GN=Ddx19a PE=1 SV=2	13680	ENSMUSG00000015023	Ddx19a
High	P60843	Eukaryotic initiation factor 4A-I OS=Mus musculus OX=10090 GN=Eif4a1 PE=1 SV=1	13681	ENSMUSG00000059796	Eif4a1
High	P10630	Eukaryotic initiation factor 4A-II OS=Mus musculus OX=10090 GN=Eif4a2 PE=1 SV=2	13682	ENSMUSG00000022884	Eif4a2
High	P63073	Eukaryotic translation initiation factor 4E OS=Mus musculus OX=10090 GN=Eif4e PE=1 SV=1	13684	ENSMUSG00000028156	Eif4e
High	P70445	Eukaryotic translation initiation factor 4E-binding protein 2 OS=Mus musculus OX=10090 GN=Eif4ebp2 PE=1 SV=1	13688	ENSMUSG00000020091	Eif4ebp2
High	Q62448	Eukaryotic translation initiation factor 4 gamma 2 OS=Mus musculus OX=10090 GN=Eif4g2 PE=1 SV=2	13690		Eif4g2
High	P21995	Embigin OS=Mus musculus OX=10090 GN=Emb PE=1 SV=2	13723	ENSMUSG00000021728	Emb
High	O08579	Emerin OS=Mus musculus OX=10090 GN=Emd PE=1 SV=1	13726	ENSMUSG00000001964	Emd
High	Q05512	Serine/threonine-protein kinase MARK2 OS=Mus musculus OX=10090 GN=Mark2 PE=1 SV=3	13728		Mark2
Low	Q04742	Homeobox protein EMX1 OS=Mus musculus OX=10090 GN=Emx1 PE=1 SV=2	13796	ENSMUSG00000033726	Emx1
High	Q03173	Protein enabled homolog OS=Mus musculus OX=10090 GN=Enah PE=1 SV=2	13800	ENSMUSG00000022995	Enah
Low	O08600	Endonuclease G, mitochondrial OS=Mus musculus OX=10090 GN=Endog PE=1 SV=1	13804	ENSMUSG00000015337	Endog
High	P17183	Gamma-enolase OS=Mus musculus OX=10090 GN=Eno2 PE=1 SV=2	13807	ENSMUSG00000004267	Eno2
High	Q9Z2H5	Band 4.1-like protein 1 OS=Mus musculus OX=10090 GN=Epb41l1 PE=1 SV=2	13821		Epb41l1
High	O70318	Band 4.1-like protein 2 OS=Mus musculus OX=10090 GN=Epb41l2 PE=1 SV=2	13822	ENSMUSG00000019978	Epb41l2
High	Q9WV92	Band 4.1-like protein 3 OS=Mus musculus OX=10090 GN=Epb41l3 PE=1 SV=1	13823	ENSMUSG00000024044	Epb41l3
High	Q9WV69	Dematin OS=Mus musculus OX=10090 GN=Dmtn PE=1 SV=1	13829	ENSMUSG00000022099	Dmtn
Medium	P54116	Erythrocyte band 7 integral membrane protein OS=Mus musculus OX=10090 GN=Stom PE=1 SV=3	13830	ENSMUSG00000026880	Stom
High	Q03137	Ephrin type-A receptor 4 OS=Mus musculus OX=10090 GN=Epha4 PE=1 SV=2	13838	ENSMUSG00000026235	Epha4
High	P54763	Ephrin type-B receptor 2 OS=Mus musculus OX=10090 GN=Ephb2 PE=1 SV=3	13844	ENSMUSG00000028664	Ephb2
High	P54754	Ephrin type-B receptor 3 OS=Mus musculus OX=10090 GN=Ephb3 PE=1 SV=2	13845	ENSMUSG00000005958	Ephb3
High	Q9D379	Epoxide hydrolase 1 OS=Mus musculus OX=10090 GN=Ephx1 PE=1 SV=2	13849	ENSMUSG00000038776	Ephx1
High	P34914	Bifunctional epoxide hydrolase 2 OS=Mus musculus OX=10090 GN=Ephx2 PE=1 SV=2	13850	ENSMUSG00000022040	Ephx2
High	Q80VP1	Epsin-1 OS=Mus musculus OX=10090 GN=Epn1 PE=1 SV=3	13854	ENSMUSG00000035203	Epn1
High	Q8CHU3	Epsin-2 OS=Mus musculus OX=10090 GN=Epn2 PE=1 SV=1	13855	ENSMUSG00000001036	Epn2
High	P42567	Epidermal growth factor receptor substrate 15 OS=Mus musculus OX=10090 GN=Eps15 PE=1 SV=1	13858	ENSMUSG00000028552	Eps15
High	Q60902	Epidermal growth factor receptor substrate 15-like 1 OS=Mus musculus OX=10090 GN=Eps15l1 PE=1 SV=3	13859	ENSMUSG00000006276	Eps15l1
High	Q08509	Epidermal growth factor receptor kinase substrate 8 OS=Mus musculus OX=10090 GN=Eps8 PE=1 SV=2	13860	ENSMUSG00000015766	Eps8
Medium	Q60632	COUP transcription factor 1 OS=Mus musculus OX=10090 GN=Nr2f1 PE=2 SV=2	13865		Nr2f1
Low	Q61526	Receptor tyrosine-protein kinase erbB-3 OS=Mus musculus OX=10090 GN=Erbb3 PE=1 SV=2	13867	ENSMUSG00000018166	Erbb3
High	Q61527	Receptor tyrosine-protein kinase erbB-4 OS=Mus musculus OX=10090 GN=Erbb4 PE=1 SV=5	13869	ENSMUSG00000062209	Erbb4
High	P84089	Enhancer of rudimentary homolog OS=Mus musculus OX=10090 GN=Erh PE=1 SV=1	13877	ENSMUSG00000021131; ENSMUSG00000063412	Erh
High	P23953	Carboxylesterase 1C OS=Mus musculus OX=10090 GN=Ces1c PE=1 SV=4	13884	ENSMUSG00000057400	Ces1c
High	Q9R0P3	S-formylglutathione hydrolase OS=Mus musculus OX=10090 GN=Esd PE=1 SV=1	13885	ENSMUSG00000021996	Esd
High	Q9R226	KH domain-containing, RNA-binding, signal transduction-associated protein 3 OS=Mus musculus OX=10090 GN=Khdrbs3 PE=1 SV=1	13992	ENSMUSG00000022332	Khdrbs3
High	Q9D1L0	Coiled-coil-helix-coiled-coil-helix domain-containing protein 2 OS=Mus musculus OX=10090 GN=Chchd2 PE=2 SV=1	14004	ENSMUSG00000070493	Chchd2
High	Q9Z0H4	CUGBP Elav-like family member 2 OS=Mus musculus OX=10090 GN=Celf2 PE=1 SV=1	14007	ENSMUSG00000002107	Celf2
High	P70429	Ena/VASP-like protein OS=Mus musculus OX=10090 GN=Evl PE=1 SV=2	14026	ENSMUSG00000021262	Evl
Low	P23683	Homeobox even-skipped homolog protein 1 OS=Mus musculus OX=10090 GN=Evx1 PE=2 SV=1	14028	ENSMUSG00000005503	Evx1
High	Q61545	RNA-binding protein EWS OS=Mus musculus OX=10090 GN=Ewsr1 PE=1 SV=2	14030	ENSMUSG00000009079	Ewsr1
High	Q99JR1	Sideroflexin-1 OS=Mus musculus OX=10090 GN=Sfxn1 PE=1 SV=3	14057	ENSMUSG00000021474	Sfxn1
High	P20352	Tissue factor OS=Mus musculus OX=10090 GN=F3 PE=1 SV=2	14066		F3
High	O08914	Fatty-acid amide hydrolase 1 OS=Mus musculus OX=10090 GN=Faah PE=1 SV=1	14073	ENSMUSG00000034171	Faah
High	P11404	Fatty acid-binding protein, heart OS=Mus musculus OX=10090 GN=Fabp3 PE=1 SV=5	14077	ENSMUSG00000028773	Fabp3
High	P41216	Long-chain-fatty-acid--CoA ligase 1 OS=Mus musculus OX=10090 GN=Acsl1 PE=1 SV=2	14081	ENSMUSG00000018796	Acsl1
High	P34152	Focal adhesion kinase 1 OS=Mus musculus OX=10090 GN=Ptk2 PE=1 SV=4	14083	ENSMUSG00000022607	Ptk2
Low	P54731	FAS-associated factor 1 OS=Mus musculus OX=10090 GN=Faf1 PE=1 SV=2	14084	ENSMUSG00000010517	Faf1
High	P35505	Fumarylacetoacetase OS=Mus musculus OX=10090 GN=Fah PE=1 SV=2	14085	ENSMUSG00000030630	Fah
High	Q61553	Fascin OS=Mus musculus OX=10090 GN=Fscn1 PE=1 SV=4	14086	ENSMUSG00000029581	Fscn1
High	P19096	Fatty acid synthase OS=Mus musculus OX=10090 GN=Fasn PE=1 SV=2	14104	ENSMUSG00000025153	Fasn
High	Q9R0U0	Serine/arginine-rich splicing factor 10 OS=Mus musculus OX=10090 GN=Srsf10 PE=1 SV=2	14105	ENSMUSG00000028676	Srsf10
High	P35550	rRNA 2'-O-methyltransferase fibrillarin OS=Mus musculus OX=10090 GN=Fbl PE=1 SV=2	14113	ENSMUSG00000046865	Fbl
High	Q61578	NADPH:adrenodoxin oxidoreductase, mitochondrial OS=Mus musculus OX=10090 GN=Fdxr PE=1 SV=1	14149	ENSMUSG00000018861	Fdxr
High	E9PV24	Fibrinogen alpha chain OS=Mus musculus OX=10090 GN=Fga PE=1 SV=1	14161	ENSMUSG00000028001	Fga
High	P61148	Fibroblast growth factor 1 OS=Mus musculus OX=10090 GN=Fgf1 PE=1 SV=1	14164	ENSMUSG00000036585	Fgf1
High	P61329	Fibroblast growth factor 12 OS=Mus musculus OX=10090 GN=Fgf12 PE=1 SV=1	14167	ENSMUSG00000022523	Fgf12
High	P70377	Fibroblast growth factor 13 OS=Mus musculus OX=10090 GN=Fgf13 PE=1 SV=2	14168	ENSMUSG00000031137	Fgf13
High	P45377	Aldose reductase-related protein 2 OS=Mus musculus OX=10090 GN=Akr1b8 PE=1 SV=2	14187	ENSMUSG00000029762	Akr1b8
High	P97807	Fumarate hydratase, mitochondrial OS=Mus musculus OX=10090 GN=Fh PE=1 SV=3	14194	ENSMUSG00000026526	Fh
High	O89106	Bis(5'-adenosyl)-triphosphatase OS=Mus musculus OX=10090 GN=Fhit PE=1 SV=3	14198	ENSMUSG00000060579	Fhit
High	P97447	Four and a half LIM domains protein 1 OS=Mus musculus OX=10090 GN=Fhl1 PE=1 SV=3	14199	ENSMUSG00000023092	Fhl1
High	O70433	Four and a half LIM domains protein 2 OS=Mus musculus OX=10090 GN=Fhl2 PE=1 SV=1	14200	ENSMUSG00000008136	Fhl2
High	Q61074	Protein phosphatase 1G OS=Mus musculus OX=10090 GN=Ppm1g PE=1 SV=3	14208	ENSMUSG00000029147	Ppm1g
Medium	Q8CG48	Structural maintenance of chromosomes protein 2 OS=Mus musculus OX=10090 GN=Smc2 PE=1 SV=2	14211	ENSMUSG00000028312	Smc2
Low	O89032	SH3 and PX domain-containing protein 2A OS=Mus musculus OX=10090 GN=Sh3pxd2a PE=1 SV=2	14218	ENSMUSG00000053617	Sh3pxd2a
High	P26883	Peptidyl-prolyl cis-trans isomerase FKBP1A OS=Mus musculus OX=10090 GN=Fkbp1a PE=1 SV=2	14225	ENSMUSG00000032966	Fkbp1a
High	Q9Z2I2	Peptidyl-prolyl cis-trans isomerase FKBP1B OS=Mus musculus OX=10090 GN=Fkbp1b PE=1 SV=3	14226	ENSMUSG00000020635	Fkbp1b
High	P45878	Peptidyl-prolyl cis-trans isomerase FKBP2 OS=Mus musculus OX=10090 GN=Fkbp2 PE=1 SV=1	14227	ENSMUSG00000056629	Fkbp2
High	P30416	Peptidyl-prolyl cis-trans isomerase FKBP4 OS=Mus musculus OX=10090 GN=Fkbp4 PE=1 SV=5	14228	ENSMUSG00000030357	Fkbp4
High	Q64378	Peptidyl-prolyl cis-trans isomerase FKBP5 OS=Mus musculus OX=10090 GN=Fkbp5 PE=1 SV=1	14229	ENSMUSG00000024222	Fkbp5
High	O35465	Peptidyl-prolyl cis-trans isomerase FKBP8 OS=Mus musculus OX=10090 GN=Fkbp8 PE=1 SV=2	14232	ENSMUSG00000019428	Fkbp8
High	Q9JJ28	Protein flightless-1 homolog OS=Mus musculus OX=10090 GN=Flii PE=1 SV=1	14248	ENSMUSG00000002812	Flii
High	O08917	Flotillin-1 OS=Mus musculus OX=10090 GN=Flot1 PE=1 SV=1	14251	ENSMUSG00000059714	Flot1
High	Q60634	Flotillin-2 OS=Mus musculus OX=10090 GN=Flot2 PE=1 SV=2	14252	ENSMUSG00000061981	Flot2
High	Q80TY0	Formin-binding protein 1 OS=Mus musculus OX=10090 GN=Fnbp1 PE=1 SV=2	14269	ENSMUSG00000075415	Fnbp1
High	Q91Z67	SLIT-ROBO Rho GTPase-activating protein 2 OS=Mus musculus OX=10090 GN=Srgap2 PE=1 SV=2	14270	ENSMUSG00000026425	Srgap2
High	Q61239	Protein farnesyltransferase/geranylgeranyltransferase type-1 subunit alpha OS=Mus musculus OX=10090 GN=Fnta PE=1 SV=1	14272	ENSMUSG00000015994	Fnta
Low	P35846	Folate receptor alpha OS=Mus musculus OX=10090 GN=Folr1 PE=1 SV=2	14275	ENSMUSG00000001827	Folr1
Medium	P47930	Fos-related antigen 2 OS=Mus musculus OX=10090 GN=Fosl2 PE=1 SV=2	14284	ENSMUSG00000029135	Fosl2
High	O35943	Frataxin, mitochondrial OS=Mus musculus OX=10090 GN=Fxn PE=1 SV=1	14297	ENSMUSG00000059363	Fxn
High	Q8BNY6	Neuronal calcium sensor 1 OS=Mus musculus OX=10090 GN=Ncs1 PE=1 SV=3	14299	ENSMUSG00000062661	Ncs1
High	P09528	Ferritin heavy chain OS=Mus musculus OX=10090 GN=Fth1 PE=1 SV=2	14319	ENSMUSG00000024661	Fth1
High	Q64362	AKT-interacting protein OS=Mus musculus OX=10090 GN=Aktip PE=1 SV=1	14339	ENSMUSG00000031667	Aktip
High	Q9WV96	Mitochondrial import inner membrane translocase subunit Tim10 B OS=Mus musculus OX=10090 GN=Timm10b PE=1 SV=1	14356	ENSMUSG00000089847; ENSMUSG00000110234	Timm10b
High	Q61584	Fragile X mental retardation syndrome-related protein 1 OS=Mus musculus OX=10090 GN=Fxr1 PE=1 SV=2	14359	ENSMUSG00000027680	Fxr1
High	P39688	Tyrosine-protein kinase Fyn OS=Mus musculus OX=10090 GN=Fyn PE=1 SV=4	14360	ENSMUSG00000019843	Fyn
Low	P23475	X-ray repair cross-complementing protein 6 OS=Mus musculus OX=10090 GN=Xrcc6 PE=1 SV=5	14375		Xrcc6
High	Q8BHN3	Neutral alpha-glucosidase AB OS=Mus musculus OX=10090 GN=Ganab PE=1 SV=1	14376	ENSMUSG00000071650	Ganab
High	Q00612	Glucose-6-phosphate 1-dehydrogenase X OS=Mus musculus OX=10090 GN=G6pdx PE=1 SV=3	14381	ENSMUSG00000031400	G6pdx
High	P70699	Lysosomal alpha-glucosidase OS=Mus musculus OX=10090 GN=Gaa PE=1 SV=2	14387	ENSMUSG00000025579	Gaa
Medium	Q9QYY0	GRB2-associated-binding protein 1 OS=Mus musculus OX=10090 GN=Gab1 PE=1 SV=2	14388	ENSMUSG00000031714	Gab1
High	P62812	Gamma-aminobutyric acid receptor subunit alpha-1 OS=Mus musculus OX=10090 GN=Gabra1 PE=1 SV=1	14394	ENSMUSG00000010803	Gabra1
High	P26048	Gamma-aminobutyric acid receptor subunit alpha-2 OS=Mus musculus OX=10090 GN=Gabra2 PE=1 SV=1	14395	ENSMUSG00000000560	Gabra2
High	P26049	Gamma-aminobutyric acid receptor subunit alpha-3 OS=Mus musculus OX=10090 GN=Gabra3 PE=1 SV=1	14396	ENSMUSG00000031343	Gabra3
High	Q9D6F4	Gamma-aminobutyric acid receptor subunit alpha-4 OS=Mus musculus OX=10090 GN=Gabra4 PE=2 SV=1	14397	ENSMUSG00000029211	Gabra4
High	P50571	Gamma-aminobutyric acid receptor subunit beta-1 OS=Mus musculus OX=10090 GN=Gabrb1 PE=1 SV=1	14400	ENSMUSG00000029212	Gabrb1
High	P63137	Gamma-aminobutyric acid receptor subunit beta-2 OS=Mus musculus OX=10090 GN=Gabrb2 PE=1 SV=2	14401	ENSMUSG00000007653	Gabrb2
High	P63080	Gamma-aminobutyric acid receptor subunit beta-3 OS=Mus musculus OX=10090 GN=Gabrb3 PE=1 SV=1	14402	ENSMUSG00000033676	Gabrb3
High	P22933	Gamma-aminobutyric acid receptor subunit delta OS=Mus musculus OX=10090 GN=Gabrd PE=2 SV=1	14403	ENSMUSG00000029054	Gabrd
High	Q9R0Y8	Gamma-aminobutyric acid receptor subunit gamma-1 OS=Mus musculus OX=10090 GN=Gabrg1 PE=2 SV=2	14405	ENSMUSG00000001260	Gabrg1
High	P22723	Gamma-aminobutyric acid receptor subunit gamma-2 OS=Mus musculus OX=10090 GN=Gabrg2 PE=1 SV=3	14406	ENSMUSG00000020436	Gabrg2
Low	P27681	Gamma-aminobutyric acid receptor subunit gamma-3 OS=Mus musculus OX=10090 GN=Gabrg3 PE=2 SV=2	14407	ENSMUSG00000055026	Gabrg3
Medium	P56475	Gamma-aminobutyric acid receptor subunit rho-1 OS=Mus musculus OX=10090 GN=Gabrr1 PE=2 SV=2	14408	ENSMUSG00000028280	Gabrr1
High	P48318	Glutamate decarboxylase 1 OS=Mus musculus OX=10090 GN=Gad1 PE=1 SV=2	14415	ENSMUSG00000070880	Gad1
High	P48320	Glutamate decarboxylase 2 OS=Mus musculus OX=10090 GN=Gad2 PE=1 SV=1	14417	ENSMUSG00000026787	Gad2
High	P54818	Galactocerebrosidase OS=Mus musculus OX=10090 GN=Galc PE=1 SV=2	14420	ENSMUSG00000021003	Galc
High	O35969	Guanidinoacetate N-methyltransferase OS=Mus musculus OX=10090 GN=Gamt PE=1 SV=1	14431	ENSMUSG00000020150	Gamt
High	P06837	Neuromodulin OS=Mus musculus OX=10090 GN=Gap43 PE=1 SV=1	14432	ENSMUSG00000047261	Gap43
High	P16858	Glyceraldehyde-3-phosphate dehydrogenase OS=Mus musculus OX=10090 GN=Gapdh PE=1 SV=2	14433	ENSMUSG00000057666	Gapdh
High	Q64737	Trifunctional purine biosynthetic protein adenosine-3 OS=Mus musculus OX=10090 GN=Gart PE=1 SV=3	14450	ENSMUSG00000022962	Gart
High	P17439	Lysosomal acid glucosylceramidase OS=Mus musculus OX=10090 GN=Gba PE=1 SV=1	14466	ENSMUSG00000028048	Gba
High	P21614	Vitamin D-binding protein OS=Mus musculus OX=10090 GN=Gc PE=1 SV=2	14473	ENSMUSG00000035540	Gc
High	Q8R5H1	Ubiquitin carboxyl-terminal hydrolase 15 OS=Mus musculus OX=10090 GN=Usp15 PE=1 SV=1	14479	ENSMUSG00000020124	Usp15
High	P62774	Myotrophin OS=Mus musculus OX=10090 GN=Mtpn PE=1 SV=2	14489	ENSMUSG00000029840	Mtpn
High	Q9R111	Guanine deaminase OS=Mus musculus OX=10090 GN=Gda PE=1 SV=1	14544	ENSMUSG00000058624	Gda
High	O88741	Ganglioside-induced differentiation-associated protein 1 OS=Mus musculus OX=10090 GN=Gdap1 PE=1 SV=1	14545	ENSMUSG00000025777	Gdap1
High	P13707	Glycerol-3-phosphate dehydrogenase [NAD(+)], cytoplasmic OS=Mus musculus OX=10090 GN=Gpd1 PE=1 SV=3	14555	ENSMUSG00000023019	Gpd1
High	P50396	Rab GDP dissociation inhibitor alpha OS=Mus musculus OX=10090 GN=Gdi1 PE=1 SV=3	14567	ENSMUSG00000015291	Gdi1
High	Q61598	Rab GDP dissociation inhibitor beta OS=Mus musculus OX=10090 GN=Gdi2 PE=1 SV=1	14569	ENSMUSG00000021218	Gdi2
High	Q64521	Glycerol-3-phosphate dehydrogenase, mitochondrial OS=Mus musculus OX=10090 GN=Gpd2 PE=1 SV=2	14571	ENSMUSG00000026827	Gpd2
High	P03995	Glial fibrillary acidic protein OS=Mus musculus OX=10090 GN=Gfap PE=1 SV=4	14580	ENSMUSG00000020932	Gfap
High	P47856	Glutamine--fructose-6-phosphate aminotransferase [isomerizing] 1 OS=Mus musculus OX=10090 GN=Gfpt1 PE=1 SV=3	14583	ENSMUSG00000029992	Gfpt1
High	P97785	GDNF family receptor alpha-1 OS=Mus musculus OX=10090 GN=Gfra1 PE=1 SV=2	14585	ENSMUSG00000025089	Gfra1
High	O08842	GDNF family receptor alpha-2 OS=Mus musculus OX=10090 GN=Gfra2 PE=1 SV=2	14586	ENSMUSG00000022103	Gfra2
High	Q9WTN0	Geranylgeranyl pyrophosphate synthase OS=Mus musculus OX=10090 GN=Ggps1 PE=1 SV=1	14593	ENSMUSG00000021302	Ggps1
High	P23242	Gap junction alpha-1 protein OS=Mus musculus OX=10090 GN=Gja1 PE=1 SV=2	14609	ENSMUSG00000050953	Gja1
High	P97494	Glutamate--cysteine ligase catalytic subunit OS=Mus musculus OX=10090 GN=Gclc PE=1 SV=4	14629	ENSMUSG00000032350	Gclc
High	O09172	Glutamate--cysteine ligase regulatory subunit OS=Mus musculus OX=10090 GN=Gclm PE=1 SV=1	14630	ENSMUSG00000028124	Gclm
High	Q9R0N0	Galactokinase OS=Mus musculus OX=10090 GN=Galk1 PE=1 SV=2	14635	ENSMUSG00000020766	Galk1
High	P15105	Glutamine synthetase OS=Mus musculus OX=10090 GN=Glul PE=1 SV=6	14645	ENSMUSG00000026473	Glul
High	Q99KB8	Hydroxyacylglutathione hydrolase, mitochondrial OS=Mus musculus OX=10090 GN=Hagh PE=1 SV=2	14651		Hagh
High	D3Z7P3	Glutaminase kidney isoform, mitochondrial OS=Mus musculus OX=10090 GN=Gls PE=1 SV=1	14660	ENSMUSG00000026103	Gls
High	P26443	Glutamate dehydrogenase 1, mitochondrial OS=Mus musculus OX=10090 GN=Glud1 PE=1 SV=1	14661	ENSMUSG00000021794	Glud1
High	P28571	Sodium- and chloride-dependent glycine transporter 1 OS=Mus musculus OX=10090 GN=Slc6a9 PE=1 SV=3	14664	ENSMUSG00000028542	Slc6a9
High	Q60648	Ganglioside GM2 activator OS=Mus musculus OX=10090 GN=Gm2a PE=1 SV=2	14667	ENSMUSG00000000594	Gm2a
High	P36916	Guanine nucleotide-binding protein-like 1 OS=Mus musculus OX=10090 GN=Gnl1 PE=1 SV=4	14670	ENSMUSG00000024429	Gnl1
High	P21278	Guanine nucleotide-binding protein subunit alpha-11 OS=Mus musculus OX=10090 GN=Gna11 PE=1 SV=1	14672	ENSMUSG00000034781	Gna11
High	P27600	Guanine nucleotide-binding protein subunit alpha-12 OS=Mus musculus OX=10090 GN=Gna12 PE=1 SV=3	14673	ENSMUSG00000000149	Gna12
High	P27601	Guanine nucleotide-binding protein subunit alpha-13 OS=Mus musculus OX=10090 GN=Gna13 PE=1 SV=1	14674	ENSMUSG00000020611	Gna13
High	P30677	Guanine nucleotide-binding protein subunit alpha-14 OS=Mus musculus OX=10090 GN=Gna14 PE=1 SV=2	14675	ENSMUSG00000024697	Gna14
High	B2RSH2	Guanine nucleotide-binding protein G(i) subunit alpha-1 OS=Mus musculus OX=10090 GN=Gnai1 PE=1 SV=1	14677	ENSMUSG00000057614	Gnai1
High	P08752	Guanine nucleotide-binding protein G(i) subunit alpha-2 OS=Mus musculus OX=10090 GN=Gnai2 PE=1 SV=5	14678	ENSMUSG00000032562	Gnai2
High	Q9DC51	Guanine nucleotide-binding protein G(i) subunit alpha OS=Mus musculus OX=10090 GN=Gnai3 PE=1 SV=3	14679	ENSMUSG00000000001	Gnai3
High	Q8CGK7	Guanine nucleotide-binding protein G(olf) subunit alpha OS=Mus musculus OX=10090 GN=Gnal PE=1 SV=1	14680	ENSMUSG00000024524	Gnal
High	P18872	Guanine nucleotide-binding protein G(o) subunit alpha OS=Mus musculus OX=10090 GN=Gnao1 PE=1 SV=3	14681	ENSMUSG00000031748	Gnao1
High	P21279	Guanine nucleotide-binding protein G(q) subunit alpha OS=Mus musculus OX=10090 GN=Gnaq PE=1 SV=4	14682	ENSMUSG00000024639	Gnaq
High	P63094	Guanine nucleotide-binding protein G(s) subunit alpha isoforms short OS=Mus musculus OX=10090 GN=Gnas PE=1 SV=1	14683	ENSMUSG00000027523	Gnas
High	O70443	Guanine nucleotide-binding protein G(z) subunit alpha OS=Mus musculus OX=10090 GN=Gnaz PE=1 SV=4	14687	ENSMUSG00000040009	Gnaz
High	P62874	Guanine nucleotide-binding protein G(I)/G(S)/G(T) subunit beta-1 OS=Mus musculus OX=10090 GN=Gnb1 PE=1 SV=3	14688	ENSMUSG00000029064	Gnb1
High	P62880	Guanine nucleotide-binding protein G(I)/G(S)/G(T) subunit beta-2 OS=Mus musculus OX=10090 GN=Gnb2 PE=1 SV=3	14693	ENSMUSG00000029713	Gnb2
High	P68040	Receptor of activated protein C kinase 1 OS=Mus musculus OX=10090 GN=Rack1 PE=1 SV=3	14694	ENSMUSG00000020372	Rack1
High	P29387	Guanine nucleotide-binding protein subunit beta-4 OS=Mus musculus OX=10090 GN=Gnb4 PE=1 SV=4	14696	ENSMUSG00000027669	Gnb4
High	P62881	Guanine nucleotide-binding protein subunit beta-5 OS=Mus musculus OX=10090 GN=Gnb5 PE=1 SV=1	14697	ENSMUSG00000032192	Gnb5
High	Q9DAS9	Guanine nucleotide-binding protein G(I)/G(S)/G(O) subunit gamma-12 OS=Mus musculus OX=10090 GN=Gng12 PE=1 SV=3	14701	ENSMUSG00000036402	Gng12
High	P63213	Guanine nucleotide-binding protein G(I)/G(S)/G(O) subunit gamma-2 OS=Mus musculus OX=10090 GN=Gng2 PE=1 SV=2	14702	ENSMUSG00000043004	Gng2
High	P63216	Guanine nucleotide-binding protein G(I)/G(S)/G(O) subunit gamma-3 OS=Mus musculus OX=10090 GN=Gng3 PE=1 SV=1	14704	ENSMUSG00000071658	Gng3
High	Q9Z2E9	Seipin OS=Mus musculus OX=10090 GN=Bscl2 PE=1 SV=2	14705	ENSMUSG00000071657	Bscl2
High	P50153	Guanine nucleotide-binding protein G(I)/G(S)/G(O) subunit gamma-4 OS=Mus musculus OX=10090 GN=Gng4 PE=1 SV=1	14706	ENSMUSG00000021303	Gng4
Medium	P98192	Dihydroxyacetone phosphate acyltransferase OS=Mus musculus OX=10090 GN=Gnpat PE=1 SV=1	14712	ENSMUSG00000031985	Gnpat
High	P05201	Aspartate aminotransferase, cytoplasmic OS=Mus musculus OX=10090 GN=Got1 PE=1 SV=3	14718	ENSMUSG00000025190	Got1
High	P05202	Aspartate aminotransferase, mitochondrial OS=Mus musculus OX=10090 GN=Got2 PE=1 SV=1	14719	ENSMUSG00000031672	Got2
High	Q62011	Podoplanin OS=Mus musculus OX=10090 GN=Pdpn PE=1 SV=2	14726	ENSMUSG00000028583	Pdpn
High	Q9WTK3	Glycosylphosphatidylinositol anchor attachment 1 protein OS=Mus musculus OX=10090 GN=Gpaa1 PE=1 SV=3	14731	ENSMUSG00000022561	Gpaa1
High	Q9QZF2	Glypican-1 OS=Mus musculus OX=10090 GN=Gpc1 PE=1 SV=1	14733	ENSMUSG00000034220	Gpc1
Medium	Q8CFZ4	Glypican-3 OS=Mus musculus OX=10090 GN=Gpc3 PE=1 SV=1	14734	ENSMUSG00000055653	Gpc3
High	P51655	Glypican-4 OS=Mus musculus OX=10090 GN=Gpc4 PE=1 SV=2	14735	ENSMUSG00000031119	Gpc4
High	P06745	Glucose-6-phosphate isomerase OS=Mus musculus OX=10090 GN=Gpi PE=1 SV=4	14751	ENSMUSG00000036427	Gpi
High	P35803	Neuronal membrane glycoprotein M6-b OS=Mus musculus OX=10090 GN=Gpm6b PE=1 SV=2	14758	ENSMUSG00000031342	Gpm6b
High	Q9QY42	Prosaposin receptor GPR37 OS=Mus musculus OX=10090 GN=Gpr37 PE=2 SV=1	14763	ENSMUSG00000039904	Gpr37
Medium	Q8K209	Adhesion G-protein coupled receptor G1 OS=Mus musculus OX=10090 GN=Adgrg1 PE=1 SV=1	14766	ENSMUSG00000031785	Adgrg1
High	O89112	Glutathione S-transferase LANCL1 OS=Mus musculus OX=10090 GN=Lancl1 PE=1 SV=1	14768	ENSMUSG00000026000	Lancl1
High	P11352	Glutathione peroxidase 1 OS=Mus musculus OX=10090 GN=Gpx1 PE=1 SV=2	14775	ENSMUSG00000063856	Gpx1
High	P47791	Glutathione reductase, mitochondrial OS=Mus musculus OX=10090 GN=Gsr PE=1 SV=3	14782	ENSMUSG00000031584	Gsr
High	Q60631	Growth factor receptor-bound protein 2 OS=Mus musculus OX=10090 GN=Grb2 PE=1 SV=1	14784	ENSMUSG00000059923	Grb2
Medium	Q03160	Growth factor receptor-bound protein 7 OS=Mus musculus OX=10090 GN=Grb7 PE=1 SV=1	14786	ENSMUSG00000019312	Grb7
High	Q3UN16	Probable G-protein coupled receptor 162 OS=Mus musculus OX=10090 GN=Gpr162 PE=1 SV=2	14788	ENSMUSG00000038390	Gpr162
High	O35127	Protein C10 OS=Mus musculus OX=10090 GN=Grcc10 PE=1 SV=1	14790	ENSMUSG00000072772	Grcc10
High	P63002	TLE family member 5 OS=Mus musculus OX=10090 GN=Tle5 PE=1 SV=1	14797	ENSMUSG00000054452	Tle5
High	P23818	Glutamate receptor 1 OS=Mus musculus OX=10090 GN=Gria1 PE=1 SV=1	14799	ENSMUSG00000020524	Gria1
High	Q9Z2W8	Glutamate receptor 4 OS=Mus musculus OX=10090 GN=Gria4 PE=1 SV=2	14802	ENSMUSG00000025892	Gria4
High	Q61627	Glutamate receptor ionotropic, delta-1 OS=Mus musculus OX=10090 GN=Grid1 PE=1 SV=2	14803	ENSMUSG00000041078	Grid1
High	Q61625	Glutamate receptor ionotropic, delta-2 OS=Mus musculus OX=10090 GN=Grid2 PE=1 SV=1	14804	ENSMUSG00000071424	Grid2
High	B1AS29	Glutamate receptor ionotropic, kainate 3 OS=Mus musculus OX=10090 GN=Grik3 PE=1 SV=1	14807	ENSMUSG00000001985	Grik3
High	Q61626	Glutamate receptor ionotropic, kainate 5 OS=Mus musculus OX=10090 GN=Grik5 PE=2 SV=2	14809	ENSMUSG00000003378	Grik5
High	P35438	Glutamate receptor ionotropic, NMDA 1 OS=Mus musculus OX=10090 GN=Grin1 PE=1 SV=1	14810	ENSMUSG00000026959	Grin1
High	P35436	Glutamate receptor ionotropic, NMDA 2A OS=Mus musculus OX=10090 GN=Grin2a PE=1 SV=2	14811	ENSMUSG00000059003	Grin2a
High	Q01097	Glutamate receptor ionotropic, NMDA 2B OS=Mus musculus OX=10090 GN=Grin2b PE=1 SV=3	14812		Grin2b
High	P97772	Metabotropic glutamate receptor 1 OS=Mus musculus OX=10090 GN=Grm1 PE=1 SV=2	14816	ENSMUSG00000019828	Grm1
High	P47743	Metabotropic glutamate receptor 8 OS=Mus musculus OX=10090 GN=Grm8 PE=1 SV=2	14823	ENSMUSG00000024211	Grm8
High	P28798	Progranulin OS=Mus musculus OX=10090 GN=Grn PE=1 SV=2	14824	ENSMUSG00000034708	Grn
High	P27773	Protein disulfide-isomerase A3 OS=Mus musculus OX=10090 GN=Pdia3 PE=1 SV=2	14827	ENSMUSG00000027248	Pdia3
High	P20029	Endoplasmic reticulum chaperone BiP OS=Mus musculus OX=10090 GN=Hspa5 PE=1 SV=3	14828	ENSMUSG00000026864	Hspa5
Low	Q9Z0R0	Serine/threonine-protein kinase haspin OS=Mus musculus OX=10090 GN=Haspin PE=1 SV=3	14841		Haspin
High	Q8R050	Eukaryotic peptide chain release factor GTP-binding subunit ERF3A OS=Mus musculus OX=10090 GN=Gspt1 PE=1 SV=2	14852	ENSMUSG00000062203	Gspt1
High	Q149F3	Eukaryotic peptide chain release factor GTP-binding subunit ERF3B OS=Mus musculus OX=10090 GN=Gspt2 PE=1 SV=1	14853	ENSMUSG00000071723	Gspt2
High	P51855	Glutathione synthetase OS=Mus musculus OX=10090 GN=Gss PE=1 SV=1	14854	ENSMUSG00000027610	Gss
High	P24472	Glutathione S-transferase A4 OS=Mus musculus OX=10090 GN=Gsta4 PE=1 SV=3	14860	ENSMUSG00000032348	Gsta4
High	P10649	Glutathione S-transferase Mu 1 OS=Mus musculus OX=10090 GN=Gstm1 PE=1 SV=2	14862	ENSMUSG00000058135	Gstm1
High	P48774	Glutathione S-transferase Mu 5 OS=Mus musculus OX=10090 GN=Gstm5 PE=1 SV=1	14866	ENSMUSG00000004032	Gstm5
High	P19157	Glutathione S-transferase P 1 OS=Mus musculus OX=10090 GN=Gstp1 PE=1 SV=2	14870	ENSMUSG00000060803	Gstp1
High	Q64471	Glutathione S-transferase theta-1 OS=Mus musculus OX=10090 GN=Gstt1 PE=1 SV=4	14871	ENSMUSG00000001663	Gstt1
High	O09131	Glutathione S-transferase omega-1 OS=Mus musculus OX=10090 GN=Gsto1 PE=1 SV=2	14873	ENSMUSG00000025068	Gsto1
High	Q9WVL0	Maleylacetoacetate isomerase OS=Mus musculus OX=10090 GN=Gstz1 PE=1 SV=1	14874	ENSMUSG00000021033	Gstz1
High	Q9ESZ8	General transcription factor II-I OS=Mus musculus OX=10090 GN=Gtf2i PE=1 SV=3	14886	ENSMUSG00000060261	Gtf2i
High	Q8BTU1	Cilia- and flagella-associated protein 20 OS=Mus musculus OX=10090 GN=Cfap20 PE=1 SV=1	14894	ENSMUSG00000031796	Cfap20
High	G5E870	E3 ubiquitin-protein ligase TRIP12 OS=Mus musculus OX=10090 GN=Trip12 PE=1 SV=1	14897	ENSMUSG00000026219	Trip12
High	O08582	GTP-binding protein 1 OS=Mus musculus OX=10090 GN=Gtpbp1 PE=1 SV=2	14904	ENSMUSG00000042535	Gtpbp1
High	Q64520	Guanylate kinase OS=Mus musculus OX=10090 GN=Guk1 PE=1 SV=2	14923	ENSMUSG00000020444	Guk1
High	Q6RHR9	Membrane-associated guanylate kinase, WW and PDZ domain-containing protein 1 OS=Mus musculus OX=10090 GN=Magi1 PE=1 SV=1	14924	ENSMUSG00000045095	Magi1
High	Q64516	Glycerol kinase OS=Mus musculus OX=10090 GN=Gk PE=1 SV=2	14933	ENSMUSG00000025059	Gk
High	Q9Z1E4	Glycogen [starch] synthase, muscle OS=Mus musculus OX=10090 GN=Gys1 PE=1 SV=2	14936	ENSMUSG00000003865	Gys1
High	Q9D8V0	Minor histocompatibility antigen H13 OS=Mus musculus OX=10090 GN=Hm13 PE=1 SV=1	14950	ENSMUSG00000019188	Hm13
High	P43277	Histone H1.3 OS=Mus musculus OX=10090 GN=H1-3 PE=1 SV=2	14957	ENSMUSG00000052565	H1-3
High	P10922	Histone H1.0 OS=Mus musculus OX=10090 GN=H1-0 PE=2 SV=4	14958	ENSMUSG00000096210	H1-0
High	Q03958	Prefoldin subunit 6 OS=Mus musculus OX=10090 GN=Pfdn6 PE=1 SV=1	14976	ENSMUSG00000024309	Pfdn6
High	Q31125	Zinc transporter SLC39A7 OS=Mus musculus OX=10090 GN=Slc39a7 PE=1 SV=2	14977	ENSMUSG00000024327	Slc39a7
High	P50171	Estradiol 17-beta-dehydrogenase 8 OS=Mus musculus OX=10090 GN=Hsd17b8 PE=1 SV=2	14979	ENSMUSG00000073422	Hsd17b8
High	Q61425	Hydroxyacyl-coenzyme A dehydrogenase, mitochondrial OS=Mus musculus OX=10090 GN=Hadh PE=1 SV=2	15107	ENSMUSG00000027984	Hadh
High	O35668	Huntingtin-associated protein 1 OS=Mus musculus OX=10090 GN=Hap1 PE=1 SV=1	15114	ENSMUSG00000006930	Hap1
High	Q61035	Histidine--tRNA ligase, cytoplasmic OS=Mus musculus OX=10090 GN=Hars PE=1 SV=2	15115	ENSMUSG00000001380	Hars1
High	P02089	Hemoglobin subunit beta-2 OS=Mus musculus OX=10090 GN=Hbb-b2 PE=1 SV=2	15130		Hbb-b2
High	P53702	Cytochrome c-type heme lyase OS=Mus musculus OX=10090 GN=Hccs PE=1 SV=2	15159	ENSMUSG00000031352	Hccs
High	Q61191	Host cell factor 1 OS=Mus musculus OX=10090 GN=Hcfc1 PE=1 SV=2	15161	ENSMUSG00000031386	Hcfc1
High	O88704	Potassium/sodium hyperpolarization-activated cyclic nucleotide-gated channel 1 OS=Mus musculus OX=10090 GN=Hcn1 PE=1 SV=1	15165	ENSMUSG00000021730	Hcn1
High	O88703	Potassium/sodium hyperpolarization-activated cyclic nucleotide-gated channel 2 OS=Mus musculus OX=10090 GN=Hcn2 PE=1 SV=1	15166	ENSMUSG00000020331	Hcn2
High	P70288	Histone deacetylase 2 OS=Mus musculus OX=10090 GN=Hdac2 PE=1 SV=1	15182		Hdac2
High	Q9Z2V5	Histone deacetylase 6 OS=Mus musculus OX=10090 GN=Hdac6 PE=1 SV=3	15185	ENSMUSG00000031161	Hdac6
Medium	P23738	Histidine decarboxylase OS=Mus musculus OX=10090 GN=Hdc PE=1 SV=2	15186	ENSMUSG00000027360	Hdc
High	P51859	Hepatoma-derived growth factor OS=Mus musculus OX=10090 GN=Hdgf PE=1 SV=2	15191	ENSMUSG00000004897	Hdgf
High	Q3UMU9	Hepatoma-derived growth factor-related protein 2 OS=Mus musculus OX=10090 GN=Hdgfl2 PE=1 SV=1	15193	ENSMUSG00000002833	Hdgfl2
High	Q9R257	Heme-binding protein 1 OS=Mus musculus OX=10090 GN=Hebp1 PE=1 SV=2	15199		Hebp1
High	P29416	Beta-hexosaminidase subunit alpha OS=Mus musculus OX=10090 GN=Hexa PE=1 SV=2	15211	ENSMUSG00000025232	Hexa
High	P20060	Beta-hexosaminidase subunit beta OS=Mus musculus OX=10090 GN=Hexb PE=1 SV=2	15212	ENSMUSG00000021665	Hexb
High	Q99LI8	Hepatocyte growth factor-regulated tyrosine kinase substrate OS=Mus musculus OX=10090 GN=Hgs PE=1 SV=2	15239	ENSMUSG00000025793	Hgs
High	P70349	Histidine triad nucleotide-binding protein 1 OS=Mus musculus OX=10090 GN=Hint1 PE=1 SV=3	15254	ENSMUSG00000020267	Hint1
Low	Q9ERH7	Homeodomain-interacting protein kinase 3 OS=Mus musculus OX=10090 GN=Hipk3 PE=1 SV=3	15259	ENSMUSG00000027177	Hipk3
High	P27661	Histone H2AX OS=Mus musculus OX=10090 GN=H2afx PE=1 SV=2	15270	ENSMUSG00000049932	H2ax
Low	Q3UHF7	Transcription factor HIVEP2 OS=Mus musculus OX=10090 GN=Hivep2 PE=1 SV=1	15273	ENSMUSG00000015501	Hivep2
High	P17710	Hexokinase-1 OS=Mus musculus OX=10090 GN=Hk1 PE=1 SV=3	15275	ENSMUSG00000037012	Hk1
High	P22907	Porphobilinogen deaminase OS=Mus musculus OX=10090 GN=Hmbs PE=1 SV=2	15288	ENSMUSG00000032126	Hmbs
High	P63158	High mobility group protein B1 OS=Mus musculus OX=10090 GN=Hmgb1 PE=1 SV=2	15289	ENSMUSG00000066551	Hmgb1
High	P18608	Non-histone chromosomal protein HMG-14 OS=Mus musculus OX=10090 GN=Hmgn1 PE=1 SV=2	15312	ENSMUSG00000040681	Hmgn1
High	P09602	Non-histone chromosomal protein HMG-17 OS=Mus musculus OX=10090 GN=Hmgn2 PE=1 SV=2	15331	ENSMUSG00000003038; ENSMUSG00000070713	Hmgn2
High	O54879	High mobility group protein B3 OS=Mus musculus OX=10090 GN=Hmgb3 PE=1 SV=3	15354	ENSMUSG00000015217	Hmgb3
High	P38060	Hydroxymethylglutaryl-CoA lyase, mitochondrial OS=Mus musculus OX=10090 GN=Hmgcl PE=1 SV=2	15356	ENSMUSG00000028672	Hmgcl
High	O70252	Heme oxygenase 2 OS=Mus musculus OX=10090 GN=Hmox2 PE=1 SV=1	15369	ENSMUSG00000004070	Hmox2
High	P97825	Jupiter microtubule associated homolog 1 OS=Mus musculus OX=10090 GN=Jpt1 PE=1 SV=3	15374	ENSMUSG00000020737	Jpt1
High	Q9Z204	Heterogeneous nuclear ribonucleoproteins C1/C2 OS=Mus musculus OX=10090 GN=Hnrnpc PE=1 SV=1	15381	ENSMUSG00000060373	Hnrnpc
High	P49312	Heterogeneous nuclear ribonucleoprotein A1 OS=Mus musculus OX=10090 GN=Hnrnpa1 PE=1 SV=2	15382	ENSMUSG00000046434	Hnrnpa1
High	Q99020	Heterogeneous nuclear ribonucleoprotein A/B OS=Mus musculus OX=10090 GN=Hnrnpab PE=1 SV=1	15384	ENSMUSG00000020358	Hnrnpab
High	P61979	Heterogeneous nuclear ribonucleoprotein K OS=Mus musculus OX=10090 GN=Hnrnpk PE=1 SV=1	15387	ENSMUSG00000021546	Hnrnpk
High	Q8R081	Heterogeneous nuclear ribonucleoprotein L OS=Mus musculus OX=10090 GN=Hnrnpl PE=1 SV=2	15388	ENSMUSG00000015165	Hnrnpl
High	Q3TEA8	Heterochromatin protein 1-binding protein 3 OS=Mus musculus OX=10090 GN=Hp1bp3 PE=1 SV=1	15441	ENSMUSG00000028759	Hp1bp3
High	P84075	Neuron-specific calcium-binding protein hippocalcin OS=Mus musculus OX=10090 GN=Hpca PE=1 SV=2	15444	ENSMUSG00000028785	Hpca
High	P00493	Hypoxanthine-guanine phosphoribosyltransferase OS=Mus musculus OX=10090 GN=Hprt1 PE=1 SV=3	15452	ENSMUSG00000025630	Hprt1
High	Q91X72	Hemopexin OS=Mus musculus OX=10090 GN=Hpx PE=1 SV=2	15458	ENSMUSG00000030895	Hpx
High	Q61411	GTPase HRas OS=Mus musculus OX=10090 GN=Hras PE=1 SV=2	15461	ENSMUSG00000025499	Hras
High	Q8K2K6	Arf-GAP domain and FG repeat-containing protein 1 OS=Mus musculus OX=10090 GN=Agfg1 PE=1 SV=2	15463	ENSMUSG00000026159	Agfg1
High	Q9JIF0	Protein arginine N-methyltransferase 1 OS=Mus musculus OX=10090 GN=Prmt1 PE=1 SV=1	15469	ENSMUSG00000109324	Prmt1
High	P52760	2-iminobutanoate/2-iminopropanoate deaminase OS=Mus musculus OX=10090 GN=Rida PE=1 SV=3	15473	ENSMUSG00000022323	Rida
High	P63017	Heat shock cognate 71 kDa protein OS=Mus musculus OX=10090 GN=Hspa8 PE=1 SV=1	15481	ENSMUSG00000015656	Hspa8
High	P50172	Corticosteroid 11-beta-dehydrogenase isozyme 1 OS=Mus musculus OX=10090 GN=Hsd11b1 PE=1 SV=3	15483	ENSMUSG00000016194	Hsd11b1
High	P51660	Peroxisomal multifunctional enzyme type 2 OS=Mus musculus OX=10090 GN=Hsd17b4 PE=1 SV=3	15488	ENSMUSG00000024507	Hsd17b4
High	O88736	3-keto-steroid reductase OS=Mus musculus OX=10090 GN=Hsd17b7 PE=1 SV=1	15490	ENSMUSG00000026675	Hsd17b7
High	P63037	DnaJ homolog subfamily A member 1 OS=Mus musculus OX=10090 GN=Dnaja1 PE=1 SV=1	15502	ENSMUSG00000028410	Dnaja1
High	Q61699	Heat shock protein 105 kDa OS=Mus musculus OX=10090 GN=Hsph1 PE=1 SV=2	15505	ENSMUSG00000029657	Hsph1
High	P63038	60 kDa heat shock protein, mitochondrial OS=Mus musculus OX=10090 GN=Hspd1 PE=1 SV=1	15510	ENSMUSG00000025980	Hspd1
High	P17156	Heat shock-related 70 kDa protein 2 OS=Mus musculus OX=10090 GN=Hspa2 PE=1 SV=2	15512	ENSMUSG00000059970	Hspa2
High	P11499	Heat shock protein HSP 90-beta OS=Mus musculus OX=10090 GN=Hsp90ab1 PE=1 SV=3	15516	ENSMUSG00000023944	Hsp90ab1
High	P07901	Heat shock protein HSP 90-alpha OS=Mus musculus OX=10090 GN=Hsp90aa1 PE=1 SV=4	15519	ENSMUSG00000021270	Hsp90aa1
High	P38647	Stress-70 protein, mitochondrial OS=Mus musculus OX=10090 GN=Hspa9 PE=1 SV=3	15526	ENSMUSG00000024359	Hspa9
High	Q64433	10 kDa heat shock protein, mitochondrial OS=Mus musculus OX=10090 GN=Hspe1 PE=1 SV=2	15528	ENSMUSG00000073676	Hspe1
High	Q05793	Basement membrane-specific heparan sulfate proteoglycan core protein OS=Mus musculus OX=10090 GN=Hspg2 PE=1 SV=1	15530		Hspg2
High	Q60857	Sodium-dependent serotonin transporter OS=Mus musculus OX=10090 GN=Slc6a4 PE=1 SV=4	15567	ENSMUSG00000020838	Slc6a4
High	P70372	ELAV-like protein 1 OS=Mus musculus OX=10090 GN=Elavl1 PE=1 SV=2	15568	ENSMUSG00000040028	Elavl1
High	Q60899	ELAV-like protein 2 OS=Mus musculus OX=10090 GN=Elavl2 PE=1 SV=1	15569	ENSMUSG00000008489	Elavl2
High	Q60900	ELAV-like protein 3 OS=Mus musculus OX=10090 GN=Elavl3 PE=1 SV=1	15571	ENSMUSG00000003410	Elavl3
High	Q61701	ELAV-like protein 4 OS=Mus musculus OX=10090 GN=Elavl4 PE=1 SV=1	15572	ENSMUSG00000028546	Elavl4
High	P97411	Islet cell autoantigen 1 OS=Mus musculus OX=10090 GN=Ica1 PE=1 SV=3	15893	ENSMUSG00000062995	Ica1
High	Q60625	Intercellular adhesion molecule 5 OS=Mus musculus OX=10090 GN=Icam5 PE=1 SV=2	15898	ENSMUSG00000032174	Icam5
High	O88844	Isocitrate dehydrogenase [NADP] cytoplasmic OS=Mus musculus OX=10090 GN=Idh1 PE=1 SV=2	15926	ENSMUSG00000025950	Idh1
High	P70404	Isocitrate dehydrogenase [NAD] subunit gamma 1, mitochondrial OS=Mus musculus OX=10090 GN=Idh3g PE=1 SV=1	15929	ENSMUSG00000002010	Idh3g
High	Q08890	Iduronate 2-sulfatase OS=Mus musculus OX=10090 GN=Ids PE=2 SV=3	15931	ENSMUSG00000035847	Ids
High	Q60766	Immunity-related GTPase family M protein 1 OS=Mus musculus OX=10090 GN=Irgm1 PE=1 SV=1	15944	ENSMUSG00000046879	Irgm1
High	Q60751	Insulin-like growth factor 1 receptor OS=Mus musculus OX=10090 GN=Igf1r PE=1 SV=3	16001		Igf1r
High	Q61730	Interleukin-1 receptor accessory protein OS=Mus musculus OX=10090 GN=Il1rap PE=1 SV=1	16180	ENSMUSG00000022514	Il1rap
Low	P16382	Interleukin-4 receptor subunit alpha OS=Mus musculus OX=10090 GN=Il4r PE=1 SV=1	16190	ENSMUSG00000030748	Il4r
High	Q9Z1X4	Interleukin enhancer-binding factor 3 OS=Mus musculus OX=10090 GN=Ilf3 PE=1 SV=2	16201	ENSMUSG00000032178	Ilf3
High	O55222	Integrin-linked protein kinase OS=Mus musculus OX=10090 GN=Ilk PE=1 SV=2	16202	ENSMUSG00000030890	Ilk
High	O55091	Protein IMPACT OS=Mus musculus OX=10090 GN=Impact PE=1 SV=2	16210	ENSMUSG00000024423	Impact
High	P70168	Importin subunit beta-1 OS=Mus musculus OX=10090 GN=Kpnb1 PE=1 SV=2	16211	ENSMUSG00000001440	Kpnb1
High	Q60952	Centrosome-associated protein CEP250 OS=Mus musculus OX=10090 GN=Cep250 PE=1 SV=4	16328	ENSMUSG00000038241	Cep250
High	P49442	Inositol polyphosphate 1-phosphatase OS=Mus musculus OX=10090 GN=Inpp1 PE=1 SV=2	16329	ENSMUSG00000026102	Inpp1
High	P60229	Eukaryotic translation initiation factor 3 subunit E OS=Mus musculus OX=10090 GN=Eif3e PE=1 SV=1	16341	ENSMUSG00000022336	Eif3e
High	Q8C863	E3 ubiquitin-protein ligase Itchy OS=Mus musculus OX=10090 GN=Itch PE=1 SV=2	16396	ENSMUSG00000027598	Itch
High	Q61739	Integrin alpha-6 OS=Mus musculus OX=10090 GN=Itga6 PE=1 SV=3	16403	ENSMUSG00000027111	Itga6
High	P43406	Integrin alpha-V OS=Mus musculus OX=10090 GN=Itgav PE=1 SV=2	16410	ENSMUSG00000027087	Itgav
High	P09055	Integrin beta-1 OS=Mus musculus OX=10090 GN=Itgb1 PE=1 SV=1	16412	ENSMUSG00000025809	Itgb1
High	P11835	Integrin beta-2 OS=Mus musculus OX=10090 GN=Itgb2 PE=1 SV=2	16414		Itgb2
High	O55135	Eukaryotic translation initiation factor 6 OS=Mus musculus OX=10090 GN=Eif6 PE=1 SV=2	16418	ENSMUSG00000027613	Eif6
High	Q61735	Leukocyte surface antigen CD47 OS=Mus musculus OX=10090 GN=Cd47 PE=1 SV=2	16423	ENSMUSG00000055447	Cd47
Low	Q61704	Inter-alpha-trypsin inhibitor heavy chain H3 OS=Mus musculus OX=10090 GN=Itih3 PE=1 SV=3	16426	ENSMUSG00000006522	Itih3
High	P46978	Dolichyl-diphosphooligosaccharide--protein glycosyltransferase subunit STT3A OS=Mus musculus OX=10090 GN=Stt3a PE=1 SV=1	16430	ENSMUSG00000032116	Stt3a
High	O89051	Integral membrane protein 2B OS=Mus musculus OX=10090 GN=Itm2b PE=1 SV=1	16432	ENSMUSG00000022108	Itm2b
High	Q9D892	Inosine triphosphate pyrophosphatase OS=Mus musculus OX=10090 GN=Itpa PE=1 SV=2	16434	ENSMUSG00000074797	Itpa
High	P11881	Inositol 1,4,5-trisphosphate receptor type 1 OS=Mus musculus OX=10090 GN=Itpr1 PE=1 SV=2	16438	ENSMUSG00000030102	Itpr1
High	Q9Z0R4	Intersectin-1 OS=Mus musculus OX=10090 GN=Itsn1 PE=1 SV=2	16443	ENSMUSG00000022957	Itsn1
High	Q8BHE3	Caytaxin OS=Mus musculus OX=10090 GN=Atcay PE=1 SV=1	16467	ENSMUSG00000034958	Atcay
High	Q02257	Junction plakoglobin OS=Mus musculus OX=10090 GN=Jup PE=1 SV=3	16480	ENSMUSG00000001552	Jup
High	P16388	Potassium voltage-gated channel subfamily A member 1 OS=Mus musculus OX=10090 GN=Kcna1 PE=1 SV=1	16485	ENSMUSG00000047976	Kcna1
High	P63141	Potassium voltage-gated channel subfamily A member 2 OS=Mus musculus OX=10090 GN=Kcna2 PE=1 SV=1	16490	ENSMUSG00000040724	Kcna2
High	Q61423	Potassium voltage-gated channel subfamily A member 4 OS=Mus musculus OX=10090 GN=Kcna4 PE=1 SV=2	16492	ENSMUSG00000042604	Kcna4
High	Q61923	Potassium voltage-gated channel subfamily A member 6 OS=Mus musculus OX=10090 GN=Kcna6 PE=1 SV=1	16494	ENSMUSG00000038077	Kcna6
Low	Q17ST2	Potassium voltage-gated channel subfamily A member 7 OS=Mus musculus OX=10090 GN=Kcna7 PE=2 SV=2	16495	ENSMUSG00000038201	Kcna7
High	P63143	Voltage-gated potassium channel subunit beta-1 OS=Mus musculus OX=10090 GN=Kcnab1 PE=1 SV=2	16497	ENSMUSG00000027827	Kcnab1
High	P62482	Voltage-gated potassium channel subunit beta-2 OS=Mus musculus OX=10090 GN=Kcnab2 PE=1 SV=1	16498	ENSMUSG00000028931	Kcnab2
High	Q03717	Potassium voltage-gated channel subfamily B member 1 OS=Mus musculus OX=10090 GN=Kcnb1 PE=1 SV=2	16500	ENSMUSG00000050556	Kcnb1
High	P15388	Potassium voltage-gated channel subfamily C member 1 OS=Mus musculus OX=10090 GN=Kcnc1 PE=1 SV=1	16502	ENSMUSG00000058975	Kcnc1
High	Q9Z0V2	Potassium voltage-gated channel subfamily D member 2 OS=Mus musculus OX=10090 GN=Kcnd2 PE=1 SV=1	16508	ENSMUSG00000060882	Kcnd2
High	Q60603	Potassium voltage-gated channel subfamily H member 1 OS=Mus musculus OX=10090 GN=Kcnh1 PE=1 SV=2	16510		Kcnh1
High	Q9JM63	ATP-sensitive inward rectifier potassium channel 10 OS=Mus musculus OX=10090 GN=Kcnj10 PE=1 SV=1	16513	ENSMUSG00000044708	Kcnj10
High	Q61743	ATP-sensitive inward rectifier potassium channel 11 OS=Mus musculus OX=10090 GN=Kcnj11 PE=1 SV=1	16514	ENSMUSG00000096146	Kcnj11
High	P63250	G protein-activated inward rectifier potassium channel 1 OS=Mus musculus OX=10090 GN=Kcnj3 PE=1 SV=1	16519	ENSMUSG00000026824	Kcnj3
High	P48542	G protein-activated inward rectifier potassium channel 2 OS=Mus musculus OX=10090 GN=Kcnj6 PE=1 SV=1	16522		Kcnj6
High	P48543	G protein-activated inward rectifier potassium channel 3 OS=Mus musculus OX=10090 GN=Kcnj9 PE=1 SV=2	16524	ENSMUSG00000038026	Kcnj9
High	O08581	Potassium channel subfamily K member 1 OS=Mus musculus OX=10090 GN=Kcnk1 PE=1 SV=2	16525	ENSMUSG00000033998	Kcnk1
High	Q08460	Calcium-activated potassium channel subunit alpha-1 OS=Mus musculus OX=10090 GN=Kcnma1 PE=1 SV=2	16531		Kcnma1
High	Q9Z351	Potassium voltage-gated channel subfamily KQT member 2 OS=Mus musculus OX=10090 GN=Kcnq2 PE=1 SV=1	16536		Kcnq2
High	Q3U0V1	Far upstream element-binding protein 2 OS=Mus musculus OX=10090 GN=Khsrp PE=1 SV=2	16549	ENSMUSG00000007670	Khsrp
Medium	Q6P9P6	Kinesin-like protein KIF11 OS=Mus musculus OX=10090 GN=Kif11 PE=1 SV=1	16551	ENSMUSG00000012443	Kif11
High	Q60575	Kinesin-like protein KIF1B OS=Mus musculus OX=10090 GN=Kif1b PE=1 SV=2	16561	ENSMUSG00000063077	Kif1b
High	P28740	Kinesin-like protein KIF2A OS=Mus musculus OX=10090 GN=Kif2a PE=1 SV=2	16563	ENSMUSG00000021693	Kif2a
High	Q9QXL2	Kinesin-like protein KIF21A OS=Mus musculus OX=10090 GN=Kif21a PE=1 SV=2	16564	ENSMUSG00000022629	Kif21a
High	P28741	Kinesin-like protein KIF3A OS=Mus musculus OX=10090 GN=Kif3a PE=1 SV=2	16568	ENSMUSG00000018395	Kif3a
High	Q61771	Kinesin-like protein KIF3B OS=Mus musculus OX=10090 GN=Kif3b PE=1 SV=1	16569	ENSMUSG00000027475	Kif3b
High	P33175	Kinesin heavy chain isoform 5A OS=Mus musculus OX=10090 GN=Kif5a PE=1 SV=3	16572	ENSMUSG00000074657	Kif5a
High	Q61768	Kinesin-1 heavy chain OS=Mus musculus OX=10090 GN=Kif5b PE=1 SV=3	16573	ENSMUSG00000006740	Kif5b
High	P28738	Kinesin heavy chain isoform 5C OS=Mus musculus OX=10090 GN=Kif5c PE=1 SV=3	16574	ENSMUSG00000026764	Kif5c
High	P70188	Kinesin-associated protein 3 OS=Mus musculus OX=10090 GN=Kifap3 PE=1 SV=1	16579	ENSMUSG00000026585	Kifap3
High	P05532	Mast/stem cell growth factor receptor Kit OS=Mus musculus OX=10090 GN=Kit PE=1 SV=3	16590	ENSMUSG00000005672	Kit
High	Q05816	Fatty acid-binding protein 5 OS=Mus musculus OX=10090 GN=Fabp5 PE=1 SV=3	16592	ENSMUSG00000027533	Fabp5
Medium	P15945	Kallikrein 1-related peptidase b5 OS=Mus musculus OX=10090 GN=Klk1b5 PE=2 SV=1	16622	ENSMUSG00000066512	Klk1b5
High	Q60960	Importin subunit alpha-5 OS=Mus musculus OX=10090 GN=Kpna1 PE=1 SV=2	16646	ENSMUSG00000022905	Kpna1
High	O35344	Importin subunit alpha-4 OS=Mus musculus OX=10090 GN=Kpna3 PE=1 SV=1	16648	ENSMUSG00000021929	Kpna3
High	O35343	Importin subunit alpha-3 OS=Mus musculus OX=10090 GN=Kpna4 PE=1 SV=1	16649	ENSMUSG00000027782	Kpna4
High	O35345	Importin subunit alpha-7 OS=Mus musculus OX=10090 GN=Kpna6 PE=1 SV=2	16650	ENSMUSG00000003731	Kpna6
High	P32883	GTPase KRas OS=Mus musculus OX=10090 GN=Kras PE=1 SV=1	16653	ENSMUSG00000030265	Kras
High	P02535	Keratin, type I cytoskeletal 10 OS=Mus musculus OX=10090 GN=Krt10 PE=1 SV=3	16661		Krt10
High	Q61781	Keratin, type I cytoskeletal 14 OS=Mus musculus OX=10090 GN=Krt14 PE=1 SV=2	16664	ENSMUSG00000045545	Krt14
High	Q61414	Keratin, type I cytoskeletal 15 OS=Mus musculus OX=10090 GN=Krt15 PE=1 SV=2	16665		Krt15
High	Q9Z2K1	Keratin, type I cytoskeletal 16 OS=Mus musculus OX=10090 GN=Krt16 PE=1 SV=3	16666	ENSMUSG00000053797	Krt16
High	P05784	Keratin, type I cytoskeletal 18 OS=Mus musculus OX=10090 GN=Krt18 PE=1 SV=5	16668	ENSMUSG00000023043	Krt18
High	P04104	Keratin, type II cytoskeletal 1 OS=Mus musculus OX=10090 GN=Krt1 PE=1 SV=4	16678	ENSMUSG00000046834	Krt1
High	Q3TTY5	Keratin, type II cytoskeletal 2 epidermal OS=Mus musculus OX=10090 GN=Krt2 PE=1 SV=1	16681	ENSMUSG00000064201	Krt2
High	P50446	Keratin, type II cytoskeletal 6A OS=Mus musculus OX=10090 GN=Krt6a PE=1 SV=3	16687	ENSMUSG00000058354	Krt6a
High	Q61097	Kinase suppressor of Ras 1 OS=Mus musculus OX=10090 GN=Ksr1 PE=1 SV=1	16706	ENSMUSG00000018334	Ksr1
High	Q61595	Kinectin OS=Mus musculus OX=10090 GN=Ktn1 PE=1 SV=1	16709		Ktn1
High	P54227	Stathmin OS=Mus musculus OX=10090 GN=Stmn1 PE=1 SV=2	16765	ENSMUSG00000028832	Stmn1
Medium	Q60675	Laminin subunit alpha-2 OS=Mus musculus OX=10090 GN=Lama2 PE=1 SV=2	16773	ENSMUSG00000019899	Lama2
Low	Q61789	Laminin subunit alpha-3 OS=Mus musculus OX=10090 GN=Lama3 PE=1 SV=4	16774	ENSMUSG00000024421	Lama3
High	Q61292	Laminin subunit beta-2 OS=Mus musculus OX=10090 GN=Lamb2 PE=1 SV=2	16779	ENSMUSG00000052911	Lamb2
High	P11438	Lysosome-associated membrane glycoprotein 1 OS=Mus musculus OX=10090 GN=Lamp1 PE=1 SV=2	16783	ENSMUSG00000031447	Lamp1
High	P17047	Lysosome-associated membrane glycoprotein 2 OS=Mus musculus OX=10090 GN=Lamp2 PE=1 SV=2	16784	ENSMUSG00000016534	Lamp2
High	P14206	40S ribosomal protein SA OS=Mus musculus OX=10090 GN=Rpsa PE=1 SV=4	16785	ENSMUSG00000032518	Rpsa
High	P97449	Aminopeptidase N OS=Mus musculus OX=10090 GN=Anpep PE=1 SV=4	16790	ENSMUSG00000039062	Anpep
High	Q61792	LIM and SH3 domain protein 1 OS=Mus musculus OX=10090 GN=Lasp1 PE=1 SV=1	16796	ENSMUSG00000038366	Lasp1
High	Q60875	Rho guanine nucleotide exchange factor 2 OS=Mus musculus OX=10090 GN=Arhgef2 PE=1 SV=4	16800	ENSMUSG00000028059	Arhgef2
High	P06151	L-lactate dehydrogenase A chain OS=Mus musculus OX=10090 GN=Ldha PE=1 SV=3	16828	ENSMUSG00000063229	Ldha
High	P16125	L-lactate dehydrogenase B chain OS=Mus musculus OX=10090 GN=Ldhb PE=1 SV=2	16832	ENSMUSG00000030246	Ldhb
High	P16045	Galectin-1 OS=Mus musculus OX=10090 GN=Lgals1 PE=1 SV=3	16852	ENSMUSG00000068220	Lgals1
Low	P30730	Lutropin-choriogonadotropic hormone receptor OS=Mus musculus OX=10090 GN=Lhcgr PE=2 SV=1	16867	ENSMUSG00000024107	Lhcgr
Low	O54785	LIM domain kinase 2 OS=Mus musculus OX=10090 GN=Limk2 PE=1 SV=2	16886	ENSMUSG00000020451	Limk2
High	Q80Y17	Lethal(2) giant larvae protein homolog 1 OS=Mus musculus OX=10090 GN=Llgl1 PE=1 SV=1	16897	ENSMUSG00000020536	Llgl1
High	P25444	40S ribosomal protein S2 OS=Mus musculus OX=10090 GN=Rps2 PE=1 SV=3	16898	ENSMUSG00000044533	Rps2
High	P48678	Prelamin-A/C OS=Mus musculus OX=10090 GN=Lmna PE=1 SV=2	16905	ENSMUSG00000028063	Lmna
High	P14733	Lamin-B1 OS=Mus musculus OX=10090 GN=Lmnb1 PE=1 SV=3	16906	ENSMUSG00000024590	Lmnb1
High	P21619	Lamin-B2 OS=Mus musculus OX=10090 GN=Lmnb2 PE=1 SV=2	16907	ENSMUSG00000062075	Lmnb2
Medium	P28063	Proteasome subunit beta type-8 OS=Mus musculus OX=10090 GN=Psmb8 PE=1 SV=2	16913	ENSMUSG00000024338	Psmb8
Medium	Q60664	Lymphoid-restricted membrane protein OS=Mus musculus OX=10090 GN=Lrmp PE=1 SV=1	16970		Irag2
High	Q91ZX7	Prolow-density lipoprotein receptor-related protein 1 OS=Mus musculus OX=10090 GN=Lrp1 PE=1 SV=1	16971		Lrp1
High	P55302	Alpha-2-macroglobulin receptor-associated protein OS=Mus musculus OX=10090 GN=Lrpap1 PE=1 SV=1	16976	ENSMUSG00000029103	Lrpap1
High	P24527	Leukotriene A-4 hydrolase OS=Mus musculus OX=10090 GN=Lta4h PE=1 SV=4	16993	ENSMUSG00000015889	Lta4h
Medium	P08923	Leukocyte tyrosine kinase receptor OS=Mus musculus OX=10090 GN=Ltk PE=1 SV=3	17005	ENSMUSG00000027297	Ltk
High	P10518	Delta-aminolevulinic acid dehydratase OS=Mus musculus OX=10090 GN=Alad PE=1 SV=1	17025	ENSMUSG00000028393	Alad
High	P70202	Latexin OS=Mus musculus OX=10090 GN=Lxn PE=1 SV=2	17035	ENSMUSG00000047557	Lxn
High	P0CW02	Lymphocyte antigen 6C1 OS=Mus musculus OX=10090 GN=Ly6c1 PE=2 SV=1	17067	ENSMUSG00000079018	Ly6c1
High	P97412	Lysosomal-trafficking regulator OS=Mus musculus OX=10090 GN=Lyst PE=1 SV=1	17101		Lyst
High	P24668	Cation-dependent mannose-6-phosphate receptor OS=Mus musculus OX=10090 GN=M6pr PE=1 SV=1	17113	ENSMUSG00000007458	M6pr
High	O09174	Alpha-methylacyl-CoA racemase OS=Mus musculus OX=10090 GN=Amacr PE=1 SV=4	17117	ENSMUSG00000022244	Amacr
High	P26645	Myristoylated alanine-rich C-kinase substrate OS=Mus musculus OX=10090 GN=Marcks PE=1 SV=2	17118	ENSMUSG00000069662	Marcks
High	Q9WTX8	Mitotic spindle assembly checkpoint protein MAD1 OS=Mus musculus OX=10090 GN=Mad1l1 PE=1 SV=1	17120	ENSMUSG00000029554	Mad1l1
High	Q62432	Mothers against decapentaplegic homolog 2 OS=Mus musculus OX=10090 GN=Smad2 PE=1 SV=2	17126	ENSMUSG00000024563	Smad2
High	P97471	Mothers against decapentaplegic homolog 4 OS=Mus musculus OX=10090 GN=Smad4 PE=1 SV=2	17128	ENSMUSG00000024515	Smad4
High	P20917	Myelin-associated glycoprotein OS=Mus musculus OX=10090 GN=Mag PE=1 SV=3	17136	ENSMUSG00000036634	Mag
High	P61327	Protein mago nashi homolog OS=Mus musculus OX=10090 GN=Magoh PE=2 SV=1	17149	ENSMUSG00000028609	Magoh
Low	O54782	Epididymis-specific alpha-mannosidase OS=Mus musculus OX=10090 GN=Man2b2 PE=1 SV=2	17160	ENSMUSG00000029119	Man2b2
High	Q64133	Amine oxidase [flavin-containing] A OS=Mus musculus OX=10090 GN=Maoa PE=1 SV=3	17161	ENSMUSG00000025037	Maoa
High	Q03141	MAP/microtubule affinity-regulating kinase 3 OS=Mus musculus OX=10090 GN=Mark3 PE=1 SV=2	17169	ENSMUSG00000007411	Mark3
High	P41242	Megakaryocyte-associated tyrosine-protein kinase OS=Mus musculus OX=10090 GN=Matk PE=1 SV=2	17179		Matk
High	Q8K310	Matrin-3 OS=Mus musculus OX=10090 GN=Matr3 PE=1 SV=1	17184	ENSMUSG00000037236	Matr3
High	Q9Z2D8	Methyl-CpG-binding domain protein 3 OS=Mus musculus OX=10090 GN=Mbd3 PE=1 SV=1	17192	ENSMUSG00000035478	Mbd3
High	P04370	Myelin basic protein OS=Mus musculus OX=10090 GN=Mbp PE=1 SV=2	17196	ENSMUSG00000041607	Mbp
Low	P49718	DNA replication licensing factor MCM5 OS=Mus musculus OX=10090 GN=Mcm5 PE=1 SV=2	17218	ENSMUSG00000005410	Mcm5
High	P53995	Anaphase-promoting complex subunit 1 OS=Mus musculus OX=10090 GN=Anapc1 PE=1 SV=2	17222	ENSMUSG00000014355	Anapc1
High	Q9D074	E3 ubiquitin-protein ligase MGRN1 OS=Mus musculus OX=10090 GN=Mgrn1 PE=1 SV=2	17237	ENSMUSG00000022517	Mgrn1
Low	O35618	Protein Mdm4 OS=Mus musculus OX=10090 GN=Mdm4 PE=1 SV=2	17248	ENSMUSG00000054387	Mdm4
High	Q9QYF1	Retinol dehydrogenase 11 OS=Mus musculus OX=10090 GN=Rdh11 PE=1 SV=2	17252	ENSMUSG00000066441	Rdh11
High	P10852	4F2 cell-surface antigen heavy chain OS=Mus musculus OX=10090 GN=Slc3a2 PE=1 SV=1	17254	ENSMUSG00000010095	Slc3a2
High	Q64327	Male-enhanced antigen 1 OS=Mus musculus OX=10090 GN=Mea1 PE=1 SV=1	17256	ENSMUSG00000002768	Mea1
High	Q9Z2D6	Methyl-CpG-binding protein 2 OS=Mus musculus OX=10090 GN=Mecp2 PE=1 SV=1	17257	ENSMUSG00000031393	Mecp2
High	Q8CFN5	Myocyte-specific enhancer factor 2C OS=Mus musculus OX=10090 GN=Mef2c PE=1 SV=2	17260	ENSMUSG00000005583	Mef2c
High	Q63943	Myocyte-specific enhancer factor 2D OS=Mus musculus OX=10090 GN=Mef2d PE=1 SV=2	17261	ENSMUSG00000001419	Mef2d
High	P55258	Ras-related protein Rab-8A OS=Mus musculus OX=10090 GN=Rab8a PE=1 SV=2	17274	ENSMUSG00000003037	Rab8a
High	Q60805	Tyrosine-protein kinase Mer OS=Mus musculus OX=10090 GN=Mertk PE=1 SV=1	17289	ENSMUSG00000014361	Mertk
High	Q07646	Mesoderm-specific transcript protein OS=Mus musculus OX=10090 GN=Mest PE=2 SV=1	17294	ENSMUSG00000051855	Mest
High	P34884	Macrophage migration inhibitory factor OS=Mus musculus OX=10090 GN=Mif PE=1 SV=2	17319	ENSMUSG00000033307	Mif
High	Q9Z2L6	Multiple inositol polyphosphate phosphatase 1 OS=Mus musculus OX=10090 GN=Minpp1 PE=1 SV=3	17330	ENSMUSG00000024896	Minpp1
High	Q9QZQ1	Afadin OS=Mus musculus OX=10090 GN=Afdn PE=1 SV=3	17356	ENSMUSG00000068036	Afdn
High	P28667	MARCKS-related protein OS=Mus musculus OX=10090 GN=Marcksl1 PE=1 SV=2	17357	ENSMUSG00000047945	Marcksl1
Medium	P33435	Collagenase 3 OS=Mus musculus OX=10090 GN=Mmp13 PE=1 SV=1	17386	ENSMUSG00000050578	Mmp13
High	Q9WTR0	Matrix metalloproteinase-16 OS=Mus musculus OX=10090 GN=Mmp16 PE=2 SV=3	17389	ENSMUSG00000028226	Mmp16
High	Q9D2P8	Myelin-associated oligodendrocyte basic protein OS=Mus musculus OX=10090 GN=Mobp PE=1 SV=1	17433	ENSMUSG00000032517	Mobp
High	Q9Z223	Molybdopterin synthase catalytic subunit OS=Mus musculus OX=10090 GN=Mocs2 PE=1 SV=3	17434		Mocs2
High	P06801	NADP-dependent malic enzyme OS=Mus musculus OX=10090 GN=Me1 PE=1 SV=2	17436	ENSMUSG00000032418	Me1
High	Q61885	Myelin-oligodendrocyte glycoprotein OS=Mus musculus OX=10090 GN=Mog PE=1 SV=1	17441		Mog
High	P08249	Malate dehydrogenase, mitochondrial OS=Mus musculus OX=10090 GN=Mdh2 PE=1 SV=3	17448	ENSMUSG00000019179	Mdh2
High	P14152	Malate dehydrogenase, cytoplasmic OS=Mus musculus OX=10090 GN=Mdh1 PE=1 SV=3	17449	ENSMUSG00000020321	Mdh1
Low	Q9WVL5	MORC family CW-type zinc finger protein 1 OS=Mus musculus OX=10090 GN=Morc1 PE=2 SV=1	17450	ENSMUSG00000022652	Morc1
High	P26516	26S proteasome non-ATPase regulatory subunit 7 OS=Mus musculus OX=10090 GN=Psmd7 PE=1 SV=2	17463	ENSMUSG00000039067	Psmd7
Medium	Q8VBX6	Multiple PDZ domain protein OS=Mus musculus OX=10090 GN=Mpdz PE=1 SV=2	17475	ENSMUSG00000028402	Mpdz
High	P70290	55 kDa erythrocyte membrane protein OS=Mus musculus OX=10090 GN=Mpp1 PE=1 SV=1	17524	ENSMUSG00000031402	Mpp1
High	P19258	Protein Mpv17 OS=Mus musculus OX=10090 GN=Mpv17 PE=1 SV=1	17527	ENSMUSG00000107283	Mpv17
High	O08989	Ras-related protein M-Ras OS=Mus musculus OX=10090 GN=Mras PE=1 SV=1	17532	ENSMUSG00000032470	Mras
High	P26041	Moesin OS=Mus musculus OX=10090 GN=Msn PE=1 SV=3	17698	ENSMUSG00000031207	Msn
High	P00848	ATP synthase subunit a OS=Mus musculus OX=10090 GN=Mtatp6 PE=1 SV=1	17705	ENSMUSG00000064357	Mtatp6
High	P03930	ATP synthase protein 8 OS=Mus musculus OX=10090 GN=Mtatp8 PE=1 SV=1	17706	ENSMUSG00000064356	Mtatp8
High	P00397	Cytochrome c oxidase subunit 1 OS=Mus musculus OX=10090 GN=Mtco1 PE=1 SV=2	17708	ENSMUSG00000064351	Mtco1
High	P00405	Cytochrome c oxidase subunit 2 OS=Mus musculus OX=10090 GN=Mtco2 PE=1 SV=1	17709	ENSMUSG00000064354	Mtco2
High	P00416	Cytochrome c oxidase subunit 3 OS=Mus musculus OX=10090 GN=mt-Co3 PE=1 SV=2	17710	ENSMUSG00000064358	mt-Co3
High	P00158	Cytochrome b OS=Mus musculus OX=10090 GN=Mt-Cyb PE=1 SV=1	17711	ENSMUSG00000064370	Mt-Cyb
High	Q99LP6	GrpE protein homolog 1, mitochondrial OS=Mus musculus OX=10090 GN=Grpel1 PE=1 SV=1	17713	ENSMUSG00000029198	Grpel1
High	P03893	NADH-ubiquinone oxidoreductase chain 2 OS=Mus musculus OX=10090 GN=Mtnd2 PE=1 SV=2	17717	ENSMUSG00000064345	Mtnd2
High	P03911	NADH-ubiquinone oxidoreductase chain 4 OS=Mus musculus OX=10090 GN=Mtnd4 PE=1 SV=1	17719	ENSMUSG00000064363	Mtnd4
High	P03921	NADH-ubiquinone oxidoreductase chain 5 OS=Mus musculus OX=10090 GN=Mtnd5 PE=1 SV=3	17721	ENSMUSG00000064367	Mtnd5
High	P02802	Metallothionein-1 OS=Mus musculus OX=10090 GN=Mt1 PE=1 SV=1	17748	ENSMUSG00000031765	Mt1
High	P02798	Metallothionein-2 OS=Mus musculus OX=10090 GN=Mt2 PE=1 SV=2	17750	ENSMUSG00000031762	Mt2
High	P28184	Metallothionein-3 OS=Mus musculus OX=10090 GN=Mt3 PE=1 SV=1	17751	ENSMUSG00000031760	Mt3
High	Q9QYR6	Microtubule-associated protein 1A OS=Mus musculus OX=10090 GN=Map1a PE=1 SV=2	17754	ENSMUSG00000027254	Map1a
High	P14873	Microtubule-associated protein 1B OS=Mus musculus OX=10090 GN=Map1b PE=1 SV=2	17755	ENSMUSG00000052727	Map1b
High	P20357	Microtubule-associated protein 2 OS=Mus musculus OX=10090 GN=Map2 PE=1 SV=2	17756	ENSMUSG00000015222	Map2
High	P27546	Microtubule-associated protein 4 OS=Mus musculus OX=10090 GN=Map4 PE=1 SV=3	17758	ENSMUSG00000032479	Map4
High	Q7TSJ2	Microtubule-associated protein 6 OS=Mus musculus OX=10090 GN=Map6 PE=1 SV=2	17760	ENSMUSG00000055407	Map6
High	O88735	Ensconsin OS=Mus musculus OX=10090 GN=Map7 PE=1 SV=1	17761		Map7
High	P10637	Microtubule-associated protein tau OS=Mus musculus OX=10090 GN=Mapt PE=1 SV=3	17762	ENSMUSG00000018411	Mapt
Low	Q9WU20	Methylenetetrahydrofolate reductase OS=Mus musculus OX=10090 GN=Mthfr PE=1 SV=2	17769	ENSMUSG00000029009	Mthfr
Medium	P28665	Murinoglobulin-1 OS=Mus musculus OX=10090 GN=Mug1 PE=1 SV=3	17836	ENSMUSG00000059908	Mug1
High	Q8K4M5	COMM domain-containing protein 1 OS=Mus musculus OX=10090 GN=Commd1 PE=1 SV=2	17846	ENSMUSG00000051355	Commd1
High	P16332	Methylmalonyl-CoA mutase, mitochondrial OS=Mus musculus OX=10090 GN=Mmut PE=1 SV=2	17850	ENSMUSG00000023921	Mmut
High	Q9R008	Mevalonate kinase OS=Mus musculus OX=10090 GN=Mvk PE=1 SV=1	17855	ENSMUSG00000041939	Mvk
High	Q8C854	Myelin expression factor 2 OS=Mus musculus OX=10090 GN=Myef2 PE=1 SV=1	17876	ENSMUSG00000027201; ENSMUSG00000049230	Myef2
High	Q5SX40	Myosin-1 OS=Mus musculus OX=10090 GN=Myh1 PE=1 SV=1	17879	ENSMUSG00000056328	Myh1
High	Q8VDD5	Myosin-9 OS=Mus musculus OX=10090 GN=Myh9 PE=1 SV=4	17886	ENSMUSG00000022443	Myh9
High	Q60605	Myosin light polypeptide 6 OS=Mus musculus OX=10090 GN=Myl6 PE=1 SV=3	17904	ENSMUSG00000090841	Myl6
High	P46735	Unconventional myosin-Ib OS=Mus musculus OX=10090 GN=Myo1b PE=1 SV=3	17912	ENSMUSG00000018417	Myo1b
High	Q99104	Unconventional myosin-Va OS=Mus musculus OX=10090 GN=Myo5a PE=1 SV=2	17918	ENSMUSG00000034593	Myo5a
Low	P97479	Unconventional myosin-VIIa OS=Mus musculus OX=10090 GN=Myo7a PE=1 SV=2	17921	ENSMUSG00000030761	Myo7a
High	Q9DBR7	Protein phosphatase 1 regulatory subunit 12A OS=Mus musculus OX=10090 GN=Ppp1r12a PE=1 SV=2	17931	ENSMUSG00000019907	Ppp1r12a
High	P70670	Nascent polypeptide-associated complex subunit alpha, muscle-specific form OS=Mus musculus OX=10090 GN=Naca PE=1 SV=2	17938	ENSMUSG00000061315	Naca
High	Q9QWR8	Alpha-N-acetylgalactosaminidase OS=Mus musculus OX=10090 GN=Naga PE=1 SV=2	17939	ENSMUSG00000022453	Naga
High	Q78ZA7	Nucleosome assembly protein 1-like 4 OS=Mus musculus OX=10090 GN=Nap1l4 PE=1 SV=1	17955	ENSMUSG00000059119	Nap1l4
High	P28663	Beta-soluble NSF attachment protein OS=Mus musculus OX=10090 GN=Napb PE=1 SV=2	17957	ENSMUSG00000027438	Napb
High	P13595	Neural cell adhesion molecule 1 OS=Mus musculus OX=10090 GN=Ncam1 PE=1 SV=3	17967		Ncam1
High	O35136	Neural cell adhesion molecule 2 OS=Mus musculus OX=10090 GN=Ncam2 PE=1 SV=1	17968	ENSMUSG00000022762	Ncam2
High	Q99M51	Cytoplasmic protein NCK1 OS=Mus musculus OX=10090 GN=Nck1 PE=1 SV=1	17973	ENSMUSG00000032475	Nck1
High	O55033	Cytoplasmic protein NCK2 OS=Mus musculus OX=10090 GN=Nck2 PE=1 SV=1	17974	ENSMUSG00000066877	Nck2
High	P09405	Nucleolin OS=Mus musculus OX=10090 GN=Ncl PE=1 SV=2	17975	ENSMUSG00000026234	Ncl
High	Q62433	Protein NDRG1 OS=Mus musculus OX=10090 GN=Ndrg1 PE=1 SV=1	17988	ENSMUSG00000005125	Ndrg1
High	Q9CQ75	NADH dehydrogenase [ubiquinone] 1 alpha subcomplex subunit 2 OS=Mus musculus OX=10090 GN=Ndufa2 PE=1 SV=3	17991	ENSMUSG00000014294	Ndufa2
High	Q62425	Cytochrome c oxidase subunit NDUFA4 OS=Mus musculus OX=10090 GN=Ndufa4 PE=1 SV=2	17992	ENSMUSG00000029632	Ndufa4
High	Q9CXZ1	NADH dehydrogenase [ubiquinone] iron-sulfur protein 4, mitochondrial OS=Mus musculus OX=10090 GN=Ndufs4 PE=1 SV=3	17993		Ndufs4
High	Q91YT0	NADH dehydrogenase [ubiquinone] flavoprotein 1, mitochondrial OS=Mus musculus OX=10090 GN=Ndufv1 PE=1 SV=1	17995	ENSMUSG00000037916	Ndufv1
High	P46935	E3 ubiquitin-protein ligase NEDD4 OS=Mus musculus OX=10090 GN=Nedd4 PE=1 SV=3	17999	ENSMUSG00000032216	Nedd4
High	P42208	Septin-2 OS=Mus musculus OX=10090 GN=Septin2 PE=1 SV=2	18000	ENSMUSG00000026276; ENSMUSG00000116048	Septin2
High	P29595	NEDD8 OS=Mus musculus OX=10090 GN=Nedd8 PE=1 SV=2	18002	ENSMUSG00000010376	Nedd8
High	Q04690	Neurofibromin OS=Mus musculus OX=10090 GN=Nf1 PE=1 SV=1	18015	ENSMUSG00000020716	Nf1
Low	P97863	Nuclear factor 1 B-type OS=Mus musculus OX=10090 GN=Nfib PE=1 SV=2	18028	ENSMUSG00000008575	Nfib
High	P70257	Nuclear factor 1 X-type OS=Mus musculus OX=10090 GN=Nfix PE=1 SV=2	18032	ENSMUSG00000001911	Nfix
Medium	O54910	NF-kappa-B inhibitor epsilon OS=Mus musculus OX=10090 GN=Nfkbie PE=1 SV=2	18037	ENSMUSG00000023947	Nfkbie
High	P08551	Neurofilament light polypeptide OS=Mus musculus OX=10090 GN=Nefl PE=1 SV=5	18039	ENSMUSG00000022055	Nefl
High	P08553	Neurofilament medium polypeptide OS=Mus musculus OX=10090 GN=Nefm PE=1 SV=4	18040		Nefm
High	Q9Z1J3	Cysteine desulfurase, mitochondrial OS=Mus musculus OX=10090 GN=Nfs1 PE=1 SV=3	18041	ENSMUSG00000027618	Nfs1
High	P10493	Nidogen-1 OS=Mus musculus OX=10090 GN=Nid1 PE=1 SV=2	18073	ENSMUSG00000005397	Nid1
High	O88322	Nidogen-2 OS=Mus musculus OX=10090 GN=Nid2 PE=1 SV=2	18074	ENSMUSG00000021806	Nid2
High	O70131	Ninjurin-1 OS=Mus musculus OX=10090 GN=Ninj1 PE=1 SV=1	18081	ENSMUSG00000037966	Ninj1
High	O55125	Protein NipSnap homolog 1 OS=Mus musculus OX=10090 GN=Nipsnap1 PE=1 SV=1	18082	ENSMUSG00000034285	Nipsnap1
Low	P30415	NK-tumor recognition protein OS=Mus musculus OX=10090 GN=Nktr PE=1 SV=4	18087	ENSMUSG00000032525	Nktr
High	Q9Z2Q5	39S ribosomal protein L40, mitochondrial OS=Mus musculus OX=10090 GN=Mrpl40 PE=1 SV=2	18100	ENSMUSG00000022706	Mrpl40
High	P15532	Nucleoside diphosphate kinase A OS=Mus musculus OX=10090 GN=Nme1 PE=1 SV=1	18102	ENSMUSG00000037601	Nme1
High	Q01768	Nucleoside diphosphate kinase B OS=Mus musculus OX=10090 GN=Nme2 PE=1 SV=1	18103	ENSMUSG00000020857	Nme2
High	Q64669	NAD(P)H dehydrogenase [quinone] 1 OS=Mus musculus OX=10090 GN=Nqo1 PE=1 SV=3	18104	ENSMUSG00000003849	Nqo1
High	Q9JI75	Ribosyldihydronicotinamide dehydrogenase [quinone] OS=Mus musculus OX=10090 GN=Nqo2 PE=1 SV=3	18105	ENSMUSG00000046949	Nqo2
High	O70310	Glycylpeptide N-tetradecanoyltransferase 1 OS=Mus musculus OX=10090 GN=Nmt1 PE=1 SV=1	18107	ENSMUSG00000020936	Nmt1
High	O70311	Glycylpeptide N-tetradecanoyltransferase 2 OS=Mus musculus OX=10090 GN=Nmt2 PE=1 SV=1	18108	ENSMUSG00000026643	Nmt2
High	P56183	Ribosomal RNA processing protein 1 homolog A OS=Mus musculus OX=10090 GN=Rrp1 PE=1 SV=2	18114	ENSMUSG00000061032	Rrp1
High	O70378	ER membrane protein complex subunit 8 OS=Mus musculus OX=10090 GN=Emc8 PE=1 SV=1	18117	ENSMUSG00000031819	Emc8
High	Q9CQ40	39S ribosomal protein L49, mitochondrial OS=Mus musculus OX=10090 GN=Mrpl49 PE=1 SV=1	18120	ENSMUSG00000007338	Mrpl49
High	Q9Z0J4	Nitric oxide synthase, brain OS=Mus musculus OX=10090 GN=Nos1 PE=1 SV=1	18125	ENSMUSG00000029361	Nos1
High	Q64299	CCN family member 3 OS=Mus musculus OX=10090 GN=Ccn3 PE=1 SV=1	18133	ENSMUSG00000037362	Ccn3
High	Q61464	Zinc finger protein 638 OS=Mus musculus OX=10090 GN=Znf638 PE=1 SV=2	18139	ENSMUSG00000030016	Znf638
High	O35604	NPC intracellular cholesterol transporter 1 OS=Mus musculus OX=10090 GN=Npc1 PE=1 SV=2	18145	ENSMUSG00000024413	Npc1
High	Q64322	Neural proliferation differentiation and control protein 1 OS=Mus musculus OX=10090 GN=Npdc1 PE=2 SV=2	18146	ENSMUSG00000015094	Npdc1
High	Q61937	Nucleophosmin OS=Mus musculus OX=10090 GN=Npm1 PE=1 SV=1	18148	ENSMUSG00000057113	Npm1
High	O35927	Catenin delta-2 OS=Mus musculus OX=10090 GN=Ctnnd2 PE=1 SV=1	18163		Ctnnd2
High	Q62443	Neuronal pentraxin-1 OS=Mus musculus OX=10090 GN=Nptx1 PE=1 SV=1	18164	ENSMUSG00000025582	Nptx1
High	P97333	Neuropilin-1 OS=Mus musculus OX=10090 GN=Nrp1 PE=1 SV=2	18186	ENSMUSG00000025810	Nrp1
High	P0DI97	Neurexin-1-beta OS=Mus musculus OX=10090 GN=Nrxn1 PE=1 SV=1	18189	ENSMUSG00000024109	Nrxn1
High	Q9CS84	Neurexin-1 OS=Mus musculus OX=10090 GN=Nrxn1 PE=1 SV=3	18189	ENSMUSG00000024109	Nrxn1
High	Q6P9K9	Neurexin-3 OS=Mus musculus OX=10090 GN=Nrxn3 PE=1 SV=2	18191	ENSMUSG00000066392	Nrxn3
High	Q9R1J0	Sterol-4-alpha-carboxylate 3-dehydrogenase, decarboxylating OS=Mus musculus OX=10090 GN=Nsdhl PE=1 SV=1	18194	ENSMUSG00000031349	Nsdhl
High	P46460	Vesicle-fusing ATPase OS=Mus musculus OX=10090 GN=Nsf PE=1 SV=2	18195	ENSMUSG00000034187	Nsf
High	Q62092	Neuronal vesicle trafficking-associated protein 1 OS=Mus musculus OX=10090 GN=Nsg1 PE=1 SV=3	18196	ENSMUSG00000029126	Nsg1
High	P47759	Neuronal vesicle trafficking-associated protein 2 OS=Mus musculus OX=10090 GN=Nsg2 PE=1 SV=1	18197	ENSMUSG00000020297	Nsg2
High	P15209	BDNF/NT-3 growth factors receptor OS=Mus musculus OX=10090 GN=Ntrk2 PE=1 SV=1	18212	ENSMUSG00000055254	Ntrk2
High	Q6VNS1	NT-3 growth factor receptor OS=Mus musculus OX=10090 GN=Ntrk3 PE=1 SV=1	18213	ENSMUSG00000059146	Ntrk3
High	Q02819	Nucleobindin-1 OS=Mus musculus OX=10090 GN=Nucb1 PE=1 SV=2	18220	ENSMUSG00000030824	Nucb1
High	O35685	Nuclear migration protein nudC OS=Mus musculus OX=10090 GN=Nudc PE=1 SV=1	18221	ENSMUSG00000028851	Nudc
High	Q9QZS3	Protein numb homolog OS=Mus musculus OX=10090 GN=Numb PE=1 SV=1	18222	ENSMUSG00000021224	Numb
High	O08919	Numb-like protein OS=Mus musculus OX=10090 GN=Numbl PE=1 SV=3	18223	ENSMUSG00000063160	Numbl
High	Q63850	Nuclear pore glycoprotein p62 OS=Mus musculus OX=10090 GN=Nup62 PE=1 SV=2	18226	ENSMUSG00000109511	Nup62
High	P29758	Ornithine aminotransferase, mitochondrial OS=Mus musculus OX=10090 GN=Oat PE=1 SV=1	18242	ENSMUSG00000030934	Oat
High	Q60597	2-oxoglutarate dehydrogenase, mitochondrial OS=Mus musculus OX=10090 GN=Ogdh PE=1 SV=3	18293	ENSMUSG00000020456	Ogdh
High	Q63912	Oligodendrocyte-myelin glycoprotein OS=Mus musculus OX=10090 GN=Omg PE=1 SV=1	18377		Omg
Medium	Q64288	Olfactory marker protein OS=Mus musculus OX=10090 GN=Omp PE=1 SV=3	18378	ENSMUSG00000074006	Omp
Medium	O55242	Sigma non-opioid intracellular receptor 1 OS=Mus musculus OX=10090 GN=Sigmar1 PE=1 SV=1	18391	ENSMUSG00000036078	Sigmar1
High	Q9WVD5	Mitochondrial ornithine transporter 1 OS=Mus musculus OX=10090 GN=Slc25a15 PE=1 SV=1	18408	ENSMUSG00000031482	Slc25a15
High	Q64337	Sequestosome-1 OS=Mus musculus OX=10090 GN=Sqstm1 PE=1 SV=1	18412	ENSMUSG00000015837	Sqstm1
High	P48722	Heat shock 70 kDa protein 4L OS=Mus musculus OX=10090 GN=Hspa4l PE=1 SV=2	18415	ENSMUSG00000025757	Hspa4l
High	Q60771	Claudin-11 OS=Mus musculus OX=10090 GN=Cldn11 PE=1 SV=1	18417	ENSMUSG00000037625	Cldn11
High	Q7TPV4	Myb-binding protein 1A OS=Mus musculus OX=10090 GN=Mybbp1a PE=1 SV=2	18432	ENSMUSG00000040463	Mybbp1a
High	P09103	Protein disulfide-isomerase OS=Mus musculus OX=10090 GN=P4hb PE=1 SV=2	18453	ENSMUSG00000025130	P4hb
High	P29341	Polyadenylate-binding protein 1 OS=Mus musculus OX=10090 GN=Pabpc1 PE=1 SV=2	18458	ENSMUSG00000022283	Pabpc1
High	P63005	Platelet-activating factor acetylhydrolase IB subunit alpha OS=Mus musculus OX=10090 GN=Pafah1b1 PE=1 SV=2	18472	ENSMUSG00000020745	Pafah1b1
High	Q61206	Platelet-activating factor acetylhydrolase IB subunit beta OS=Mus musculus OX=10090 GN=Pafah1b2 PE=1 SV=2	18475	ENSMUSG00000003131	Pafah1b2
High	Q61205	Platelet-activating factor acetylhydrolase IB subunit gamma OS=Mus musculus OX=10090 GN=Pafah1b3 PE=1 SV=1	18476	ENSMUSG00000005447	Pafah1b3
High	P35700	Peroxiredoxin-1 OS=Mus musculus OX=10090 GN=Prdx1 PE=1 SV=1	18477	ENSMUSG00000028691	Prdx1
High	Q61036	Serine/threonine-protein kinase PAK 3 OS=Mus musculus OX=10090 GN=Pak3 PE=1 SV=2	18481	ENSMUSG00000031284	Pak3
High	Q9Z0P4	Paralemmin-1 OS=Mus musculus OX=10090 GN=Palm PE=1 SV=1	18483	ENSMUSG00000035863	Palm
High	P97467	Peptidyl-glycine alpha-amidating monooxygenase OS=Mus musculus OX=10090 GN=Pam PE=1 SV=2	18484	ENSMUSG00000026335	Pam
High	Q07409	Contactin-3 OS=Mus musculus OX=10090 GN=Cntn3 PE=1 SV=2	18488	ENSMUSG00000030075	Cntn3
High	P41778	Pre-B-cell leukemia transcription factor 1 OS=Mus musculus OX=10090 GN=Pbx1 PE=1 SV=2	18514	ENSMUSG00000052534	Pbx1
High	Q61249	Immunoglobulin-binding protein 1 OS=Mus musculus OX=10090 GN=Igbp1 PE=1 SV=1	18518	ENSMUSG00000031221	Igbp1
High	Q61990	Poly(rC)-binding protein 2 OS=Mus musculus OX=10090 GN=Pcbp2 PE=1 SV=1	18521	ENSMUSG00000056851	Pcbp2
Medium	P17918	Proliferating cell nuclear antigen OS=Mus musculus OX=10090 GN=Pcna PE=1 SV=2	18538	ENSMUSG00000027342	Pcna
High	P63054	Calmodulin regulator protein PCP4 OS=Mus musculus OX=10090 GN=Pcp4 PE=3 SV=2	18546	ENSMUSG00000090223	Pcp4
High	P21661	Neuroendocrine convertase 2 OS=Mus musculus OX=10090 GN=Pcsk2 PE=1 SV=1	18549	ENSMUSG00000027419	Pcsk2
High	Q04735	Cyclin-dependent kinase 16 OS=Mus musculus OX=10090 GN=Cdk16 PE=1 SV=1	18555	ENSMUSG00000031065	Cdk16
High	Q04899	Cyclin-dependent kinase 18 OS=Mus musculus OX=10090 GN=Cdk18 PE=1 SV=1	18557	ENSMUSG00000026437	Cdk18
High	Q61823	Programmed cell death protein 4 OS=Mus musculus OX=10090 GN=Pdcd4 PE=1 SV=1	18569	ENSMUSG00000024975	Pdcd4
High	P12815	Programmed cell death protein 6 OS=Mus musculus OX=10090 GN=Pdcd6 PE=1 SV=2	18570	ENSMUSG00000021576	Pdcd6
High	Q9WU78	Programmed cell death 6-interacting protein OS=Mus musculus OX=10090 GN=Pdcd6ip PE=1 SV=3	18571	ENSMUSG00000032504	Pdcd6ip
High	Q61481	Calcium/calmodulin-dependent 3',5'-cyclic nucleotide phosphodiesterase 1A OS=Mus musculus OX=10090 GN=Pde1a PE=1 SV=3	18573	ENSMUSG00000059173	Pde1a
High	Q01065	Calcium/calmodulin-dependent 3',5'-cyclic nucleotide phosphodiesterase 1B OS=Mus musculus OX=10090 GN=Pde1b PE=1 SV=2	18574	ENSMUSG00000022489	Pde1b
High	O89084	cAMP-specific 3',5'-cyclic phosphodiesterase 4A OS=Mus musculus OX=10090 GN=Pde4a PE=1 SV=2	18577	ENSMUSG00000032177	Pde4a
High	O55057	Retinal rod rhodopsin-sensitive cGMP 3',5'-cyclic phosphodiesterase subunit delta OS=Mus musculus OX=10090 GN=Pde6d PE=1 SV=1	18582	ENSMUSG00000026239	Pde6d
Low	P23440	Rod cGMP-specific 3',5'-cyclic phosphodiesterase subunit beta OS=Mus musculus OX=10090 GN=Pde6b PE=2 SV=3	18587	ENSMUSG00000029491	Pde6b
High	P35486	Pyruvate dehydrogenase E1 component subunit alpha, somatic form, mitochondrial OS=Mus musculus OX=10090 GN=Pdha1 PE=1 SV=1	18597	ENSMUSG00000031299	Pdha1
High	P35487	Pyruvate dehydrogenase E1 component subunit alpha, testis-specific form, mitochondrial OS=Mus musculus OX=10090 GN=Pdha2 PE=1 SV=1	18598	ENSMUSG00000047674	Pdha2
High	Q08642	Protein-arginine deiminase type-2 OS=Mus musculus OX=10090 GN=Padi2 PE=1 SV=2	18600	ENSMUSG00000028927	Padi2
High	Q9JK42	[Pyruvate dehydrogenase (acetyl-transferring)] kinase isozyme 2, mitochondrial OS=Mus musculus OX=10090 GN=Pdk2 PE=1 SV=2	18604	ENSMUSG00000038967	Pdk2
High	Q9Z2A0	3-phosphoinositide-dependent protein kinase 1 OS=Mus musculus OX=10090 GN=Pdpk1 PE=1 SV=2	18607	ENSMUSG00000024122	Pdpk1
High	Q62048	Astrocytic phosphoprotein PEA-15 OS=Mus musculus OX=10090 GN=Pea15 PE=1 SV=1	18611	ENSMUSG00000013698	Pea15
High	P22005	Proenkephalin-A OS=Mus musculus OX=10090 GN=Penk PE=1 SV=2	18619	ENSMUSG00000045573	Penk
High	Q11136	Xaa-Pro dipeptidase OS=Mus musculus OX=10090 GN=Pepd PE=1 SV=3	18624	ENSMUSG00000063931	Pepd
High	O70591	Prefoldin subunit 2 OS=Mus musculus OX=10090 GN=Pfdn2 PE=1 SV=2	18637	ENSMUSG00000006412	Pfdn2
High	P70265	6-phosphofructo-2-kinase/fructose-2,6-bisphosphatase 2 OS=Mus musculus OX=10090 GN=Pfkfb2 PE=1 SV=2	18640		Pfkfb2
High	P12382	ATP-dependent 6-phosphofructokinase, liver type OS=Mus musculus OX=10090 GN=Pfkl PE=1 SV=4	18641	ENSMUSG00000020277	Pfkl
High	P47857	ATP-dependent 6-phosphofructokinase, muscle type OS=Mus musculus OX=10090 GN=Pfkm PE=1 SV=3	18642	ENSMUSG00000033065	Pfkm
High	P62962	Profilin-1 OS=Mus musculus OX=10090 GN=Pfn1 PE=1 SV=2	18643	ENSMUSG00000018293	Pfn1
High	Q9JJV2	Profilin-2 OS=Mus musculus OX=10090 GN=Pfn2 PE=1 SV=3	18645	ENSMUSG00000027805	Pfn2
High	O35495	Cyclin-dependent kinase 14 OS=Mus musculus OX=10090 GN=Cdk14 PE=1 SV=2	18647	ENSMUSG00000028926	Cdk14
High	Q9DBJ1	Phosphoglycerate mutase 1 OS=Mus musculus OX=10090 GN=Pgam1 PE=1 SV=3	18648	ENSMUSG00000011752	Pgam1
High	P09411	Phosphoglycerate kinase 1 OS=Mus musculus OX=10090 GN=Pgk1 PE=1 SV=4	18655	ENSMUSG00000062070	Pgk1
High	P21447	ATP-dependent translocase ABCB1 OS=Mus musculus OX=10090 GN=Abcb1a PE=1 SV=3	18671	ENSMUSG00000040584	Abcb1a
High	P67778	Prohibitin OS=Mus musculus OX=10090 GN=Phb PE=1 SV=1	18673	ENSMUSG00000038845	Phb
High	Q8VEM8	Phosphate carrier protein, mitochondrial OS=Mus musculus OX=10090 GN=Slc25a3 PE=1 SV=1	18674	ENSMUSG00000061904	Slc25a3
High	P18826	Phosphorylase b kinase regulatory subunit alpha, skeletal muscle isoform OS=Mus musculus OX=10090 GN=Phka1 PE=1 SV=3	18679	ENSMUSG00000034055	Phka1
High	P42337	Phosphatidylinositol 4,5-bisphosphate 3-kinase catalytic subunit alpha isoform OS=Mus musculus OX=10090 GN=Pik3ca PE=1 SV=2	18706	ENSMUSG00000027665	Pik3ca
High	P26450	Phosphatidylinositol 3-kinase regulatory subunit alpha OS=Mus musculus OX=10090 GN=Pik3r1 PE=1 SV=2	18708	ENSMUSG00000041417	Pik3r1
High	O70161	Phosphatidylinositol 4-phosphate 5-kinase type-1 gamma OS=Mus musculus OX=10090 GN=Pip5k1c PE=1 SV=2	18717	ENSMUSG00000034902	Pip5k1c
High	O70172	Phosphatidylinositol 5-phosphate 4-kinase type-2 alpha OS=Mus musculus OX=10090 GN=Pip4k2a PE=1 SV=1	18718	ENSMUSG00000026737	Pip4k2a
High	P70182	Phosphatidylinositol 4-phosphate 5-kinase type-1 alpha OS=Mus musculus OX=10090 GN=Pip5k1a PE=1 SV=2	18720	ENSMUSG00000028126	Pip5k1a
High	P53810	Phosphatidylinositol transfer protein alpha isoform OS=Mus musculus OX=10090 GN=Pitpna PE=1 SV=2	18738	ENSMUSG00000017781	Pitpna
High	O35954	Membrane-associated phosphatidylinositol transfer protein 1 OS=Mus musculus OX=10090 GN=Pitpnm1 PE=1 SV=1	18739	ENSMUSG00000024851	Pitpnm1
High	P52480	Pyruvate kinase PKM OS=Mus musculus OX=10090 GN=Pkm PE=1 SV=4	18746	ENSMUSG00000032294	Pkm
High	P05132	cAMP-dependent protein kinase catalytic subunit alpha OS=Mus musculus OX=10090 GN=Prkaca PE=1 SV=3	18747	ENSMUSG00000005469	Prkaca
High	P68181	cAMP-dependent protein kinase catalytic subunit beta OS=Mus musculus OX=10090 GN=Prkacb PE=1 SV=2	18749	ENSMUSG00000005034	Prkacb
High	P20444	Protein kinase C alpha type OS=Mus musculus OX=10090 GN=Prkca PE=1 SV=3	18750		Prkca
High	P68404	Protein kinase C beta type OS=Mus musculus OX=10090 GN=Prkcb PE=1 SV=4	18751	ENSMUSG00000052889	Prkcb
High	P63318	Protein kinase C gamma type OS=Mus musculus OX=10090 GN=Prkcg PE=1 SV=1	18752	ENSMUSG00000078816	Prkcg
High	P28867	Protein kinase C delta type OS=Mus musculus OX=10090 GN=Prkcd PE=1 SV=3	18753	ENSMUSG00000021948	Prkcd
High	P16054	Protein kinase C epsilon type OS=Mus musculus OX=10090 GN=Prkce PE=1 SV=1	18754	ENSMUSG00000045038	Prkce
High	Q62074	Protein kinase C iota type OS=Mus musculus OX=10090 GN=Prkci PE=1 SV=3	18759	ENSMUSG00000037643	Prkci
High	Q02956	Protein kinase C zeta type OS=Mus musculus OX=10090 GN=Prkcz PE=1 SV=2	18762	ENSMUSG00000029053	Prkcz
High	P63248	cAMP-dependent protein kinase inhibitor alpha OS=Mus musculus OX=10090 GN=Pkia PE=1 SV=2	18767	ENSMUSG00000027499	Pkia
High	O70139	cAMP-dependent protein kinase inhibitor gamma OS=Mus musculus OX=10090 GN=Pkig PE=1 SV=1	18769	ENSMUSG00000035268	Pkig
Medium	O70477	Homeobox protein PKNOX1 OS=Mus musculus OX=10090 GN=Pknox1 PE=1 SV=3	18771	ENSMUSG00000006705	Pknox1
High	P97823	Acyl-protein thioesterase 1 OS=Mus musculus OX=10090 GN=Lypla1 PE=1 SV=1	18777	ENSMUSG00000025903	Lypla1
Low	P47713	Cytosolic phospholipase A2 OS=Mus musculus OX=10090 GN=Pla2g4a PE=1 SV=1	18783	ENSMUSG00000056220	Pla2g4a
High	P27612	Phospholipase A-2-activating protein OS=Mus musculus OX=10090 GN=Plaa PE=1 SV=4	18786	ENSMUSG00000028577	Plaa
High	Q9Z1B3	1-phosphatidylinositol 4,5-bisphosphate phosphodiesterase beta-1 OS=Mus musculus OX=10090 GN=Plcb1 PE=1 SV=2	18795	ENSMUSG00000051177	Plcb1
High	P51432	1-phosphatidylinositol 4,5-bisphosphate phosphodiesterase beta-3 OS=Mus musculus OX=10090 GN=Plcb3 PE=1 SV=2	18797	ENSMUSG00000024960	Plcb3
High	Q8R3B1	1-phosphatidylinositol 4,5-bisphosphate phosphodiesterase delta-1 OS=Mus musculus OX=10090 GN=Plcd1 PE=1 SV=2	18799	ENSMUSG00000010660	Plcd1
High	Q62077	1-phosphatidylinositol 4,5-bisphosphate phosphodiesterase gamma-1 OS=Mus musculus OX=10090 GN=Plcg1 PE=1 SV=2	18803	ENSMUSG00000016933	Plcg1
Low	P97813	Phospholipase D2 OS=Mus musculus OX=10090 GN=Pld2 PE=1 SV=2	18806	ENSMUSG00000020828	Pld2
High	O35405	Phospholipase D3 OS=Mus musculus OX=10090 GN=Pld3 PE=1 SV=1	18807	ENSMUSG00000003363	Pld3
High	Q9QXS1	Plectin OS=Mus musculus OX=10090 GN=Plec PE=1 SV=3	18810	ENSMUSG00000022565	Plec
High	P50580	Proliferation-associated protein 2G4 OS=Mus musculus OX=10090 GN=Pa2g4 PE=1 SV=3	18813	ENSMUSG00000025364	Pa2g4
Low	Q9R0E2	Procollagen-lysine,2-oxoglutarate 5-dioxygenase 1 OS=Mus musculus OX=10090 GN=Plod1 PE=1 SV=1	18822	ENSMUSG00000019055	Plod1
High	P60202	Myelin proteolipid protein OS=Mus musculus OX=10090 GN=Plp1 PE=1 SV=2	18823	ENSMUSG00000031425	Plp1
Medium	Q9R1Q7	Proteolipid protein 2 OS=Mus musculus OX=10090 GN=Plp2 PE=1 SV=1	18824	ENSMUSG00000031146; ENSMUSG00000057762	Plp2
High	Q61233	Plastin-2 OS=Mus musculus OX=10090 GN=Lcp1 PE=1 SV=4	18826	ENSMUSG00000021998	Lcp1
Low	P97361	BPI fold-containing family A member 1 OS=Mus musculus OX=10090 GN=Bpifa1 PE=1 SV=3	18843	ENSMUSG00000027483	Bpifa1
High	P70206	Plexin-A1 OS=Mus musculus OX=10090 GN=Plxna1 PE=1 SV=1	18844	ENSMUSG00000030084	Plxna1
High	P70207	Plexin-A2 OS=Mus musculus OX=10090 GN=Plxna2 PE=1 SV=2	18845	ENSMUSG00000026640	Plxna2
Medium	Q62084	Protein phosphatase 1 regulatory subunit 14B OS=Mus musculus OX=10090 GN=Ppp1r14b PE=1 SV=2	18938	ENSMUSG00000056612	Ppp1r14b
High	O35691	Pinin OS=Mus musculus OX=10090 GN=Pnn PE=1 SV=4	18949		Pnn
High	P23492	Purine nucleoside phosphorylase OS=Mus musculus OX=10090 GN=Pnp PE=1 SV=2	18950		Pnp
High	Q9Z2Q6	Septin-5 OS=Mus musculus OX=10090 GN=Septin5 PE=1 SV=2	18951	ENSMUSG00000072214	Septin5
High	P28661	Septin-4 OS=Mus musculus OX=10090 GN=Septin4 PE=1 SV=1	18952	ENSMUSG00000020486	Septin4
Medium	Q9WVF7	DNA polymerase epsilon catalytic subunit A OS=Mus musculus OX=10090 GN=Pole PE=1 SV=3	18973	ENSMUSG00000007080	Pole
Low	P52430	Serum paraoxonase/arylesterase 1 OS=Mus musculus OX=10090 GN=Pon1 PE=1 SV=2	18979	ENSMUSG00000002588	Pon1
High	Q60809	CCR4-NOT transcription complex subunit 7 OS=Mus musculus OX=10090 GN=Cnot7 PE=1 SV=1	18983	ENSMUSG00000031601	Cnot7
High	P37040	NADPH--cytochrome P450 reductase OS=Mus musculus OX=10090 GN=Por PE=1 SV=2	18984	ENSMUSG00000005514	Por
High	P16675	Lysosomal protective protein OS=Mus musculus OX=10090 GN=Ctsa PE=1 SV=1	19025	ENSMUSG00000017760	Ctsa
High	O09117	Synaptophysin-like protein 1 OS=Mus musculus OX=10090 GN=Sypl1 PE=1 SV=2	19027	ENSMUSG00000020570	Sypl1
High	P24369	Peptidyl-prolyl cis-trans isomerase B OS=Mus musculus OX=10090 GN=Ppib PE=1 SV=2	19035	ENSMUSG00000032383	Ppib
High	P49443	Protein phosphatase 1A OS=Mus musculus OX=10090 GN=Ppm1a PE=1 SV=1	19042	ENSMUSG00000021096	Ppm1a
High	P36993	Protein phosphatase 1B OS=Mus musculus OX=10090 GN=Ppm1b PE=1 SV=1	19043	ENSMUSG00000061130	Ppm1b
High	P51175	Protoporphyrinogen oxidase OS=Mus musculus OX=10090 GN=Ppox PE=1 SV=1	19044	ENSMUSG00000062729	Ppox
High	P62137	Serine/threonine-protein phosphatase PP1-alpha catalytic subunit OS=Mus musculus OX=10090 GN=Ppp1ca PE=1 SV=1	19045	ENSMUSG00000040385	Ppp1ca
High	P62141	Serine/threonine-protein phosphatase PP1-beta catalytic subunit OS=Mus musculus OX=10090 GN=Ppp1cb PE=1 SV=3	19046	ENSMUSG00000014956	Ppp1cb
High	P63087	Serine/threonine-protein phosphatase PP1-gamma catalytic subunit OS=Mus musculus OX=10090 GN=Ppp1cc PE=1 SV=1	19047	ENSMUSG00000004455	Ppp1cc
High	Q60829	Protein phosphatase 1 regulatory subunit 1B OS=Mus musculus OX=10090 GN=Ppp1r1b PE=1 SV=2	19049	ENSMUSG00000061718	Ppp1r1b
High	P63330	Serine/threonine-protein phosphatase 2A catalytic subunit alpha isoform OS=Mus musculus OX=10090 GN=Ppp2ca PE=1 SV=1	19052	ENSMUSG00000020349	Ppp2ca
High	P62715	Serine/threonine-protein phosphatase 2A catalytic subunit beta isoform OS=Mus musculus OX=10090 GN=Ppp2cb PE=1 SV=1	19053	ENSMUSG00000009630	Ppp2cb
High	P63328	Serine/threonine-protein phosphatase 2B catalytic subunit alpha isoform OS=Mus musculus OX=10090 GN=Ppp3ca PE=1 SV=1	19055	ENSMUSG00000028161	Ppp3ca
High	P48453	Serine/threonine-protein phosphatase 2B catalytic subunit beta isoform OS=Mus musculus OX=10090 GN=Ppp3cb PE=1 SV=2	19056	ENSMUSG00000021816	Ppp3cb
High	P48455	Serine/threonine-protein phosphatase 2B catalytic subunit gamma isoform OS=Mus musculus OX=10090 GN=Ppp3cc PE=1 SV=1	19057	ENSMUSG00000022092	Ppp3cc
High	Q63810	Calcineurin subunit B type 1 OS=Mus musculus OX=10090 GN=Ppp3r1 PE=1 SV=3	19058	ENSMUSG00000033953	Ppp3r1
High	Q60676	Serine/threonine-protein phosphatase 5 OS=Mus musculus OX=10090 GN=Ppp5c PE=1 SV=3	19060	ENSMUSG00000003099	Ppp5c
High	Q8C5L6	Inositol polyphosphate 5-phosphatase K OS=Mus musculus OX=10090 GN=Inpp5k PE=1 SV=2	19062	ENSMUSG00000006127	Inpp5k
High	O88531	Palmitoyl-protein thioesterase 1 OS=Mus musculus OX=10090 GN=Ppt1 PE=1 SV=2	19063	ENSMUSG00000028657	Ppt1
Medium	Q8CEC0	Nuclear pore complex protein Nup88 OS=Mus musculus OX=10090 GN=Nup88 PE=1 SV=1	19069	ENSMUSG00000040667	Nup88
High	Q6PEB6	MOB-like protein phocein OS=Mus musculus OX=10090 GN=Mob4 PE=1 SV=1	19070	ENSMUSG00000025979	Mob4
High	Q9QUR6	Prolyl endopeptidase OS=Mus musculus OX=10090 GN=Prep PE=1 SV=1	19072	ENSMUSG00000019849	Prep
High	Q9R078	5'-AMP-activated protein kinase subunit beta-1 OS=Mus musculus OX=10090 GN=Prkab1 PE=1 SV=2	19079	ENSMUSG00000029513	Prkab1
High	O54950	5'-AMP-activated protein kinase subunit gamma-1 OS=Mus musculus OX=10090 GN=Prkag1 PE=1 SV=2	19082	ENSMUSG00000067713	Prkag1
High	Q9DBC7	cAMP-dependent protein kinase type I-alpha regulatory subunit OS=Mus musculus OX=10090 GN=Prkar1a PE=1 SV=3	19084	ENSMUSG00000020612	Prkar1a
High	P12849	cAMP-dependent protein kinase type I-beta regulatory subunit OS=Mus musculus OX=10090 GN=Prkar1b PE=1 SV=2	19085	ENSMUSG00000025855	Prkar1b
High	P31324	cAMP-dependent protein kinase type II-beta regulatory subunit OS=Mus musculus OX=10090 GN=Prkar2b PE=1 SV=3	19088	ENSMUSG00000002997	Prkar2b
High	O08795	Glucosidase 2 subunit beta OS=Mus musculus OX=10090 GN=Prkcsh PE=1 SV=1	19089	ENSMUSG00000003402	Prkcsh
Medium	P0C605	cGMP-dependent protein kinase 1 OS=Mus musculus OX=10090 GN=Prkg1 PE=1 SV=1	19091	ENSMUSG00000052920	Prkg1
High	Q9WUI1	Mitogen-activated protein kinase 11 OS=Mus musculus OX=10090 GN=Mapk11 PE=1 SV=2	19094	ENSMUSG00000053137	Mapk11
Low	Q9WVI9	C-Jun-amino-terminal kinase-interacting protein 1 OS=Mus musculus OX=10090 GN=Mapk8ip1 PE=1 SV=2	19099	ENSMUSG00000027223	Mapk8ip1
High	P04925	Major prion protein OS=Mus musculus OX=10090 GN=Prnp PE=1 SV=2	19122	ENSMUSG00000079037	Prnp
High	Q9WU79	Proline dehydrogenase 1, mitochondrial OS=Mus musculus OX=10090 GN=Prodh PE=1 SV=2	19125	ENSMUSG00000003526	Prodh
High	O54990	Prominin-1 OS=Mus musculus OX=10090 GN=Prom1 PE=1 SV=1	19126		Prom1
High	Q61136	Serine/threonine-protein kinase PRP4 homolog OS=Mus musculus OX=10090 GN=Prpf4b PE=1 SV=3	19134	ENSMUSG00000021413	Prpf4b
High	Q9D7G0	Ribose-phosphate pyrophosphokinase 1 OS=Mus musculus OX=10090 GN=Prps1 PE=1 SV=4	19139	ENSMUSG00000031432	Prps1
High	O89017	Legumain OS=Mus musculus OX=10090 GN=Lgmn PE=1 SV=1	19141	ENSMUSG00000021190	Lgmn
High	Q11011	Puromycin-sensitive aminopeptidase OS=Mus musculus OX=10090 GN=Npepps PE=1 SV=2	19155	ENSMUSG00000001441	Npepps
High	Q61207	Prosaposin OS=Mus musculus OX=10090 GN=Psap PE=1 SV=2	19156	ENSMUSG00000004207	Psap
High	Q9QX11	Cytohesin-1 OS=Mus musculus OX=10090 GN=Cyth1 PE=1 SV=2	19157	ENSMUSG00000017132	Cyth1
High	P63034	Cytohesin-2 OS=Mus musculus OX=10090 GN=Cyth2 PE=1 SV=2	19158	ENSMUSG00000003269	Cyth2
High	O08967	Cytohesin-3 OS=Mus musculus OX=10090 GN=Cyth3 PE=1 SV=1	19159	ENSMUSG00000018001	Cyth3
High	P49722	Proteasome subunit alpha type-2 OS=Mus musculus OX=10090 GN=Psma2 PE=1 SV=3	19166	ENSMUSG00000015671	Psma2
High	O70435	Proteasome subunit alpha type-3 OS=Mus musculus OX=10090 GN=Psma3 PE=1 SV=3	19167	ENSMUSG00000060073	Psma3
High	O09061	Proteasome subunit beta type-1 OS=Mus musculus OX=10090 GN=Psmb1 PE=1 SV=1	19170	ENSMUSG00000014769	Psmb1
High	P99026	Proteasome subunit beta type-4 OS=Mus musculus OX=10090 GN=Psmb4 PE=1 SV=1	19172	ENSMUSG00000005779	Psmb4
High	O55234	Proteasome subunit beta type-5 OS=Mus musculus OX=10090 GN=Psmb5 PE=1 SV=3	19173	ENSMUSG00000022193	Psmb5
High	Q60692	Proteasome subunit beta type-6 OS=Mus musculus OX=10090 GN=Psmb6 PE=1 SV=3	19175	ENSMUSG00000018286	Psmb6
High	P70195	Proteasome subunit beta type-7 OS=Mus musculus OX=10090 GN=Psmb7 PE=1 SV=1	19177	ENSMUSG00000026750	Psmb7
High	P62192	26S proteasome regulatory subunit 4 OS=Mus musculus OX=10090 GN=Psmc1 PE=1 SV=1	19179	ENSMUSG00000021178	Psmc1
High	P46471	26S proteasome regulatory subunit 7 OS=Mus musculus OX=10090 GN=Psmc2 PE=1 SV=5	19181	ENSMUSG00000028932	Psmc2
High	O88685	26S proteasome regulatory subunit 6A OS=Mus musculus OX=10090 GN=Psmc3 PE=1 SV=2	19182	ENSMUSG00000002102	Psmc3
High	P62196	26S proteasome regulatory subunit 8 OS=Mus musculus OX=10090 GN=Psmc5 PE=1 SV=1	19184	ENSMUSG00000020708	Psmc5
High	O35226	26S proteasome non-ATPase regulatory subunit 4 OS=Mus musculus OX=10090 GN=Psmd4 PE=1 SV=1	19185	ENSMUSG00000005625	Psmd4
High	P97371	Proteasome activator complex subunit 1 OS=Mus musculus OX=10090 GN=Psme1 PE=1 SV=2	19186	ENSMUSG00000022216	Psme1
High	P61290	Proteasome activator complex subunit 3 OS=Mus musculus OX=10090 GN=Psme3 PE=1 SV=1	19192	ENSMUSG00000078652	Psme3
Low	Q9D826	Peroxisomal sarcosine oxidase OS=Mus musculus OX=10090 GN=Pipox PE=1 SV=1	19193	ENSMUSG00000017453	Pipox
High	Q99LH2	Phosphatidylserine synthase 1 OS=Mus musculus OX=10090 GN=Ptdss1 PE=1 SV=1	19210	ENSMUSG00000021518	Ptdss1
High	O08586	Phosphatidylinositol 3,4,5-trisphosphate 3-phosphatase and dual-specificity protein phosphatase PTEN OS=Mus musculus OX=10090 GN=Pten PE=1 SV=1	19211	ENSMUSG00000013663	Pten
High	O09114	Prostaglandin-H2 D-isomerase OS=Mus musculus OX=10090 GN=Ptgds PE=1 SV=1	19215	ENSMUSG00000015090	Ptgds
High	Q9QVP9	Protein-tyrosine kinase 2-beta OS=Mus musculus OX=10090 GN=Ptk2b PE=1 SV=2	19229	ENSMUSG00000059456	Ptk2b
High	Q91YR1	Twinfilin-1 OS=Mus musculus OX=10090 GN=Twf1 PE=1 SV=2	19230	ENSMUSG00000022451	Twf1
High	P26350	Prothymosin alpha OS=Mus musculus OX=10090 GN=Ptma PE=1 SV=2	19231	ENSMUSG00000026238	Ptma
High	Q6ZWY8	Thymosin beta-10 OS=Mus musculus OX=10090 GN=Tmsb10 PE=1 SV=3	19240	ENSMUSG00000079523; ENSMUSG00000091955	Tmsb10
High	P20065	Thymosin beta-4 OS=Mus musculus OX=10090 GN=Tmsb4x PE=1 SV=1	19241	ENSMUSG00000049775	Tmsb4x
High	P63089	Pleiotrophin OS=Mus musculus OX=10090 GN=Ptn PE=1 SV=1	19242	ENSMUSG00000029838	Ptn
High	Q63739	Protein tyrosine phosphatase type IVA 1 OS=Mus musculus OX=10090 GN=Ptp4a1 PE=1 SV=1	19243	ENSMUSG00000026064; ENSMUSG00000117310	Ptp4a1
High	O70274	Protein tyrosine phosphatase type IVA 2 OS=Mus musculus OX=10090 GN=Ptp4a2 PE=1 SV=1	19244	ENSMUSG00000028788	Ptp4a2
High	P35821	Tyrosine-protein phosphatase non-receptor type 1 OS=Mus musculus OX=10090 GN=Ptpn1 PE=1 SV=2	19246	ENSMUSG00000027540	Ptpn1
High	P54830	Tyrosine-protein phosphatase non-receptor type 5 OS=Mus musculus OX=10090 GN=Ptpn5 PE=1 SV=2	19259	ENSMUSG00000030854	Ptpn5
High	P97797	Tyrosine-protein phosphatase non-receptor type substrate 1 OS=Mus musculus OX=10090 GN=Sirpa PE=1 SV=2	19261	ENSMUSG00000037902	Sirpa
High	P18052	Receptor-type tyrosine-protein phosphatase alpha OS=Mus musculus OX=10090 GN=Ptpra PE=1 SV=3	19262	ENSMUSG00000027303	Ptpra
High	Q64487	Receptor-type tyrosine-protein phosphatase delta OS=Mus musculus OX=10090 GN=Ptprd PE=1 SV=3	19266	ENSMUSG00000028399	Ptprd
High	P49446	Receptor-type tyrosine-protein phosphatase epsilon OS=Mus musculus OX=10090 GN=Ptpre PE=1 SV=3	19267	ENSMUSG00000041836	Ptpre
High	A2A8L5	Receptor-type tyrosine-protein phosphatase F OS=Mus musculus OX=10090 GN=Ptprf PE=1 SV=1	19268	ENSMUSG00000033295	Ptprf
High	Q05909	Receptor-type tyrosine-protein phosphatase gamma OS=Mus musculus OX=10090 GN=Ptprg PE=1 SV=1	19270		Ptprg
High	Q64455	Receptor-type tyrosine-protein phosphatase eta OS=Mus musculus OX=10090 GN=Ptprj PE=1 SV=2	19271		Ptprj
Medium	P35822	Receptor-type tyrosine-protein phosphatase kappa OS=Mus musculus OX=10090 GN=Ptprk PE=1 SV=1	19272	ENSMUSG00000019889	Ptprk
High	P80560	Receptor-type tyrosine-protein phosphatase N2 OS=Mus musculus OX=10090 GN=Ptprn2 PE=1 SV=2	19276	ENSMUSG00000056553	Ptprn2
High	B0V2N1	Receptor-type tyrosine-protein phosphatase S OS=Mus musculus OX=10090 GN=Ptprs PE=1 SV=1	19280	ENSMUSG00000013236	Ptprs
High	Q99M80	Receptor-type tyrosine-protein phosphatase T OS=Mus musculus OX=10090 GN=Ptprt PE=1 SV=2	19281	ENSMUSG00000053141	Ptprt
High	B9EKR1	Receptor-type tyrosine-protein phosphatase zeta OS=Mus musculus OX=10090 GN=Ptprz1 PE=1 SV=1	19283	ENSMUSG00000068748	Ptprz1
High	O54724	Caveolae-associated protein 1 OS=Mus musculus OX=10090 GN=Cavin1 PE=1 SV=1	19285	ENSMUSG00000004044	Cavin1
High	Q9R1Z7	6-pyruvoyl tetrahydrobiopterin synthase OS=Mus musculus OX=10090 GN=Pts PE=1 SV=2	19286	ENSMUSG00000032067	Pts
High	P42669	Transcriptional activator protein Pur-alpha OS=Mus musculus OX=10090 GN=Pura PE=1 SV=1	19290	ENSMUSG00000043991	Pura
High	O35295	Transcriptional activator protein Pur-beta OS=Mus musculus OX=10090 GN=Purb PE=1 SV=3	19291	ENSMUSG00000094483	Purb
High	P32848	Parvalbumin alpha OS=Mus musculus OX=10090 GN=Pvalb PE=1 SV=3	19293	ENSMUSG00000005716	Pvalb
High	Q8VCI5	Peroxisomal biogenesis factor 19 OS=Mus musculus OX=10090 GN=Pex19 PE=1 SV=1	19298	ENSMUSG00000003464	Pex19
High	P55096	ATP-binding cassette sub-family D member 3 OS=Mus musculus OX=10090 GN=Abcd3 PE=1 SV=2	19299	ENSMUSG00000028127	Abcd3
High	P42925	Peroxisomal membrane protein 2 OS=Mus musculus OX=10090 GN=Pxmp2 PE=1 SV=2	19301		Pxmp2
Medium	Q8VI36	Paxillin OS=Mus musculus OX=10090 GN=Pxn PE=1 SV=1	19303	ENSMUSG00000029528	Pxn
High	O09012	Peroxisomal targeting signal 1 receptor OS=Mus musculus OX=10090 GN=Pex5 PE=1 SV=2	19305	ENSMUSG00000005069	Pex5
High	Q9WUB3	Glycogen phosphorylase, muscle form OS=Mus musculus OX=10090 GN=Pygm PE=1 SV=3	19309	ENSMUSG00000032648	Pygm
High	Q9QYS9	Protein quaking OS=Mus musculus OX=10090 GN=Qki PE=1 SV=1	19317	ENSMUSG00000062078	Qki
High	P62821	Ras-related protein Rab-1A OS=Mus musculus OX=10090 GN=Rab1A PE=1 SV=3	19324	ENSMUSG00000020149	Rab1A
High	P61027	Ras-related protein Rab-10 OS=Mus musculus OX=10090 GN=Rab10 PE=1 SV=1	19325	ENSMUSG00000020671	Rab10
High	P46638	Ras-related protein Rab-11B OS=Mus musculus OX=10090 GN=Rab11b PE=1 SV=3	19326	ENSMUSG00000077450	Rab11b
High	P35283	Ras-related protein Rab-12 OS=Mus musculus OX=10090 GN=Rab12 PE=1 SV=3	19328	ENSMUSG00000023460	Rab12
High	P35293	Ras-related protein Rab-18 OS=Mus musculus OX=10090 GN=Rab18 PE=1 SV=2	19330	ENSMUSG00000073639	Rab18
High	P35285	Ras-related protein Rab-22A OS=Mus musculus OX=10090 GN=Rab22a PE=1 SV=2	19334	ENSMUSG00000027519	Rab22a
High	P35290	Ras-related protein Rab-24 OS=Mus musculus OX=10090 GN=Rab24 PE=1 SV=2	19336	ENSMUSG00000034789	Rab24
High	P97950	Ras-related protein Rab-33A OS=Mus musculus OX=10090 GN=Rab33a PE=2 SV=1	19337	ENSMUSG00000031104	Rab33a
High	O35963	Ras-related protein Rab-33B OS=Mus musculus OX=10090 GN=Rab33b PE=1 SV=1	19338	ENSMUSG00000027739	Rab33b
High	P63011	Ras-related protein Rab-3A OS=Mus musculus OX=10090 GN=Rab3a PE=1 SV=1	19339	ENSMUSG00000031840	Rab3a
High	P35276	Ras-related protein Rab-3D OS=Mus musculus OX=10090 GN=Rab3d PE=1 SV=1	19340	ENSMUSG00000019066	Rab3d
High	P56371	Ras-related protein Rab-4A OS=Mus musculus OX=10090 GN=Rab4a PE=1 SV=2	19341	ENSMUSG00000019478	Rab4a
High	Q91ZR1	Ras-related protein Rab-4B OS=Mus musculus OX=10090 GN=Rab4b PE=1 SV=2	19342	ENSMUSG00000053291	Rab4b
High	P61021	Ras-related protein Rab-5B OS=Mus musculus OX=10090 GN=Rab5b PE=1 SV=1	19344	ENSMUSG00000000711	Rab5b
High	P35278	Ras-related protein Rab-5C OS=Mus musculus OX=10090 GN=Rab5c PE=1 SV=2	19345	ENSMUSG00000019173	Rab5c
High	P35279	Ras-related protein Rab-6A OS=Mus musculus OX=10090 GN=Rab6a PE=1 SV=4	19346	ENSMUSG00000030704	Rab6a
High	P51150	Ras-related protein Rab-7a OS=Mus musculus OX=10090 GN=Rab7a PE=1 SV=2	19349	ENSMUSG00000079477	Rab7a
High	P53612	Geranylgeranyl transferase type-2 subunit beta OS=Mus musculus OX=10090 GN=Rabggtb PE=1 SV=2	19352	ENSMUSG00000038975	Rabggtb
High	P63001	Ras-related C3 botulinum toxin substrate 1 OS=Mus musculus OX=10090 GN=Rac1 PE=1 SV=1	19353	ENSMUSG00000001847	Rac1
High	P54726	UV excision repair protein RAD23 homolog A OS=Mus musculus OX=10090 GN=Rad23a PE=1 SV=2	19358	ENSMUSG00000003813	Rad23a
High	P54728	UV excision repair protein RAD23 homolog B OS=Mus musculus OX=10090 GN=Rad23b PE=1 SV=2	19359	ENSMUSG00000028426	Rad23b
High	Q64012	RNA-binding protein Raly OS=Mus musculus OX=10090 GN=Raly PE=1 SV=3	19383	ENSMUSG00000027593	Raly
High	P62827	GTP-binding nuclear protein Ran OS=Mus musculus OX=10090 GN=Ran PE=1 SV=3	19384	ENSMUSG00000029430	Ran
High	P34022	Ran-specific GTPase-activating protein OS=Mus musculus OX=10090 GN=Ranbp1 PE=1 SV=2	19385	ENSMUSG00000005732	Ranbp1
High	Q9ERU9	E3 SUMO-protein ligase RanBP2 OS=Mus musculus OX=10090 GN=Ranbp2 PE=1 SV=2	19386	ENSMUSG00000003226	Ranbp2
High	P46061	Ran GTPase-activating protein 1 OS=Mus musculus OX=10090 GN=Rangap1 PE=1 SV=2	19387	ENSMUSG00000022391	Rangap1
High	Q9QUG9	RAS guanyl-releasing protein 2 OS=Mus musculus OX=10090 GN=Rasgrp2 PE=1 SV=2	19395	ENSMUSG00000032946	Rasgrp2
High	Q60790	Ras GTPase-activating protein 3 OS=Mus musculus OX=10090 GN=Rasa3 PE=1 SV=2	19414	ENSMUSG00000031453	Rasa3
High	Q9Z268	RasGAP-activating-like protein 1 OS=Mus musculus OX=10090 GN=Rasal1 PE=1 SV=2	19415	ENSMUSG00000029602	Rasal1
High	P27671	Ras-specific guanine nucleotide-releasing factor 1 OS=Mus musculus OX=10090 GN=Rasgrf1 PE=1 SV=2	19417	ENSMUSG00000032356	Rasgrf1
High	P70392	Ras-specific guanine nucleotide-releasing factor 2 OS=Mus musculus OX=10090 GN=Rasgrf2 PE=1 SV=2	19418	ENSMUSG00000021708	Rasgrf2
High	Q9Z1S3	RAS guanyl-releasing protein 1 OS=Mus musculus OX=10090 GN=Rasgrp1 PE=1 SV=1	19419	ENSMUSG00000027347	Rasgrp1
High	Q60972	Histone-binding protein RBBP4 OS=Mus musculus OX=10090 GN=Rbbp4 PE=1 SV=5	19646	ENSMUSG00000057236	Rbbp4
High	O89086	RNA-binding protein 3 OS=Mus musculus OX=10090 GN=Rbm3 PE=1 SV=1	19652	ENSMUSG00000031167	Rbm3
High	Q9WV02	RNA-binding motif protein, X chromosome OS=Mus musculus OX=10090 GN=Rbmx PE=1 SV=1	19655	ENSMUSG00000031134	Rbmx
High	Q91VM5	RNA binding motif protein, X-linked-like-1 OS=Mus musculus OX=10090 GN=Rbmxl1 PE=2 SV=1	19656	ENSMUSG00000037070	Rbmxl1
High	Q00915	Retinol-binding protein 1 OS=Mus musculus OX=10090 GN=Rbp1 PE=1 SV=2	19659	ENSMUSG00000046402	Rbp1
High	Q05186	Reticulocalbin-1 OS=Mus musculus OX=10090 GN=Rcn1 PE=1 SV=1	19672	ENSMUSG00000005973	Rcn1
High	Q6ZPQ6	Membrane-associated phosphatidylinositol transfer protein 2 OS=Mus musculus OX=10090 GN=Pitpnm2 PE=1 SV=2	19679	ENSMUSG00000029406	Pitpnm2
High	P26043	Radixin OS=Mus musculus OX=10090 GN=Rdx PE=1 SV=3	19684	ENSMUSG00000032050	Rdx
Low	P82343	N-acylglucosamine 2-epimerase OS=Mus musculus OX=10090 GN=Renbp PE=1 SV=3	19703	ENSMUSG00000031387	Renbp
High	Q9EPU0	Regulator of nonsense transcripts 1 OS=Mus musculus OX=10090 GN=Upf1 PE=1 SV=2	19704	ENSMUSG00000058301	Upf1
High	O54916	RalBP1-associated Eps domain-containing protein 1 OS=Mus musculus OX=10090 GN=Reps1 PE=1 SV=2	19707	ENSMUSG00000019854	Reps1
High	Q921J2	GTP-binding protein Rheb OS=Mus musculus OX=10090 GN=Rheb PE=1 SV=1	19744	ENSMUSG00000028945	Rheb
High	P70425	GTP-binding protein Rit2 OS=Mus musculus OX=10090 GN=Rit2 PE=1 SV=1	19762	ENSMUSG00000057455	Rit2
High	Q62172	RalA-binding protein 1 OS=Mus musculus OX=10090 GN=Ralbp1 PE=1 SV=4	19765	ENSMUSG00000024096	Ralbp1
High	Q9Z275	Retinaldehyde-binding protein 1 OS=Mus musculus OX=10090 GN=Rlbp1 PE=1 SV=3	19771	ENSMUSG00000039194	Rlbp1
High	Q9WTZ1	RING-box protein 2 OS=Mus musculus OX=10090 GN=Rnf7 PE=3 SV=1	19823	ENSMUSG00000051234	Rnf7
High	Q99M28	RNA-binding protein with serine-rich domain 1 OS=Mus musculus OX=10090 GN=Rnps1 PE=1 SV=1	19826	ENSMUSG00000034681	Rnps1
High	P70336	Rho-associated protein kinase 2 OS=Mus musculus OX=10090 GN=Rock2 PE=1 SV=1	19878		Rock2
Medium	Q78DX7	Proto-oncogene tyrosine-protein kinase ROS OS=Mus musculus OX=10090 GN=Ros1 PE=1 SV=1	19886	ENSMUSG00000019893	Ros1
High	Q9EPK2	Protein XRP2 OS=Mus musculus OX=10090 GN=Rp2 PE=1 SV=3	19889	ENSMUSG00000060090	Rp2
High	P47708	Rabphilin-3A OS=Mus musculus OX=10090 GN=Rph3a PE=1 SV=2	19894	ENSMUSG00000029608	Rph3a
High	P35980	60S ribosomal protein L18 OS=Mus musculus OX=10090 GN=Rpl18 PE=1 SV=3	19899	ENSMUSG00000059070	Rpl18
High	P84099	60S ribosomal protein L19 OS=Mus musculus OX=10090 GN=Rpl19 PE=1 SV=1	19921	ENSMUSG00000017404	Rpl19
High	P67984	60S ribosomal protein L22 OS=Mus musculus OX=10090 GN=Rpl22 PE=1 SV=2	19934	ENSMUSG00000028936	Rpl22
High	O35972	39S ribosomal protein L23, mitochondrial OS=Mus musculus OX=10090 GN=Mrpl23 PE=1 SV=1	19935	ENSMUSG00000037772	Mrpl23
High	P61255	60S ribosomal protein L26 OS=Mus musculus OX=10090 GN=Rpl26 PE=1 SV=1	19941	ENSMUSG00000060938	Rpl26
High	P41105	60S ribosomal protein L28 OS=Mus musculus OX=10090 GN=Rpl28 PE=1 SV=2	19943	ENSMUSG00000030432	Rpl28
High	P47915	60S ribosomal protein L29 OS=Mus musculus OX=10090 GN=Rpl29 PE=1 SV=2	19944	ENSMUSG00000048758	Rpl29
High	P62889	60S ribosomal protein L30 OS=Mus musculus OX=10090 GN=Rpl30 PE=1 SV=2	19946	ENSMUSG00000058600	Rpl30
High	P62911	60S ribosomal protein L32 OS=Mus musculus OX=10090 GN=Rpl32 PE=1 SV=2	19951	ENSMUSG00000057841	Rpl32
High	P61514	60S ribosomal protein L37a OS=Mus musculus OX=10090 GN=Rpl37a PE=1 SV=2	19981	ENSMUSG00000046330	Rpl37a
High	P47911	60S ribosomal protein L6 OS=Mus musculus OX=10090 GN=Rpl6 PE=1 SV=3	19988	ENSMUSG00000029614	Rpl6
High	P14148	60S ribosomal protein L7 OS=Mus musculus OX=10090 GN=Rpl7 PE=1 SV=2	19989	ENSMUSG00000043716	Rpl7
High	P51410	60S ribosomal protein L9 OS=Mus musculus OX=10090 GN=Rpl9 PE=2 SV=2	20005	ENSMUSG00000047215	Rpl9
High	Q9DBG6	Dolichyl-diphosphooligosaccharide--protein glycosyltransferase subunit 2 OS=Mus musculus OX=10090 GN=Rpn2 PE=1 SV=1	20014	ENSMUSG00000027642	Rpn2
Low	O35134	DNA-directed RNA polymerase I subunit RPA1 OS=Mus musculus OX=10090 GN=Polr1a PE=1 SV=2	20019	ENSMUSG00000049553	Polr1a
High	P11031	Activated RNA polymerase II transcriptional coactivator p15 OS=Mus musculus OX=10090 GN=Sub1 PE=1 SV=3	20024	ENSMUSG00000022205	Sub1
High	P62264	40S ribosomal protein S14 OS=Mus musculus OX=10090 GN=Rps14 PE=1 SV=3	20044	ENSMUSG00000024608	Rps14
High	P62843	40S ribosomal protein S15 OS=Mus musculus OX=10090 GN=Rps15 PE=1 SV=2	20054	ENSMUSG00000063457	Rps15
High	P14131	40S ribosomal protein S16 OS=Mus musculus OX=10090 GN=Rps16 PE=1 SV=4	20055	ENSMUSG00000037563	Rps16
High	P63276	40S ribosomal protein S17 OS=Mus musculus OX=10090 GN=Rps17 PE=1 SV=2	20068	ENSMUSG00000061787	Rps17
High	P62270	40S ribosomal protein S18 OS=Mus musculus OX=10090 GN=Rps18 PE=1 SV=3	20084	ENSMUSG00000008668	Rps18
High	Q9CZX8	40S ribosomal protein S19 OS=Mus musculus OX=10090 GN=Rps19 PE=1 SV=3	20085	ENSMUSG00000040952	Rps19
High	P62849	40S ribosomal protein S24 OS=Mus musculus OX=10090 GN=Rps24 PE=1 SV=1	20088	ENSMUSG00000025290	Rps24
High	P62274	40S ribosomal protein S29 OS=Mus musculus OX=10090 GN=Rps29 PE=1 SV=2	20090	ENSMUSG00000034892	Rps29
High	P97351	40S ribosomal protein S3a OS=Mus musculus OX=10090 GN=Rps3a PE=1 SV=3	20091	ENSMUSG00000028081	Rps3a
High	P62702	40S ribosomal protein S4, X isoform OS=Mus musculus OX=10090 GN=Rps4x PE=1 SV=2	20102	ENSMUSG00000031320	Rps4x
High	P97461	40S ribosomal protein S5 OS=Mus musculus OX=10090 GN=Rps5 PE=1 SV=3	20103		Rps5
High	P18653	Ribosomal protein S6 kinase alpha-1 OS=Mus musculus OX=10090 GN=Rps6ka1 PE=1 SV=1	20111	ENSMUSG00000003644	Rps6ka1
High	Q9WUT3	Ribosomal protein S6 kinase alpha-2 OS=Mus musculus OX=10090 GN=Rps6ka2 PE=1 SV=1	20112	ENSMUSG00000023809	Rps6ka2
High	P62082	40S ribosomal protein S7 OS=Mus musculus OX=10090 GN=Rps7 PE=2 SV=1	20115	ENSMUSG00000061477	Rps7
High	P62242	40S ribosomal protein S8 OS=Mus musculus OX=10090 GN=Rps8 PE=1 SV=2	20116	ENSMUSG00000047675	Rps8
High	P10833	Ras-related protein R-Ras OS=Mus musculus OX=10090 GN=Rras PE=1 SV=1	20130	ENSMUSG00000038387	Rras
High	Q8C6B2	Rhotekin OS=Mus musculus OX=10090 GN=Rtkn PE=1 SV=3	20166	ENSMUSG00000034930	Rtkn
High	Q9ES97	Reticulon-3 OS=Mus musculus OX=10090 GN=Rtn3 PE=1 SV=2	20168	ENSMUSG00000024758	Rtn3
High	Q9WTM5	RuvB-like 2 OS=Mus musculus OX=10090 GN=Ruvbl2 PE=1 SV=3	20174	ENSMUSG00000003868	Ruvbl2
High	Q5U5Q9	BRCA1-A complex subunit RAP80 OS=Mus musculus OX=10090 GN=Uimc1 PE=1 SV=2	20184		Uimc1
High	E9PZQ0	Ryanodine receptor 1 OS=Mus musculus OX=10090 GN=Ryr1 PE=1 SV=1	20190	ENSMUSG00000030592	Ryr1
High	E9Q401	Ryanodine receptor 2 OS=Mus musculus OX=10090 GN=Ryr2 PE=1 SV=1	20191	ENSMUSG00000021313	Ryr2
High	A2AGL3	Ryanodine receptor 3 OS=Mus musculus OX=10090 GN=Ryr3 PE=1 SV=1	20192	ENSMUSG00000057378	Ryr3
High	P56565	Protein S100-A1 OS=Mus musculus OX=10090 GN=S100a1 PE=1 SV=2	20193		S100a1
High	P50543	Protein S100-A11 OS=Mus musculus OX=10090 GN=S100a11 PE=1 SV=1	20195	ENSMUSG00000027907	S100a11
High	P97352	Protein S100-A13 OS=Mus musculus OX=10090 GN=S100a13 PE=1 SV=1	20196	ENSMUSG00000042312	S100a13
High	P07091	Protein S100-A4 OS=Mus musculus OX=10090 GN=S100a4 PE=1 SV=1	20198	ENSMUSG00000001020	S100a4
High	P14069	Protein S100-A6 OS=Mus musculus OX=10090 GN=S100a6 PE=1 SV=3	20200	ENSMUSG00000001025	S100a6
High	P31725	Protein S100-A9 OS=Mus musculus OX=10090 GN=S100a9 PE=1 SV=3	20202	ENSMUSG00000056071	S100a9
High	P50114	Protein S100-B OS=Mus musculus OX=10090 GN=S100b PE=1 SV=2	20203	ENSMUSG00000033208	S100b
High	Q60749	KH domain-containing, RNA-binding, signal transduction-associated protein 1 OS=Mus musculus OX=10090 GN=Khdrbs1 PE=1 SV=2	20218	ENSMUSG00000028790	Khdrbs1
High	O55128	Histone deacetylase complex subunit SAP18 OS=Mus musculus OX=10090 GN=Sap18 PE=1 SV=1	20220		Sap18
High	P26638	Serine--tRNA ligase, cytoplasmic OS=Mus musculus OX=10090 GN=Sars PE=1 SV=3	20226	ENSMUSG00000068739	Sars1
High	Q9Z315	U4/U6.U5 tri-snRNP-associated protein 1 OS=Mus musculus OX=10090 GN=Sart1 PE=1 SV=1	20227	ENSMUSG00000039148	Sart1
High	O70305	Ataxin-2 OS=Mus musculus OX=10090 GN=Atxn2 PE=1 SV=1	20239		Atxn2
High	Q03517	Secretogranin-2 OS=Mus musculus OX=10090 GN=Scg2 PE=1 SV=1	20254	ENSMUSG00000050711	Scg2
High	P47867	Secretogranin-3 OS=Mus musculus OX=10090 GN=Scg3 PE=1 SV=1	20255	ENSMUSG00000032181	Scg3
High	P55821	Stathmin-2 OS=Mus musculus OX=10090 GN=Stmn2 PE=1 SV=1	20257	ENSMUSG00000027500	Stmn2
High	O70166	Stathmin-3 OS=Mus musculus OX=10090 GN=Stmn3 PE=1 SV=1	20262	ENSMUSG00000027581	Stmn3
High	A2APX8	Sodium channel protein type 1 subunit alpha OS=Mus musculus OX=10090 GN=Scn1a PE=1 SV=1	20265	ENSMUSG00000064329	Scn1a
High	P97952	Sodium channel subunit beta-1 OS=Mus musculus OX=10090 GN=Scn1b PE=1 SV=1	20266	ENSMUSG00000019194	Scn1b
High	A2ASI5	Sodium channel protein type 3 subunit alpha OS=Mus musculus OX=10090 GN=Scn3a PE=1 SV=1	20269	ENSMUSG00000057182	Scn3a
High	Q9WTU3	Sodium channel protein type 8 subunit alpha OS=Mus musculus OX=10090 GN=Scn8a PE=1 SV=1	20273		Scn8a
High	P32020	Non-specific lipid-transfer protein OS=Mus musculus OX=10090 GN=Scp2 PE=1 SV=3	20280	ENSMUSG00000028603	Scp2
High	O88745	Scrapie-responsive protein 1 OS=Mus musculus OX=10090 GN=Scrg1 PE=2 SV=1	20284	ENSMUSG00000031610	Scrg1
High	O35188	Fractalkine OS=Mus musculus OX=10090 GN=Cx3cl1 PE=1 SV=3	20312	ENSMUSG00000031778	Cx3cl1
High	Q9DCT5	Stromal cell-derived factor 2 OS=Mus musculus OX=10090 GN=Sdf2 PE=1 SV=1	20316		Sdf2
Medium	P97298	Pigment epithelium-derived factor OS=Mus musculus OX=10090 GN=Serpinf1 PE=1 SV=2	20317	ENSMUSG00000000753	Serpinf1
High	P97300	Neuroplastin OS=Mus musculus OX=10090 GN=Nptn PE=1 SV=3	20320	ENSMUSG00000032336	Nptn
High	Q64442	Sorbitol dehydrogenase OS=Mus musculus OX=10090 GN=Sord PE=1 SV=3	20322	ENSMUSG00000027227	Sord
High	O08547	Vesicle-trafficking protein SEC22b OS=Mus musculus OX=10090 GN=Sec22b PE=1 SV=3	20333	ENSMUSG00000027879	Sec22b
High	Q01405	Protein transport protein Sec23A OS=Mus musculus OX=10090 GN=Sec23a PE=1 SV=2	20334	ENSMUSG00000020986	Sec23a
High	P60060	Protein transport protein Sec61 subunit gamma OS=Mus musculus OX=10090 GN=Sec61g PE=3 SV=1	20335	ENSMUSG00000078974	Sec61g
High	O35382	Exocyst complex component 4 OS=Mus musculus OX=10090 GN=Exoc4 PE=1 SV=2	20336	ENSMUSG00000029763	Exoc4
High	Q9Z2G6	Protein sel-1 homolog 1 OS=Mus musculus OX=10090 GN=Sel1l PE=1 SV=2	20338	ENSMUSG00000020964	Sel1l
High	Q61543	Golgi apparatus protein 1 OS=Mus musculus OX=10090 GN=Glg1 PE=1 SV=1	20340	ENSMUSG00000003316	Glg1
High	P17563	Methanethiol oxidase OS=Mus musculus OX=10090 GN=Selenbp1 PE=1 SV=2	20341	ENSMUSG00000068874	Selenbp1
High	Q62178	Semaphorin-4A OS=Mus musculus OX=10090 GN=Sema4a PE=1 SV=2	20351	ENSMUSG00000028064	Sema4a
High	Q62179	Semaphorin-4B OS=Mus musculus OX=10090 GN=Sema4b PE=1 SV=2	20352	ENSMUSG00000030539	Sema4b
High	O09126	Semaphorin-4D OS=Mus musculus OX=10090 GN=Sema4d PE=1 SV=2	20354	ENSMUSG00000021451	Sema4d
High	Q9QUR8	Semaphorin-7A OS=Mus musculus OX=10090 GN=Sema7a PE=1 SV=1	20361	ENSMUSG00000038264	Sema7a
High	Q8CHH9	Septin-8 OS=Mus musculus OX=10090 GN=Septin8 PE=1 SV=4	20362	ENSMUSG00000018398	Septin8
High	P63300	Selenoprotein W OS=Mus musculus OX=10090 GN=Selenow PE=1 SV=3	20364	ENSMUSG00000041571	Selenow
High	O88892	Small EDRK-rich factor 1 OS=Mus musculus OX=10090 GN=Serf1 PE=1 SV=1	20365	ENSMUSG00000021643	Serf1
Low	Q7TSK2	Seizure protein 6 OS=Mus musculus OX=10090 GN=Sez6 PE=1 SV=1	20370	ENSMUSG00000000632	Sez6
Low	Q9Z1N6	Secreted frizzled-related sequence protein 4 OS=Mus musculus OX=10090 GN=Sfrp4 PE=2 SV=1	20379	ENSMUSG00000021319	Sfrp4
High	Q62093	Serine/arginine-rich splicing factor 2 OS=Mus musculus OX=10090 GN=Srsf2 PE=1 SV=4	20382	ENSMUSG00000034120	Srsf2
High	P84104	Serine/arginine-rich splicing factor 3 OS=Mus musculus OX=10090 GN=Srsf3 PE=1 SV=1	20383	ENSMUSG00000071172	Srsf3
High	O35326	Serine/arginine-rich splicing factor 5 OS=Mus musculus OX=10090 GN=Srsf5 PE=1 SV=2	20384	ENSMUSG00000021134	Srsf5
High	P12961	Neuroendocrine protein 7B2 OS=Mus musculus OX=10090 GN=Scg5 PE=1 SV=1	20394	ENSMUSG00000023236	Scg5
Medium	Q8R0X7	Sphingosine-1-phosphate lyase 1 OS=Mus musculus OX=10090 GN=Sgpl1 PE=1 SV=1	20397	ENSMUSG00000020097	Sgpl1
High	Q91ZM2	SH2B adapter protein 1 OS=Mus musculus OX=10090 GN=Sh2b1 PE=1 SV=2	20399	ENSMUSG00000030733	Sh2b1
High	Q62420	Endophilin-A1 OS=Mus musculus OX=10090 GN=Sh3gl2 PE=1 SV=2	20404	ENSMUSG00000028488	Sh3gl2
High	Q62419	Endophilin-A2 OS=Mus musculus OX=10090 GN=Sh3gl1 PE=1 SV=1	20405	ENSMUSG00000003200	Sh3gl1
High	Q62421	Endophilin-A3 OS=Mus musculus OX=10090 GN=Sh3gl3 PE=1 SV=1	20408		Sh3gl3
High	Q62422	Osteoclast-stimulating factor 1 OS=Mus musculus OX=10090 GN=Ostf1 PE=1 SV=2	20409	ENSMUSG00000024725	Ostf1
High	Q62417	Sorbin and SH3 domain-containing protein 1 OS=Mus musculus OX=10090 GN=Sorbs1 PE=1 SV=2	20411		Sorbs1
High	Q61120	SHC-transforming protein 3 OS=Mus musculus OX=10090 GN=Shc3 PE=1 SV=2	20418	ENSMUSG00000021448	Shc3
High	Q7TMB8	Cytoplasmic FMR1-interacting protein 1 OS=Mus musculus OX=10090 GN=Cyfip1 PE=1 SV=1	20430	ENSMUSG00000030447	Cyfip1
High	P62996	Transformer-2 protein homolog beta OS=Mus musculus OX=10090 GN=Tra2b PE=1 SV=1	20462	ENSMUSG00000022858	Tra2b
High	Q61387	Cytochrome c oxidase subunit 7A-related protein, mitochondrial OS=Mus musculus OX=10090 GN=Cox7a2l PE=1 SV=1	20463	ENSMUSG00000024248	Cox7a2l
High	P46467	Vacuolar protein sorting-associated protein 4B OS=Mus musculus OX=10090 GN=Vps4b PE=1 SV=2	20479	ENSMUSG00000009907	Vps4b
High	Q60649	Caseinolytic peptidase B protein homolog OS=Mus musculus OX=10090 GN=Clpb PE=1 SV=1	20480	ENSMUSG00000001829	Clpb
Medium	Q60665	Ski-like protein OS=Mus musculus OX=10090 GN=Skil PE=1 SV=2	20482	ENSMUSG00000027660	Skil
High	P55012	Solute carrier family 12 member 2 OS=Mus musculus OX=10090 GN=Slc12a2 PE=1 SV=2	20496		Slc12a2
High	P53986	Monocarboxylate transporter 1 OS=Mus musculus OX=10090 GN=Slc16a1 PE=1 SV=1	20501	ENSMUSG00000032902	Slc16a1
High	O70324	Monocarboxylate transporter 8 OS=Mus musculus OX=10090 GN=Slc16a2 PE=1 SV=2	20502	ENSMUSG00000033965	Slc16a2
Low	O70451	Monocarboxylate transporter 2 OS=Mus musculus OX=10090 GN=Slc16a7 PE=1 SV=1	20503	ENSMUSG00000020102	Slc16a7
High	P51906	Excitatory amino acid transporter 3 OS=Mus musculus OX=10090 GN=Slc1a1 PE=1 SV=2	20510	ENSMUSG00000024935	Slc1a1
High	P43006	Excitatory amino acid transporter 2 OS=Mus musculus OX=10090 GN=Slc1a2 PE=1 SV=1	20511	ENSMUSG00000005089	Slc1a2
High	P56564	Excitatory amino acid transporter 1 OS=Mus musculus OX=10090 GN=Slc1a3 PE=1 SV=2	20512	ENSMUSG00000005360	Slc1a3
High	Q61609	Sodium-dependent phosphate transporter 1 OS=Mus musculus OX=10090 GN=Slc20a1 PE=1 SV=1	20515	ENSMUSG00000027397	Slc20a1
High	Q80UP8	Sodium-dependent phosphate transporter 2 OS=Mus musculus OX=10090 GN=Slc20a2 PE=1 SV=2	20516	ENSMUSG00000037656	Slc20a2
High	Q9Z2B2	Brain mitochondrial carrier protein 1 OS=Mus musculus OX=10090 GN=Slc25a14 PE=1 SV=2	20523	ENSMUSG00000031105	Slc25a14
High	P17809	Solute carrier family 2, facilitated glucose transporter member 1 OS=Mus musculus OX=10090 GN=Slc2a1 PE=1 SV=4	20525	ENSMUSG00000028645	Slc2a1
High	P32037	Solute carrier family 2, facilitated glucose transporter member 3 OS=Mus musculus OX=10090 GN=Slc2a3 PE=1 SV=1	20527	ENSMUSG00000003153	Slc2a3
High	P04919	Band 3 anion transport protein OS=Mus musculus OX=10090 GN=Slc4a1 PE=1 SV=1	20533	ENSMUSG00000006574	Slc4a1
High	P16283	Anion exchange protein 3 OS=Mus musculus OX=10090 GN=Slc4a3 PE=1 SV=2	20536	ENSMUSG00000006576	Slc4a3
High	O55192	Sodium-dependent noradrenaline transporter OS=Mus musculus OX=10090 GN=Slc6a2 PE=2 SV=2	20538	ENSMUSG00000055368	Slc6a2
High	Q9Z127	Large neutral amino acids transporter small subunit 1 OS=Mus musculus OX=10090 GN=Slc7a5 PE=1 SV=2	20539	ENSMUSG00000040010	Slc7a5
High	P70414	Sodium/calcium exchanger 1 OS=Mus musculus OX=10090 GN=Slc8a1 PE=1 SV=1	20541		Slc8a1
High	Q61165	Sodium/hydrogen exchanger 1 OS=Mus musculus OX=10090 GN=Slc9a1 PE=1 SV=1	20544	ENSMUSG00000028854	Slc9a1
Low	Q80TR4	Slit homolog 1 protein OS=Mus musculus OX=10090 GN=Slit1 PE=1 SV=2	20562	ENSMUSG00000025020	Slit1
High	Q3TKT4	Transcription activator BRG1 OS=Mus musculus OX=10090 GN=Smarca4 PE=1 SV=1	20586	ENSMUSG00000032187	Smarca4
High	Q9Z0H3	SWI/SNF-related matrix-associated actin-dependent regulator of chromatin subfamily B member 1 OS=Mus musculus OX=10090 GN=Smarcb1 PE=1 SV=1	20587	ENSMUSG00000000902	Smarcb1
High	P97801	Survival motor neuron protein OS=Mus musculus OX=10090 GN=Smn1 PE=1 SV=1	20595	ENSMUSG00000021645	Smn1
High	Q04519	Sphingomyelin phosphodiesterase OS=Mus musculus OX=10090 GN=Smpd1 PE=1 SV=2	20597	ENSMUSG00000037049	Smpd1
High	P97355	Spermine synthase OS=Mus musculus OX=10090 GN=Sms PE=1 SV=1	20603	ENSMUSG00000071708	Sms
High	P60041	Somatostatin OS=Mus musculus OX=10090 GN=Sst PE=1 SV=1	20604	ENSMUSG00000004366	Sst
High	P30875	Somatostatin receptor type 2 OS=Mus musculus OX=10090 GN=Sstr2 PE=2 SV=1	20606	ENSMUSG00000047904	Sstr2
High	Q9Z172	Small ubiquitin-related modifier 3 OS=Mus musculus OX=10090 GN=Sumo3 PE=1 SV=1	20610	ENSMUSG00000020265	Sumo3
High	P60879	Synaptosomal-associated protein 25 OS=Mus musculus OX=10090 GN=Snap25 PE=1 SV=1	20614	ENSMUSG00000027273	Snap25
High	Q9Z266	SNARE-associated protein Snapin OS=Mus musculus OX=10090 GN=Snapin PE=1 SV=1	20615	ENSMUSG00000001018	Snapin
High	Q61548	Clathrin coat assembly protein AP180 OS=Mus musculus OX=10090 GN=Snap91 PE=1 SV=1	20616		Snap91
High	O55042	Alpha-synuclein OS=Mus musculus OX=10090 GN=Snca PE=1 SV=2	20617	ENSMUSG00000025889	Snca
High	Q9Z0F7	Gamma-synuclein OS=Mus musculus OX=10090 GN=Sncg PE=1 SV=1	20618	ENSMUSG00000023064	Sncg
High	O09044	Synaptosomal-associated protein 23 OS=Mus musculus OX=10090 GN=Snap23 PE=1 SV=1	20619	ENSMUSG00000027287	Snap23
High	Q8VDU5	SNF-related serine/threonine-protein kinase OS=Mus musculus OX=10090 GN=Snrk PE=1 SV=1	20623	ENSMUSG00000038145	Snrk
High	O08810	116 kDa U5 small nuclear ribonucleoprotein component OS=Mus musculus OX=10090 GN=Eftud2 PE=1 SV=1	20624	ENSMUSG00000020929	Eftud2
High	Q62241	U1 small nuclear ribonucleoprotein C OS=Mus musculus OX=10090 GN=Snrpc PE=1 SV=1	20630	ENSMUSG00000024217	Snrpc
High	Q62376	U1 small nuclear ribonucleoprotein 70 kDa OS=Mus musculus OX=10090 GN=Snrnp70 PE=1 SV=2	20637	ENSMUSG00000063511	Snrnp70
High	P27048	Small nuclear ribonucleoprotein-associated protein B OS=Mus musculus OX=10090 GN=Snrpb PE=1 SV=1	20638	ENSMUSG00000027404	Snrpb
High	Q9CQI7	U2 small nuclear ribonucleoprotein B'' OS=Mus musculus OX=10090 GN=Snrpb2 PE=1 SV=1	20639	ENSMUSG00000008333	Snrpb2
High	P62315	Small nuclear ribonucleoprotein Sm D1 OS=Mus musculus OX=10090 GN=Snrpd1 PE=1 SV=1	20641	ENSMUSG00000002477	Snrpd1
High	P62305	Small nuclear ribonucleoprotein E OS=Mus musculus OX=10090 GN=Snrpe PE=1 SV=1	20643	ENSMUSG00000090553	Snrpe
High	P08228	Superoxide dismutase [Cu-Zn] OS=Mus musculus OX=10090 GN=Sod1 PE=1 SV=2	20655	ENSMUSG00000022982	Sod1
High	P09671	Superoxide dismutase [Mn], mitochondrial OS=Mus musculus OX=10090 GN=Sod2 PE=1 SV=3	20656	ENSMUSG00000006818	Sod2
High	O09164	Extracellular superoxide dismutase [Cu-Zn] OS=Mus musculus OX=10090 GN=Sod3 PE=1 SV=1	20657	ENSMUSG00000072941	Sod3
High	Q9QX47	Protein SON OS=Mus musculus OX=10090 GN=Son PE=1 SV=2	20658	ENSMUSG00000022961	Son
High	O88307	Sortilin-related receptor OS=Mus musculus OX=10090 GN=Sorl1 PE=1 SV=3	20660	ENSMUSG00000049313	Sorl1
High	Q6PHU5	Sortilin OS=Mus musculus OX=10090 GN=Sort1 PE=1 SV=1	20661	ENSMUSG00000068747	Sort1
High	Q62245	Son of sevenless homolog 1 OS=Mus musculus OX=10090 GN=Sos1 PE=1 SV=2	20662	ENSMUSG00000024241	Sos1
Medium	O35892	Nuclear autoantigen Sp-100 OS=Mus musculus OX=10090 GN=Sp100 PE=1 SV=2	20684	ENSMUSG00000026222	Sp100
High	P07214	SPARC OS=Mus musculus OX=10090 GN=Sparc PE=1 SV=1	20692	ENSMUSG00000018593	Sparc
High	P22599	Alpha-1-antitrypsin 1-2 OS=Mus musculus OX=10090 GN=Serpina1b PE=1 SV=2	20701	ENSMUSG00000071178	Serpina1b
High	Q00897	Alpha-1-antitrypsin 1-4 OS=Mus musculus OX=10090 GN=Serpina1d PE=1 SV=1	20703	ENSMUSG00000071177	Serpina1d
High	Q00898	Alpha-1-antitrypsin 1-5 OS=Mus musculus OX=10090 GN=Serpina1e PE=1 SV=1	20704	ENSMUSG00000072849	Serpina1e
High	O35684	Neuroserpin OS=Mus musculus OX=10090 GN=Serpini1 PE=1 SV=1	20713	ENSMUSG00000027834	Serpini1
High	P07759	Serine protease inhibitor A3K OS=Mus musculus OX=10090 GN=Serpina3k PE=1 SV=2	20714		Serpina3k
High	Q03734	Serine protease inhibitor A3M OS=Mus musculus OX=10090 GN=Serpina3m PE=1 SV=2	20717	ENSMUSG00000079012	Serpina3m
High	Q60854	Serpin B6 OS=Mus musculus OX=10090 GN=Serpinb6 PE=1 SV=1	20719	ENSMUSG00000060147	Serpinb6
High	Q07235	Glia-derived nexin OS=Mus musculus OX=10090 GN=Serpine2 PE=1 SV=2	20720	ENSMUSG00000026249	Serpine2
High	Q61142	Spindlin-1 OS=Mus musculus OX=10090 GN=Spin1 PE=1 SV=2	20729	ENSMUSG00000021395	Spin1
Medium	Q9WU03	Kunitz-type protease inhibitor 2 OS=Mus musculus OX=10090 GN=Spint2 PE=1 SV=1	20733	ENSMUSG00000074227	Spint2
High	P08032	Spectrin alpha chain, erythrocytic 1 OS=Mus musculus OX=10090 GN=Spta1 PE=1 SV=3	20739	ENSMUSG00000026532	Spta1
High	Q62261	Spectrin beta chain, non-erythrocytic 1 OS=Mus musculus OX=10090 GN=Sptbn1 PE=1 SV=2	20742	ENSMUSG00000020315	Sptbn1
High	Q91WM1	Spermatid perinuclear RNA-binding protein OS=Mus musculus OX=10090 GN=Strbp PE=1 SV=1	20744	ENSMUSG00000026915	Strbp
High	P97364	Selenide, water dikinase 2 OS=Mus musculus OX=10090 GN=Sephs2 PE=1 SV=3	20768	ENSMUSG00000049091	Sephs2
High	Q64674	Spermidine synthase OS=Mus musculus OX=10090 GN=Srm PE=1 SV=1	20810	ENSMUSG00000006442	Srm
High	P16254	Signal recognition particle 14 kDa protein OS=Mus musculus OX=10090 GN=Srp14 PE=1 SV=1	20813	ENSMUSG00000009549	Srp14
High	O70551	SRSF protein kinase 1 OS=Mus musculus OX=10090 GN=Srpk1 PE=1 SV=2	20815	ENSMUSG00000004865	Srpk1
High	O54781	SRSF protein kinase 2 OS=Mus musculus OX=10090 GN=Srpk2 PE=1 SV=2	20817		Srpk2
High	P47758	Signal recognition particle receptor subunit beta OS=Mus musculus OX=10090 GN=Srprb PE=1 SV=1	20818	ENSMUSG00000032553	Srprb
High	O08848	60 kDa SS-A/Ro ribonucleoprotein OS=Mus musculus OX=10090 GN=RO60 PE=1 SV=1	20822	ENSMUSG00000018199	RO60
High	P32067	Lupus La protein homolog OS=Mus musculus OX=10090 GN=Ssb PE=1 SV=1	20823	ENSMUSG00000068882	Ssb
High	Q9D0T1	NHP2-like protein 1 OS=Mus musculus OX=10090 GN=Snu13 PE=1 SV=4	20826	ENSMUSG00000063480	Snu13
High	Q62186	Translocon-associated protein subunit delta OS=Mus musculus OX=10090 GN=Ssr4 PE=1 SV=1	20832	ENSMUSG00000002014	Ssr4
High	Q08943	FACT complex subunit SSRP1 OS=Mus musculus OX=10090 GN=Ssrp1 PE=1 SV=2	20833	ENSMUSG00000027067	Ssrp1
High	P70297	Signal transducing adapter molecule 1 OS=Mus musculus OX=10090 GN=Stam PE=1 SV=3	20844	ENSMUSG00000026718	Stam
High	P42227	Signal transducer and activator of transcription 3 OS=Mus musculus OX=10090 GN=Stat3 PE=1 SV=2	20848	ENSMUSG00000004040	Stat3
Low	P52633	Signal transducer and transcription activator 6 OS=Mus musculus OX=10090 GN=Stat6 PE=1 SV=2	20852	ENSMUSG00000002147	Stat6
High	Q9Z108	Double-stranded RNA-binding protein Staufen homolog 1 OS=Mus musculus OX=10090 GN=Stau1 PE=1 SV=1	20853	ENSMUSG00000039536	Stau1
High	P70302	Stromal interaction molecule 1 OS=Mus musculus OX=10090 GN=Stim1 PE=1 SV=2	20866	ENSMUSG00000030987	Stim1
High	Q60864	Stress-induced-phosphoprotein 1 OS=Mus musculus OX=10090 GN=Stip1 PE=1 SV=1	20867	ENSMUSG00000024966	Stip1
High	Q9WTK7	Serine/threonine-protein kinase STK11 OS=Mus musculus OX=10090 GN=Stk11 PE=1 SV=1	20869	ENSMUSG00000003068	Stk11
Low	O88697	Serine/threonine-protein kinase 16 OS=Mus musculus OX=10090 GN=Stk16 PE=1 SV=3	20872	ENSMUSG00000026201	Stk16
High	O54988	STE20-like serine/threonine-protein kinase OS=Mus musculus OX=10090 GN=Slk PE=1 SV=2	20874	ENSMUSG00000025060	Slk
High	Q9Z1Z2	Serine-threonine kinase receptor-associated protein OS=Mus musculus OX=10090 GN=Strap PE=1 SV=2	20901	ENSMUSG00000030224	Strap
High	O35526	Syntaxin-1A OS=Mus musculus OX=10090 GN=Stx1a PE=1 SV=3	20907	ENSMUSG00000007207	Stx1a
High	P70452	Syntaxin-4 OS=Mus musculus OX=10090 GN=Stx4 PE=1 SV=1	20909	ENSMUSG00000030805	Stx4
High	O08599	Syntaxin-binding protein 1 OS=Mus musculus OX=10090 GN=Stxbp1 PE=1 SV=2	20910	ENSMUSG00000026797	Stxbp1
High	Q60770	Syntaxin-binding protein 3 OS=Mus musculus OX=10090 GN=Stxbp3 PE=1 SV=1	20912	ENSMUSG00000027882	Stxbp3
High	Q9Z2I9	Succinate--CoA ligase [ADP-forming] subunit beta, mitochondrial OS=Mus musculus OX=10090 GN=Sucla2 PE=1 SV=2	20916	ENSMUSG00000022110	Sucla2
High	Q9Z2I8	Succinate--CoA ligase [GDP-forming] subunit beta, mitochondrial OS=Mus musculus OX=10090 GN=Suclg2 PE=1 SV=3	20917	ENSMUSG00000061838	Suclg2
High	P48024	Eukaryotic translation initiation factor 1 OS=Mus musculus OX=10090 GN=Eif1 PE=1 SV=2	20918	ENSMUSG00000035530	Eif1
High	P63271	Transcription elongation factor SPT4-A OS=Mus musculus OX=10090 GN=Supt4h1a PE=2 SV=1	20922	ENSMUSG00000020485	Supt4h1a
High	O55201	Transcription elongation factor SPT5 OS=Mus musculus OX=10090 GN=Supt5h PE=1 SV=1	20924	ENSMUSG00000003435	Supt5h
High	P09925	Surfeit locus protein 1 OS=Mus musculus OX=10090 GN=Surf1 PE=1 SV=3	20930	ENSMUSG00000015790	Surf1
High	Q64310	Surfeit locus protein 4 OS=Mus musculus OX=10090 GN=Surf4 PE=1 SV=1	20932	ENSMUSG00000014867	Surf4
High	P70280	Vesicle-associated membrane protein 7 OS=Mus musculus OX=10090 GN=Vamp7 PE=1 SV=1	20955		Vamp7
Medium	Q62209	Synaptonemal complex protein 1 OS=Mus musculus OX=10090 GN=Sycp1 PE=1 SV=2	20957	ENSMUSG00000027855	Sycp1
High	O88935	Synapsin-1 OS=Mus musculus OX=10090 GN=Syn1 PE=1 SV=2	20964	ENSMUSG00000037217	Syn1
High	Q64332	Synapsin-2 OS=Mus musculus OX=10090 GN=Syn2 PE=1 SV=2	20965	ENSMUSG00000009394	Syn2
High	Q64519	Syndecan-3 OS=Mus musculus OX=10090 GN=Sdc3 PE=1 SV=2	20970	ENSMUSG00000025743	Sdc3
High	O35988	Syndecan-4 OS=Mus musculus OX=10090 GN=Sdc4 PE=1 SV=1	20971	ENSMUSG00000017009	Sdc4
High	O55100	Synaptogyrin-1 OS=Mus musculus OX=10090 GN=Syngr1 PE=1 SV=2	20972	ENSMUSG00000022415	Syngr1
High	Q8R191	Synaptogyrin-3 OS=Mus musculus OX=10090 GN=Syngr3 PE=1 SV=1	20974	ENSMUSG00000007021	Syngr3
High	Q62277	Synaptophysin OS=Mus musculus OX=10090 GN=Syp PE=1 SV=2	20977	ENSMUSG00000031144	Syp
High	P46096	Synaptotagmin-1 OS=Mus musculus OX=10090 GN=Syt1 PE=1 SV=1	20979	ENSMUSG00000035864	Syt1
High	P46097	Synaptotagmin-2 OS=Mus musculus OX=10090 GN=Syt2 PE=1 SV=1	20980		Syt2
High	O35681	Synaptotagmin-3 OS=Mus musculus OX=10090 GN=Syt3 PE=1 SV=2	20981		Syt3
High	P37804	Transgelin OS=Mus musculus OX=10090 GN=Tagln PE=1 SV=3	21345	ENSMUSG00000032085	Tagln
High	Q9WVA4	Transgelin-2 OS=Mus musculus OX=10090 GN=Tagln2 PE=1 SV=4	21346	ENSMUSG00000026547	Tagln2
High	Q93092	Transaldolase OS=Mus musculus OX=10090 GN=Taldo1 PE=1 SV=2	21351	ENSMUSG00000025503	Taldo1
High	O35316	Sodium- and chloride-dependent taurine transporter OS=Mus musculus OX=10090 GN=Slc6a6 PE=1 SV=2	21366	ENSMUSG00000030096	Slc6a6
High	Q61330	Contactin-2 OS=Mus musculus OX=10090 GN=Cntn2 PE=1 SV=2	21367	ENSMUSG00000053024	Cntn2
High	P48428	Tubulin-specific chaperone A OS=Mus musculus OX=10090 GN=Tbca PE=1 SV=3	21371	ENSMUSG00000042043	Tbca
High	Q64336	T-box brain protein 1 OS=Mus musculus OX=10090 GN=Tbr1 PE=1 SV=2	21375	ENSMUSG00000035033	Tbr1
High	Q91YM4	FAST kinase domain-containing protein 4 OS=Mus musculus OX=10090 GN=Tbrg4 PE=1 SV=1	21379	ENSMUSG00000000384	Tbrg4
Low	Q60707	T-box transcription factor TBX2 OS=Mus musculus OX=10090 GN=Tbx2 PE=1 SV=3	21385	ENSMUSG00000000093	Tbx2
High	P10711	Transcription elongation factor A protein 1 OS=Mus musculus OX=10090 GN=Tcea1 PE=1 SV=2	21399	ENSMUSG00000033813	Tcea1
High	Q9WTX5	S-phase kinase-associated protein 1 OS=Mus musculus OX=10090 GN=Skp1 PE=1 SV=3	21402	ENSMUSG00000036309	Skp1
High	O08784	Treacle protein OS=Mus musculus OX=10090 GN=Tcof1 PE=1 SV=1	21453	ENSMUSG00000024613	Tcof1
High	P11983	T-complex protein 1 subunit alpha OS=Mus musculus OX=10090 GN=Tcp1 PE=1 SV=3	21454	ENSMUSG00000068039	Tcp1
High	Q61171	Peroxiredoxin-2 OS=Mus musculus OX=10090 GN=Prdx2 PE=1 SV=3	21672	ENSMUSG00000005161	Prdx2
Medium	Q62296	Transcriptional enhancer factor TEF-3 OS=Mus musculus OX=10090 GN=Tead4 PE=1 SV=2	21679	ENSMUSG00000030353	Tead4
High	O08583	THO complex subunit 4 OS=Mus musculus OX=10090 GN=Alyref PE=1 SV=3	21681	ENSMUSG00000025134	Alyref
High	Q8VDM4	26S proteasome non-ATPase regulatory subunit 2 OS=Mus musculus OX=10090 GN=Psmd2 PE=1 SV=1	21762	ENSMUSG00000006998	Psmd2
Low	Q6ZPJ0	Testis-expressed protein 2 OS=Mus musculus OX=10090 GN=Tex2 PE=1 SV=2	21763	ENSMUSG00000040548	Tex2
High	P40630	Transcription factor A, mitochondrial OS=Mus musculus OX=10090 GN=Tfam PE=1 SV=2	21780	ENSMUSG00000003923	Tfam
High	P62500	TSC22 domain family protein 1 OS=Mus musculus OX=10090 GN=Tsc22d1 PE=1 SV=2	21807	ENSMUSG00000022010	Tsc22d1
High	P21981	Protein-glutamine gamma-glutamyltransferase 2 OS=Mus musculus OX=10090 GN=Tgm2 PE=1 SV=4	21817	ENSMUSG00000037820	Tgm2
High	P24529	Tyrosine 3-monooxygenase OS=Mus musculus OX=10090 GN=Th PE=1 SV=3	21823	ENSMUSG00000000214	Th
High	P01831	Thy-1 membrane glycoprotein OS=Mus musculus OX=10090 GN=Thy1 PE=1 SV=1	21838	ENSMUSG00000032011	Thy1
High	P52912	Nucleolysin TIA-1 OS=Mus musculus OX=10090 GN=Tia1 PE=1 SV=1	21841	ENSMUSG00000071337	Tia1
High	P70318	Nucleolysin TIAR OS=Mus musculus OX=10090 GN=Tial1 PE=1 SV=1	21843	ENSMUSG00000030846	Tial1
High	Q62318	Transcription intermediary factor 1-beta OS=Mus musculus OX=10090 GN=Trim28 PE=1 SV=3	21849	ENSMUSG00000005566	Trim28
High	Q9Z0V8	Mitochondrial import inner membrane translocase subunit Tim17-A OS=Mus musculus OX=10090 GN=Timm17a PE=1 SV=1	21854	ENSMUSG00000062580	Timm17a
High	Q9Z0V7	Mitochondrial import inner membrane translocase subunit Tim17-B OS=Mus musculus OX=10090 GN=Timm17b PE=1 SV=1	21855	ENSMUSG00000031158	Timm17b
High	O35857	Mitochondrial import inner membrane translocase subunit TIM44 OS=Mus musculus OX=10090 GN=Timm44 PE=1 SV=2	21856	ENSMUSG00000002949	Timm44
High	P39447	Tight junction protein ZO-1 OS=Mus musculus OX=10090 GN=Tjp1 PE=1 SV=2	21872	ENSMUSG00000030516	Tjp1
High	Q9Z0U1	Tight junction protein ZO-2 OS=Mus musculus OX=10090 GN=Tjp2 PE=1 SV=2	21873	ENSMUSG00000024812	Tjp2
High	P40142	Transketolase OS=Mus musculus OX=10090 GN=Tkt PE=1 SV=1	21881	ENSMUSG00000021957	Tkt
High	Q08122	Transducin-like enhancer protein 3 OS=Mus musculus OX=10090 GN=Tle3 PE=1 SV=3	21887	ENSMUSG00000032280	Tle3
High	P26039	Talin-1 OS=Mus musculus OX=10090 GN=Tln1 PE=1 SV=2	21894	ENSMUSG00000028465	Tln1
High	Q62283	Tetraspanin-7 OS=Mus musculus OX=10090 GN=Tspan7 PE=1 SV=2	21912	ENSMUSG00000058254	Tspan7
High	P97930	Thymidylate kinase OS=Mus musculus OX=10090 GN=Dtymk PE=1 SV=2	21915	ENSMUSG00000026281	Dtymk
High	P49813	Tropomodulin-1 OS=Mus musculus OX=10090 GN=Tmod1 PE=1 SV=2	21916	ENSMUSG00000028328	Tmod1
High	Q61029	Lamina-associated polypeptide 2, isoforms beta/delta/epsilon/gamma OS=Mus musculus OX=10090 GN=Tmpo PE=1 SV=4	21917	ENSMUSG00000019961	Tmpo
High	Q80YX1	Tenascin OS=Mus musculus OX=10090 GN=Tnc PE=1 SV=1	21923	ENSMUSG00000028364	Tnc
High	Q8BYI9	Tenascin-R OS=Mus musculus OX=10090 GN=Tnr PE=1 SV=2	21960	ENSMUSG00000015829	Tnr
High	O88746	Target of Myb protein 1 OS=Mus musculus OX=10090 GN=Tom1 PE=1 SV=1	21968	ENSMUSG00000042870	Tom1
High	Q04750	DNA topoisomerase 1 OS=Mus musculus OX=10090 GN=Top1 PE=1 SV=2	21969	ENSMUSG00000070544	Top1
High	Q64511	DNA topoisomerase 2-beta OS=Mus musculus OX=10090 GN=Top2b PE=1 SV=2	21974	ENSMUSG00000017485	Top2b
High	Q62415	Apoptosis-stimulating of p53 protein 1 OS=Mus musculus OX=10090 GN=Ppp1r13b PE=1 SV=2	21981	ENSMUSG00000021285	Ppp1r13b
High	Q9Z0L0	Trophoblast glycoprotein OS=Mus musculus OX=10090 GN=Tpbg PE=1 SV=3	21983	ENSMUSG00000035274	Tpbg
High	Q62393	Tumor protein D52 OS=Mus musculus OX=10090 GN=Tpd52 PE=1 SV=2	21985	ENSMUSG00000027506	Tpd52
High	O54818	Tumor protein D53 OS=Mus musculus OX=10090 GN=Tpd52l1 PE=1 SV=1	21987	ENSMUSG00000000296	Tpd52l1
High	P58771	Tropomyosin alpha-1 chain OS=Mus musculus OX=10090 GN=Tpm1 PE=1 SV=1	22003	ENSMUSG00000032366	Tpm1
High	P58774	Tropomyosin beta chain OS=Mus musculus OX=10090 GN=Tpm2 PE=1 SV=1	22004	ENSMUSG00000028464	Tpm2
High	O55060	Thiopurine S-methyltransferase OS=Mus musculus OX=10090 GN=Tpmt PE=1 SV=1	22017		Tpmt
High	Q64514	Tripeptidyl-peptidase 2 OS=Mus musculus OX=10090 GN=Tpp2 PE=1 SV=3	22019	ENSMUSG00000041763	Tpp2
High	P08113	Endoplasmin OS=Mus musculus OX=10090 GN=Hsp90b1 PE=1 SV=2	22027	ENSMUSG00000020048	Hsp90b1
High	Q60803	TNF receptor-associated factor 3 OS=Mus musculus OX=10090 GN=Traf3 PE=1 SV=2	22031	ENSMUSG00000021277	Traf3
High	Q921I1	Serotransferrin OS=Mus musculus OX=10090 GN=Tf PE=1 SV=1	22041	ENSMUSG00000032554	Tf
High	Q62351	Transferrin receptor protein 1 OS=Mus musculus OX=10090 GN=Tfrc PE=1 SV=1	22042	ENSMUSG00000022797	Tfrc
High	P63028	Translationally-controlled tumor protein OS=Mus musculus OX=10090 GN=Tpt1 PE=1 SV=1	22070	ENSMUSG00000060126	Tpt1
High	Q61187	Tumor susceptibility gene 101 protein OS=Mus musculus OX=10090 GN=Tsg101 PE=1 SV=2	22088	ENSMUSG00000014402	Tsg101
High	Q62348	Translin OS=Mus musculus OX=10090 GN=Tsn PE=1 SV=1	22099	ENSMUSG00000026374	Tsn
Medium	O88852	Testis-specific Y-encoded-like protein 1 OS=Mus musculus OX=10090 GN=Tspyl1 PE=2 SV=1	22110	ENSMUSG00000047514	Tspyl1
High	P52196	Thiosulfate sulfurtransferase OS=Mus musculus OX=10090 GN=Tst PE=1 SV=3	22117	ENSMUSG00000044986	Tst
High	P19253	60S ribosomal protein L13a OS=Mus musculus OX=10090 GN=Rpl13a PE=1 SV=4	22121	ENSMUSG00000074129	Rpl13a
High	P23591	GDP-L-fucose synthase OS=Mus musculus OX=10090 GN=Tsta3 PE=1 SV=3	22122	ENSMUSG00000022570	Gfus
High	P14685	26S proteasome non-ATPase regulatory subunit 3 OS=Mus musculus OX=10090 GN=Psmd3 PE=1 SV=3	22123	ENSMUSG00000017221	Psmd3
High	P07309	Transthyretin OS=Mus musculus OX=10090 GN=Ttr PE=1 SV=1	22139	ENSMUSG00000061808	Ttr
Medium	P50586	Tubby protein OS=Mus musculus OX=10090 GN=Tub PE=1 SV=1	22141	ENSMUSG00000031028	Tub
High	P68369	Tubulin alpha-1A chain OS=Mus musculus OX=10090 GN=Tuba1a PE=1 SV=1	22142	ENSMUSG00000072235	Tuba1a
High	P68368	Tubulin alpha-4A chain OS=Mus musculus OX=10090 GN=Tuba4a PE=1 SV=1	22145	ENSMUSG00000026202	Tuba4a
High	Q7TMM9	Tubulin beta-2A chain OS=Mus musculus OX=10090 GN=Tubb2a PE=1 SV=1	22151	ENSMUSG00000058672	Tubb2a
High	Q9ERD7	Tubulin beta-3 chain OS=Mus musculus OX=10090 GN=Tubb3 PE=1 SV=1	22152	ENSMUSG00000062380	Tubb3
High	Q9D6F9	Tubulin beta-4A chain OS=Mus musculus OX=10090 GN=Tubb4a PE=1 SV=3	22153	ENSMUSG00000062591	Tubb4a
High	P99024	Tubulin beta-5 chain OS=Mus musculus OX=10090 GN=Tubb5 PE=1 SV=1	22154	ENSMUSG00000001525	Tubb5
High	P10639	Thioredoxin OS=Mus musculus OX=10090 GN=Txn PE=1 SV=3	22166	ENSMUSG00000028367	Txn
High	Q3U5Q7	UMP-CMP kinase 2, mitochondrial OS=Mus musculus OX=10090 GN=Cmpk2 PE=1 SV=2	22169	ENSMUSG00000020638	Cmpk2
High	P55144	Tyrosine-protein kinase receptor TYRO3 OS=Mus musculus OX=10090 GN=Tyro3 PE=1 SV=2	22174	ENSMUSG00000027298	Tyro3
Low	Q64707	U2 small nuclear ribonucleoprotein auxiliary factor 35 kDa subunit-related protein 1 OS=Mus musculus OX=10090 GN=Zrsr1 PE=1 SV=1	22183	ENSMUSG00000044068	Zrsr1
High	P26369	Splicing factor U2AF 65 kDa subunit OS=Mus musculus OX=10090 GN=U2af2 PE=1 SV=3	22185	ENSMUSG00000030435	U2af2
High	P62984	Ubiquitin-60S ribosomal protein L40 OS=Mus musculus OX=10090 GN=Uba52 PE=1 SV=2	22186	ENSMUSG00000068240; ENSMUSG00000090137	Uba52
High	P61082	NEDD8-conjugating enzyme Ubc12 OS=Mus musculus OX=10090 GN=Ube2m PE=1 SV=1	22192	ENSMUSG00000005575	Ube2m
High	P68037	Ubiquitin-conjugating enzyme E2 L3 OS=Mus musculus OX=10090 GN=Ube2l3 PE=1 SV=1	22195	ENSMUSG00000038965	Ube2l3
High	P63280	SUMO-conjugating enzyme UBC9 OS=Mus musculus OX=10090 GN=Ube2i PE=1 SV=1	22196	ENSMUSG00000015120	Ube2i
High	Q8C878	NEDD8-activating enzyme E1 catalytic subunit OS=Mus musculus OX=10090 GN=Uba3 PE=1 SV=2	22200	ENSMUSG00000030061	Uba3
High	Q02053	Ubiquitin-like modifier-activating enzyme 1 OS=Mus musculus OX=10090 GN=Uba1 PE=1 SV=1	22201	ENSMUSG00000001924	Uba1
High	Q9Z255	Ubiquitin-conjugating enzyme E2 A OS=Mus musculus OX=10090 GN=Ube2a PE=1 SV=1	22209	ENSMUSG00000016308	Ube2a
High	P63147	Ubiquitin-conjugating enzyme E2 B OS=Mus musculus OX=10090 GN=Ube2b PE=1 SV=1	22210	ENSMUSG00000020390	Ube2b
High	P62257	Ubiquitin-conjugating enzyme E2 H OS=Mus musculus OX=10090 GN=Ube2h PE=1 SV=1	22214	ENSMUSG00000039159	Ube2h
High	O08759	Ubiquitin-protein ligase E3A OS=Mus musculus OX=10090 GN=Ube3a PE=1 SV=2	22215	ENSMUSG00000025326	Ube3a
High	Q9D9M2	Ubiquitin carboxyl-terminal hydrolase 12 OS=Mus musculus OX=10090 GN=Usp12 PE=2 SV=2	22217	ENSMUSG00000029640	Usp12
High	P63166	Small ubiquitin-related modifier 1 OS=Mus musculus OX=10090 GN=Sumo1 PE=1 SV=1	22218	ENSMUSG00000026021	Sumo1
High	Q811S7	Upstream-binding protein 1 OS=Mus musculus OX=10090 GN=Ubp1 PE=1 SV=1	22221	ENSMUSG00000009741	Ubp1
High	O70481	E3 ubiquitin-protein ligase UBR1 OS=Mus musculus OX=10090 GN=Ubr1 PE=1 SV=2	22222	ENSMUSG00000027272	Ubr1
High	Q9R0P9	Ubiquitin carboxyl-terminal hydrolase isozyme L1 OS=Mus musculus OX=10090 GN=Uchl1 PE=1 SV=1	22223	ENSMUSG00000029223	Uchl1
High	P52479	Ubiquitin carboxyl-terminal hydrolase 10 OS=Mus musculus OX=10090 GN=Usp10 PE=1 SV=3	22224	ENSMUSG00000031826	Usp10
High	P56399	Ubiquitin carboxyl-terminal hydrolase 5 OS=Mus musculus OX=10090 GN=Usp5 PE=1 SV=1	22225	ENSMUSG00000038429	Usp5
High	P70362	Ubiquitin recognition factor in ER-associated degradation protein 1 OS=Mus musculus OX=10090 GN=Ufd1 PE=1 SV=2	22230	ENSMUSG00000005262	Ufd1
High	Q64676	2-hydroxyacylsphingosine 1-beta-galactosyltransferase OS=Mus musculus OX=10090 GN=Ugt8 PE=1 SV=2	22239	ENSMUSG00000032854	Ugt8
High	Q62188	Dihydropyrimidinase-related protein 3 OS=Mus musculus OX=10090 GN=Dpysl3 PE=1 SV=1	22240	ENSMUSG00000024501	Dpysl3
High	P52623	Uridine-cytidine kinase 1 OS=Mus musculus OX=10090 GN=Uck1 PE=1 SV=2	22245		Uck1
High	P13439	Uridine 5'-monophosphate synthase OS=Mus musculus OX=10090 GN=Umps PE=1 SV=3	22247	ENSMUSG00000022814	Umps
High	Q9Z1N9	Protein unc-13 homolog B OS=Mus musculus OX=10090 GN=Unc13b PE=1 SV=2	22249	ENSMUSG00000028456	Unc13b
High	O08747	Netrin receptor UNC5C OS=Mus musculus OX=10090 GN=Unc5c PE=1 SV=1	22253	ENSMUSG00000059921	Unc5c
High	P35123	Ubiquitin carboxyl-terminal hydrolase 4 OS=Mus musculus OX=10090 GN=Usp4 PE=1 SV=3	22258	ENSMUSG00000032612	Usp4
High	Q9CQ69	Cytochrome b-c1 complex subunit 8 OS=Mus musculus OX=10090 GN=Uqcrq PE=1 SV=3	22272	ENSMUSG00000044894	Uqcrq
High	Q9CZ13	Cytochrome b-c1 complex subunit 1, mitochondrial OS=Mus musculus OX=10090 GN=Uqcrc1 PE=1 SV=2	22273	ENSMUSG00000025651	Uqcrc1
High	P70697	Uroporphyrinogen decarboxylase OS=Mus musculus OX=10090 GN=Urod PE=1 SV=2	22275	ENSMUSG00000028684	Urod
High	P51163	Uroporphyrinogen-III synthase OS=Mus musculus OX=10090 GN=Uros PE=1 SV=1	22276	ENSMUSG00000030979	Uros
High	P70398	Probable ubiquitin carboxyl-terminal hydrolase FAF-X OS=Mus musculus OX=10090 GN=Usp9x PE=1 SV=2	22284		Usp9x
Medium	Q99PF4	Cadherin-23 OS=Mus musculus OX=10090 GN=Cdh23 PE=1 SV=2	22295	ENSMUSG00000012819	Cdh23
High	Q62442	Vesicle-associated membrane protein 1 OS=Mus musculus OX=10090 GN=Vamp1 PE=1 SV=1	22317	ENSMUSG00000030337	Vamp1
High	P63044	Vesicle-associated membrane protein 2 OS=Mus musculus OX=10090 GN=Vamp2 PE=1 SV=2	22318	ENSMUSG00000020894	Vamp2
High	P63024	Vesicle-associated membrane protein 3 OS=Mus musculus OX=10090 GN=Vamp3 PE=1 SV=1	22319	ENSMUSG00000028955	Vamp3
High	Q9Z1Q9	Valine--tRNA ligase OS=Mus musculus OX=10090 GN=Vars PE=1 SV=1	22321	ENSMUSG00000007029	Vars1
Medium	P70460	Vasodilator-stimulated phosphoprotein OS=Mus musculus OX=10090 GN=Vasp PE=1 SV=4	22323	ENSMUSG00000030403	Vasp
High	P61759	Prefoldin subunit 3 OS=Mus musculus OX=10090 GN=Vbp1 PE=1 SV=2	22327	ENSMUSG00000031197	Vbp1
High	Q64727	Vinculin OS=Mus musculus OX=10090 GN=Vcl PE=1 SV=4	22330	ENSMUSG00000021823	Vcl
High	Q60932	Voltage-dependent anion-selective channel protein 1 OS=Mus musculus OX=10090 GN=Vdac1 PE=1 SV=3	22333	ENSMUSG00000020402	Vdac1
High	Q60930	Voltage-dependent anion-selective channel protein 2 OS=Mus musculus OX=10090 GN=Vdac2 PE=1 SV=2	22334	ENSMUSG00000021771	Vdac2
High	Q60931	Voltage-dependent anion-selective channel protein 3 OS=Mus musculus OX=10090 GN=Vdac3 PE=1 SV=1	22335	ENSMUSG00000008892	Vdac3
High	O88951	Protein lin-7 homolog B OS=Mus musculus OX=10090 GN=Lin7b PE=1 SV=2	22342	ENSMUSG00000003872	Lin7b
High	O88952	Protein lin-7 homolog C OS=Mus musculus OX=10090 GN=Lin7c PE=1 SV=2	22343	ENSMUSG00000027162	Lin7c
High	O35633	Vesicular inhibitory amino acid transporter OS=Mus musculus OX=10090 GN=Slc32a1 PE=1 SV=3	22348	ENSMUSG00000037771	Slc32a1
High	P26040	Ezrin OS=Mus musculus OX=10090 GN=Ezr PE=1 SV=3	22350	ENSMUSG00000052397	Ezr
High	P20152	Vimentin OS=Mus musculus OX=10090 GN=Vim PE=1 SV=3	22352	ENSMUSG00000026728	Vim
High	P98156	Very low-density lipoprotein receptor OS=Mus musculus OX=10090 GN=Vldlr PE=1 SV=1	22359	ENSMUSG00000024924	Vldlr
High	P97390	Vacuolar protein sorting-associated protein 45 OS=Mus musculus OX=10090 GN=Vps45 PE=1 SV=1	22365	ENSMUSG00000015747	Vps45
High	Q9WTR1	Transient receptor potential cation channel subfamily V member 2 OS=Mus musculus OX=10090 GN=Trpv2 PE=1 SV=2	22368	ENSMUSG00000018507	Trpv2
High	P32921	Tryptophan--tRNA ligase, cytoplasmic OS=Mus musculus OX=10090 GN=Wars PE=1 SV=2	22375	ENSMUSG00000021266	Wars1
High	P97765	WW domain-binding protein 2 OS=Mus musculus OX=10090 GN=Wbp2 PE=1 SV=1	22378	ENSMUSG00000034341	Wbp2
High	Q9WUK2	Eukaryotic translation initiation factor 4H OS=Mus musculus OX=10090 GN=Eif4h PE=1 SV=3	22384	ENSMUSG00000040731	Eif4h
High	O88342	WD repeat-containing protein 1 OS=Mus musculus OX=10090 GN=Wdr1 PE=1 SV=3	22388	ENSMUSG00000005103	Wdr1
High	P56695	Wolframin OS=Mus musculus OX=10090 GN=Wfs1 PE=1 SV=1	22393	ENSMUSG00000039474	Wfs1
High	Q9WUB4	Dynactin subunit 6 OS=Mus musculus OX=10090 GN=Dctn6 PE=1 SV=1	22428	ENSMUSG00000031516	Dctn6
High	Q61687	Transcriptional regulator ATRX OS=Mus musculus OX=10090 GN=Atrx PE=1 SV=3	22589	ENSMUSG00000031229	Atrx
High	P62960	Y-box-binding protein 1 OS=Mus musculus OX=10090 GN=Ybx1 PE=1 SV=3	22608	ENSMUSG00000028639	Ybx1
High	Q04736	Tyrosine-protein kinase Yes OS=Mus musculus OX=10090 GN=Yes1 PE=1 SV=3	22612	ENSMUSG00000014932	Yes1
High	P62259	14-3-3 protein epsilon OS=Mus musculus OX=10090 GN=Ywhae PE=1 SV=1	22627	ENSMUSG00000020849	Ywhae
High	P61982	14-3-3 protein gamma OS=Mus musculus OX=10090 GN=Ywhag PE=1 SV=2	22628	ENSMUSG00000051391	Ywhag
High	P68510	14-3-3 protein eta OS=Mus musculus OX=10090 GN=Ywhah PE=1 SV=2	22629	ENSMUSG00000018965	Ywhah
High	P68254	14-3-3 protein theta OS=Mus musculus OX=10090 GN=Ywhaq PE=1 SV=1	22630	ENSMUSG00000076432	Ywhaq
High	P63101	14-3-3 protein zeta/delta OS=Mus musculus OX=10090 GN=Ywhaz PE=1 SV=1	22631	ENSMUSG00000022285	Ywhaz
High	Q9JMD0	BUB3-interacting and GLEBS motif-containing protein ZNF207 OS=Mus musculus OX=10090 GN=Znf207 PE=1 SV=1	22680	ENSMUSG00000017421	Znf207
High	O88532	Zinc finger RNA-binding protein OS=Mus musculus OX=10090 GN=Zfr PE=1 SV=2	22763	ENSMUSG00000022201	Zfr
High	Q60738	Zinc transporter 1 OS=Mus musculus OX=10090 GN=Slc30a1 PE=1 SV=1	22782	ENSMUSG00000037434	Slc30a1
High	P97441	Zinc transporter 3 OS=Mus musculus OX=10090 GN=Slc30a3 PE=1 SV=1	22784	ENSMUSG00000029151	Slc30a3
High	Q62523	Zyxin OS=Mus musculus OX=10090 GN=Zyx PE=1 SV=2	22793	ENSMUSG00000029860	Zyx
High	Q9WUM3	Coronin-1B OS=Mus musculus OX=10090 GN=Coro1b PE=1 SV=1	23789	ENSMUSG00000024835	Coro1b
High	Q9WUM4	Coronin-1C OS=Mus musculus OX=10090 GN=Coro1c PE=1 SV=2	23790	ENSMUSG00000004530	Coro1c
High	Q9R1V7	Disintegrin and metalloproteinase domain-containing protein 23 OS=Mus musculus OX=10090 GN=Adam23 PE=1 SV=1	23792	ENSMUSG00000025964	Adam23
High	Q9WUA6	RAC-gamma serine/threonine-protein kinase OS=Mus musculus OX=10090 GN=Akt3 PE=1 SV=1	23797	ENSMUSG00000019699	Akt3
High	Q9Z1K5	E3 ubiquitin-protein ligase ARIH1 OS=Mus musculus OX=10090 GN=Arih1 PE=1 SV=3	23806	ENSMUSG00000025234	Arih1
High	O54962	Barrier-to-autointegration factor OS=Mus musculus OX=10090 GN=Banf1 PE=1 SV=1	23825	ENSMUSG00000024844	Banf1
High	Q9Z0S1	3'(2'),5'-bisphosphate nucleotidase 1 OS=Mus musculus OX=10090 GN=Bpnt1 PE=1 SV=2	23827	ENSMUSG00000026617	Bpnt1
Low	O88992	C1q-related factor OS=Mus musculus OX=10090 GN=C1ql1 PE=1 SV=2	23829	ENSMUSG00000045532	C1ql1
High	Q9WVT6	Carbonic anhydrase 14 OS=Mus musculus OX=10090 GN=Ca14 PE=1 SV=1	23831	ENSMUSG00000038526	Ca14
High	O88271	Craniofacial development protein 1 OS=Mus musculus OX=10090 GN=Cfdp1 PE=1 SV=1	23837	ENSMUSG00000031954	Cfdp1
High	Q91XM9	Disks large homolog 2 OS=Mus musculus OX=10090 GN=Dlg2 PE=1 SV=2	23859	ENSMUSG00000052572	Dlg2
Medium	Q9WUD8	Fas apoptotic inhibitory molecule 1 OS=Mus musculus OX=10090 GN=Faim PE=1 SV=1	23873	ENSMUSG00000032463	Faim
High	Q9WUA2	Phenylalanine--tRNA ligase beta subunit OS=Mus musculus OX=10090 GN=Farsb PE=1 SV=2	23874	ENSMUSG00000026245	Farsb
High	P97379	Ras GTPase-activating protein-binding protein 2 OS=Mus musculus OX=10090 GN=G3bp2 PE=1 SV=2	23881	ENSMUSG00000029405	G3bp2
High	Q9R087	Glypican-6 OS=Mus musculus OX=10090 GN=Gpc6 PE=1 SV=1	23888	ENSMUSG00000058571	Gpc6
High	O35387	HCLS1-associated protein X-1 OS=Mus musculus OX=10090 GN=Hax1 PE=1 SV=1	23897	ENSMUSG00000027944	Hax1
High	Q8BYP3	Rho-related GTP-binding protein RhoF OS=Mus musculus OX=10090 GN=Rhof PE=1 SV=1	23912	ENSMUSG00000029449	Rhof
High	P24547	Inosine-5'-monophosphate dehydrogenase 2 OS=Mus musculus OX=10090 GN=Impdh2 PE=1 SV=2	23918	ENSMUSG00000062867	Impdh2
Low	Q9WTL4	Insulin receptor-related protein OS=Mus musculus OX=10090 GN=Insrr PE=1 SV=2	23920	ENSMUSG00000005640	Insrr
High	Q9WUC3	Lymphocyte antigen 6H OS=Mus musculus OX=10090 GN=Ly6h PE=1 SV=2	23934	ENSMUSG00000022577	Ly6h
High	P0DP60	Ly-6/neurotoxin-like protein 1 OS=Mus musculus OX=10090 GN=Lynx1 PE=1 SV=1	23936	ENSMUSG00000022594	Lynx1
High	Q9R190	Metastasis-associated protein MTA2 OS=Mus musculus OX=10090 GN=Mta2 PE=1 SV=1	23942	ENSMUSG00000071646	Mta2
High	Q3U7R1	Extended synaptotagmin-1 OS=Mus musculus OX=10090 GN=Esyt1 PE=1 SV=2	23943	ENSMUSG00000025366	Esyt1
High	O35678	Monoglyceride lipase OS=Mus musculus OX=10090 GN=Mgll PE=1 SV=1	23945	ENSMUSG00000033174	Mgll
High	Q9R0S3	Matrix metalloproteinase-17 OS=Mus musculus OX=10090 GN=Mmp17 PE=1 SV=3	23948	ENSMUSG00000029436	Mmp17
High	O54946	DnaJ homolog subfamily B member 6 OS=Mus musculus OX=10090 GN=Dnajb6 PE=1 SV=4	23950	ENSMUSG00000029131	Dnajb6
High	Q61503	5'-nucleotidase OS=Mus musculus OX=10090 GN=Nt5e PE=1 SV=2	23959	ENSMUSG00000032420	Nt5e
Medium	Q60856	Inactive 2'-5'-oligoadenylate synthase 1B OS=Mus musculus OX=10090 GN=Oas1b PE=1 SV=3	23961		Oas1b
High	Q9WTS4	Teneurin-1 OS=Mus musculus OX=10090 GN=Tenm1 PE=1 SV=1	23963	ENSMUSG00000016150	Tenm1
High	Q3UHK6	Teneurin-4 OS=Mus musculus OX=10090 GN=Tenm4 PE=1 SV=2	23966	ENSMUSG00000048078	Tenm4
High	Q61644	Protein kinase C and casein kinase substrate in neurons protein 1 OS=Mus musculus OX=10090 GN=Pacsin1 PE=1 SV=1	23969	ENSMUSG00000040276	Pacsin1
High	Q9WVE8	Protein kinase C and casein kinase substrate in neurons protein 2 OS=Mus musculus OX=10090 GN=Pacsin2 PE=1 SV=1	23970	ENSMUSG00000016664	Pacsin2
High	Q60967	Bifunctional 3'-phosphoadenosine 5'-phosphosulfate synthase 1 OS=Mus musculus OX=10090 GN=Papss1 PE=1 SV=1	23971	ENSMUSG00000028032	Papss1
High	O88428	Bifunctional 3'-phosphoadenosine 5'-phosphosulfate synthase 2 OS=Mus musculus OX=10090 GN=Papss2 PE=1 SV=2	23972	ENSMUSG00000024899	Papss2
High	P70296	Phosphatidylethanolamine-binding protein 1 OS=Mus musculus OX=10090 GN=Pebp1 PE=1 SV=3	23980	ENSMUSG00000032959	Pebp1
High	P60335	Poly(rC)-binding protein 1 OS=Mus musculus OX=10090 GN=Pcbp1 PE=1 SV=1	23983	ENSMUSG00000051695	Pcbp1
High	Q8CA95	cAMP and cAMP-inhibited cGMP 3',5'-cyclic phosphodiesterase 10A OS=Mus musculus OX=10090 GN=Pde10a PE=1 SV=2	23984	ENSMUSG00000023868	Pde10a
High	Q9WUR2	Enoyl-CoA delta isomerase 2, mitochondrial OS=Mus musculus OX=10090 GN=Eci2 PE=1 SV=2	23986	ENSMUSG00000021417	Eci2
High	Q9QUR7	Peptidyl-prolyl cis-trans isomerase NIMA-interacting 1 OS=Mus musculus OX=10090 GN=Pin1 PE=1 SV=1	23988	ENSMUSG00000032171	Pin1
High	Q9WTX2	Interferon-inducible double-stranded RNA-dependent protein kinase activator A OS=Mus musculus OX=10090 GN=Prkra PE=1 SV=1	23992	ENSMUSG00000002731	Prkra
High	P54775	26S proteasome regulatory subunit 6B OS=Mus musculus OX=10090 GN=Psmc4 PE=1 SV=2	23996	ENSMUSG00000030603	Psmc4
High	Q9WVJ2	26S proteasome non-ATPase regulatory subunit 13 OS=Mus musculus OX=10090 GN=Psmd13 PE=1 SV=1	23997	ENSMUSG00000025487	Psmd13
High	Q9Z0P5	Twinfilin-2 OS=Mus musculus OX=10090 GN=Twf2 PE=1 SV=1	23999	ENSMUSG00000023277	Twf2
High	Q6ZPF3	T-lymphoma invasion and metastasis-inducing protein 2 OS=Mus musculus OX=10090 GN=Tiam2 PE=1 SV=2	24001	ENSMUSG00000023800	Tiam2
High	Q9Z1M8	Protein Red OS=Mus musculus OX=10090 GN=Ik PE=1 SV=2	24010	ENSMUSG00000024474	Ik
High	O54829	Regulator of G-protein signaling 7 OS=Mus musculus OX=10090 GN=Rgs7 PE=1 SV=2	24012	ENSMUSG00000026527	Rgs7
High	P61222	ATP-binding cassette sub-family E member 1 OS=Mus musculus OX=10090 GN=Abce1 PE=1 SV=1	24015	ENSMUSG00000058355	Abce1
Low	O55236	mRNA-capping enzyme OS=Mus musculus OX=10090 GN=Rngtt PE=1 SV=1	24018	ENSMUSG00000028274	Rngtt
Medium	O35680	28S ribosomal protein S12, mitochondrial OS=Mus musculus OX=10090 GN=Mrps12 PE=2 SV=1	24030	ENSMUSG00000045948	Mrps12
High	Q9ERN0	Secretory carrier-associated membrane protein 2 OS=Mus musculus OX=10090 GN=Scamp2 PE=1 SV=1	24044	ENSMUSG00000040188	Scamp2
High	O35609	Secretory carrier-associated membrane protein 3 OS=Mus musculus OX=10090 GN=Scamp3 PE=1 SV=3	24045	ENSMUSG00000028049	Scamp3
Medium	Q9R053	Sodium channel protein type 11 subunit alpha OS=Mus musculus OX=10090 GN=Scn11a PE=2 SV=2	24046	ENSMUSG00000034115	Scn11a
High	Q9Z1S5	Neuronal-specific septin-3 OS=Mus musculus OX=10090 GN=Septin3 PE=1 SV=2	24050	ENSMUSG00000022456	Septin3
High	Q9CU62	Structural maintenance of chromosomes protein 1A OS=Mus musculus OX=10090 GN=Smc1a PE=1 SV=4	24061	ENSMUSG00000041133	Smc1a
Medium	Q9QXV8	Protein sprouty homolog 2 OS=Mus musculus OX=10090 GN=Spry2 PE=2 SV=1	24064	ENSMUSG00000022114	Spry2
Medium	Q8K0H5	Transcription initiation factor TFIID subunit 10 OS=Mus musculus OX=10090 GN=Taf10 PE=1 SV=1	24075	ENSMUSG00000043866	Taf10
High	O55047	Serine/threonine-protein kinase tousled-like 2 OS=Mus musculus OX=10090 GN=Tlk2 PE=1 SV=2	24086	ENSMUSG00000020694	Tlk2
High	Q9WUB0	RanBP-type and C3HC4-type zinc finger-containing protein 1 OS=Mus musculus OX=10090 GN=Rbck1 PE=1 SV=2	24105	ENSMUSG00000027466	Rbck1
Medium	Q9Z2M6	Ubiquitin-like protein 3 OS=Mus musculus OX=10090 GN=Ubl3 PE=1 SV=1	24109	ENSMUSG00000001687	Ubl3
High	Q9DBR1	5'-3' exoribonuclease 2 OS=Mus musculus OX=10090 GN=Xrn2 PE=1 SV=1	24128	ENSMUSG00000027433	Xrn2
High	Q7TMS5	Broad substrate specificity ATP-binding cassette transporter ABCG2 OS=Mus musculus OX=10090 GN=Abcg2 PE=1 SV=1	26357		Abcg2
High	Q9R1K9	Centrin-2 OS=Mus musculus OX=10090 GN=Cetn2 PE=1 SV=1	26370	ENSMUSG00000031347	Cetn2
High	Q99KN2	Probable cytosolic iron-sulfur protein assembly protein CIAO1 OS=Mus musculus OX=10090 GN=Ciao1 PE=1 SV=1	26371	ENSMUSG00000003662	Ciao1
High	O35454	Chloride transport protein 6 OS=Mus musculus OX=10090 GN=Clcn6 PE=1 SV=1	26372	ENSMUSG00000029016	Clcn6
High	Q8BGW1	Alpha-ketoglutarate-dependent dioxygenase FTO OS=Mus musculus OX=10090 GN=Fto PE=1 SV=1	26383	ENSMUSG00000055932	Fto
High	O88958	Glucosamine-6-phosphate isomerase 1 OS=Mus musculus OX=10090 GN=Gnpda1 PE=1 SV=3	26384	ENSMUSG00000052102	Gnpda1
High	O70293	G protein-coupled receptor kinase 6 OS=Mus musculus OX=10090 GN=Grk6 PE=1 SV=1	26385	ENSMUSG00000074886	Grk6
High	Q9WTL7	Acyl-protein thioesterase 2 OS=Mus musculus OX=10090 GN=Lypla2 PE=1 SV=1	26394	ENSMUSG00000028670	Lypla2
High	P31938	Dual specificity mitogen-activated protein kinase kinase 1 OS=Mus musculus OX=10090 GN=Map2k1 PE=1 SV=2	26395	ENSMUSG00000004936	Map2k1
High	Q63932	Dual specificity mitogen-activated protein kinase kinase 2 OS=Mus musculus OX=10090 GN=Map2k2 PE=1 SV=2	26396	ENSMUSG00000035027	Map2k2
High	P47809	Dual specificity mitogen-activated protein kinase kinase 4 OS=Mus musculus OX=10090 GN=Map2k4 PE=1 SV=2	26398	ENSMUSG00000033352	Map2k4
High	P70236	Dual specificity mitogen-activated protein kinase kinase 6 OS=Mus musculus OX=10090 GN=Map2k6 PE=1 SV=1	26399	ENSMUSG00000020623	Map2k6
Low	Q8CE90	Dual specificity mitogen-activated protein kinase kinase 7 OS=Mus musculus OX=10090 GN=Map2k7 PE=1 SV=1	26400	ENSMUSG00000002948; ENSMUSG00000109061	Map2k7
High	O35099	Mitogen-activated protein kinase kinase kinase 5 OS=Mus musculus OX=10090 GN=Map3k5 PE=1 SV=3	26408	ENSMUSG00000071369	Map3k5
High	P63085	Mitogen-activated protein kinase 1 OS=Mus musculus OX=10090 GN=Mapk1 PE=1 SV=3	26413	ENSMUSG00000063358	Mapk1
High	Q61831	Mitogen-activated protein kinase 10 OS=Mus musculus OX=10090 GN=Mapk10 PE=1 SV=2	26414		Mapk10
High	Q63844	Mitogen-activated protein kinase 3 OS=Mus musculus OX=10090 GN=Mapk3 PE=1 SV=5	26417	ENSMUSG00000063065	Mapk3
High	Q91Y86	Mitogen-activated protein kinase 8 OS=Mus musculus OX=10090 GN=Mapk8 PE=1 SV=1	26419	ENSMUSG00000021936	Mapk8
High	Q9WTU6	Mitogen-activated protein kinase 9 OS=Mus musculus OX=10090 GN=Mapk9 PE=1 SV=2	26420	ENSMUSG00000020366	Mapk9
High	Q9EPN1	Neurobeachin OS=Mus musculus OX=10090 GN=Nbea PE=1 SV=1	26422	ENSMUSG00000027799	Nbea
High	Q9R061	Cytosolic Fe-S cluster assembly factor NUBP2 OS=Mus musculus OX=10090 GN=Nubp2 PE=1 SV=1	26426	ENSMUSG00000039183	Nubp2
High	Q9R1P4	Proteasome subunit alpha type-1 OS=Mus musculus OX=10090 GN=Psma1 PE=1 SV=1	26440	ENSMUSG00000030751	Psma1
High	Q9R1P0	Proteasome subunit alpha type-4 OS=Mus musculus OX=10090 GN=Psma4 PE=1 SV=1	26441	ENSMUSG00000032301	Psma4
High	Q9Z2U1	Proteasome subunit alpha type-5 OS=Mus musculus OX=10090 GN=Psma5 PE=1 SV=1	26442	ENSMUSG00000068749	Psma5
High	Q9QUM9	Proteasome subunit alpha type-6 OS=Mus musculus OX=10090 GN=Psma6 PE=1 SV=1	26443	ENSMUSG00000021024	Psma6
High	Q9Z2U0	Proteasome subunit alpha type-7 OS=Mus musculus OX=10090 GN=Psma7 PE=1 SV=1	26444	ENSMUSG00000027566	Psma7
High	Q9R1P3	Proteasome subunit beta type-2 OS=Mus musculus OX=10090 GN=Psmb2 PE=1 SV=1	26445	ENSMUSG00000028837	Psmb2
High	Q9R1P1	Proteasome subunit beta type-3 OS=Mus musculus OX=10090 GN=Psmb3 PE=1 SV=1	26446	ENSMUSG00000069744	Psmb3
High	O88851	Putative hydrolase RBBP9 OS=Mus musculus OX=10090 GN=Rbbp9 PE=1 SV=2	26450	ENSMUSG00000027428	Rbbp9
High	P14115	60S ribosomal protein L27a OS=Mus musculus OX=10090 GN=Rpl27a PE=1 SV=5	26451	ENSMUSG00000046364	Rpl27a
High	Q60714	Long-chain fatty acid transport protein 1 OS=Mus musculus OX=10090 GN=Slc27a1 PE=1 SV=1	26457	ENSMUSG00000031808	Slc27a1
High	Q9JLT4	Thioredoxin reductase 2, mitochondrial OS=Mus musculus OX=10090 GN=Txnrd2 PE=1 SV=4	26462		Txnrd2
High	Q9JLV5	Cullin-3 OS=Mus musculus OX=10090 GN=Cul3 PE=1 SV=1	26554	ENSMUSG00000004364	Cul3
High	Q9Z2Y3	Homer protein homolog 1 OS=Mus musculus OX=10090 GN=Homer1 PE=1 SV=2	26556	ENSMUSG00000007617	Homer1
High	Q9QWW1	Homer protein homolog 2 OS=Mus musculus OX=10090 GN=Homer2 PE=1 SV=1	26557	ENSMUSG00000025813	Homer2
High	Q99JP6	Homer protein homolog 3 OS=Mus musculus OX=10090 GN=Homer3 PE=1 SV=2	26558	ENSMUSG00000003573	Homer3
High	Q9Z0E0	Neurochondrin OS=Mus musculus OX=10090 GN=Ncdn PE=1 SV=1	26562	ENSMUSG00000028833	Ncdn
High	Q9QXX3	Group 10 secretory phospholipase A2 OS=Mus musculus OX=10090 GN=Pla2g10 PE=1 SV=1	26565	ENSMUSG00000022683	Pla2g10
High	Q91VE0	Long-chain fatty acid transport protein 4 OS=Mus musculus OX=10090 GN=Slc27a4 PE=1 SV=1	26569	ENSMUSG00000059316	Slc27a4
High	Q9WTR6	Cystine/glutamate transporter OS=Mus musculus OX=10090 GN=Slc7a11 PE=1 SV=1	26570	ENSMUSG00000027737	Slc7a11
High	O88543	COP9 signalosome complex subunit 3 OS=Mus musculus OX=10090 GN=Cops3 PE=1 SV=3	26572	ENSMUSG00000019373	Cops3
High	Q8BP92	Reticulocalbin-2 OS=Mus musculus OX=10090 GN=Rcn2 PE=1 SV=1	26611	ENSMUSG00000032320	Rcn2
High	O35864	COP9 signalosome complex subunit 5 OS=Mus musculus OX=10090 GN=Cops5 PE=1 SV=3	26754	ENSMUSG00000025917	Cops5
High	Q9QYX7	Protein piccolo OS=Mus musculus OX=10090 GN=Pclo PE=1 SV=4	26875	ENSMUSG00000061601	Pclo
High	O88544	COP9 signalosome complex subunit 4 OS=Mus musculus OX=10090 GN=Cops4 PE=1 SV=1	26891	ENSMUSG00000035297	Cops4
High	O88545	COP9 signalosome complex subunit 6 OS=Mus musculus OX=10090 GN=Cops6 PE=1 SV=1	26893	ENSMUSG00000019494	Cops6
High	Q9CZ04	COP9 signalosome complex subunit 7a OS=Mus musculus OX=10090 GN=Cops7a PE=1 SV=2	26894	ENSMUSG00000030127	Cops7a
High	Q8BV13	COP9 signalosome complex subunit 7b OS=Mus musculus OX=10090 GN=Cops7b PE=1 SV=1	26895	ENSMUSG00000026240	Cops7b
High	O55137	Acyl-coenzyme A thioesterase 1 OS=Mus musculus OX=10090 GN=Acot1 PE=1 SV=1	26897	ENSMUSG00000072949	Acot1
High	Q62095	ATP-dependent RNA helicase DDX3Y OS=Mus musculus OX=10090 GN=Ddx3y PE=1 SV=2	26900	ENSMUSG00000069045	Ddx3y
Medium	Q9ESD7	Dysferlin OS=Mus musculus OX=10090 GN=Dysf PE=1 SV=3	26903	ENSMUSG00000033788	Dysf
High	Q9Z0N1	Eukaryotic translation initiation factor 2 subunit 3, X-linked OS=Mus musculus OX=10090 GN=Eif2s3x PE=1 SV=2	26905	ENSMUSG00000035150	Eif2s3x
High	O88986	2-amino-3-ketobutyrate coenzyme A ligase, mitochondrial OS=Mus musculus OX=10090 GN=Gcat PE=1 SV=2	26912	ENSMUSG00000006378	Gcat
High	Q3UNH4	G protein-regulated inducer of neurite outgrowth 1 OS=Mus musculus OX=10090 GN=Gprin1 PE=1 SV=2	26913	ENSMUSG00000069227	Gprin1
High	Q9QZQ8	Core histone macro-H2A.1 OS=Mus musculus OX=10090 GN=H2afy PE=1 SV=3	26914	ENSMUSG00000015937	Macroh2a1
Low	Q9Z2E3	Serine/threonine-protein kinase/endoribonuclease IRE2 OS=Mus musculus OX=10090 GN=Ern2 PE=2 SV=2	26918	ENSMUSG00000030866	Ern2
High	P97820	Mitogen-activated protein kinase kinase kinase kinase 4 OS=Mus musculus OX=10090 GN=Map4k4 PE=1 SV=1	26921		Map4k4
High	Q9DCS3	Enoyl-[acyl-carrier-protein] reductase, mitochondrial OS=Mus musculus OX=10090 GN=Mecr PE=1 SV=2	26922	ENSMUSG00000028910	Mecr
High	Q9Z0X1	Apoptosis-inducing factor 1, mitochondrial OS=Mus musculus OX=10090 GN=Aifm1 PE=1 SV=1	26926	ENSMUSG00000036932	Aifm1
Low	O88470	Forkhead box protein L2 OS=Mus musculus OX=10090 GN=Foxl2 PE=1 SV=2	26927	ENSMUSG00000050397	Foxl2
High	Q60996	Serine/threonine-protein phosphatase 2A 56 kDa regulatory subunit gamma isoform OS=Mus musculus OX=10090 GN=Ppp2r5c PE=1 SV=2	26931	ENSMUSG00000017843	Ppp2r5c
High	Q61151	Serine/threonine-protein phosphatase 2A 56 kDa regulatory subunit epsilon isoform OS=Mus musculus OX=10090 GN=Ppp2r5e PE=1 SV=3	26932	ENSMUSG00000021051	Ppp2r5e
High	P97434	Myosin phosphatase Rho-interacting protein OS=Mus musculus OX=10090 GN=Mprip PE=1 SV=2	26936	ENSMUSG00000005417	Mprip
High	Q9QZH6	Evolutionarily conserved signaling intermediate in Toll pathway, mitochondrial OS=Mus musculus OX=10090 GN=Ecsit PE=1 SV=2	26940		Ecsit
High	P70441	Na(+)/H(+) exchange regulatory cofactor NHE-RF1 OS=Mus musculus OX=10090 GN=Slc9a3r1 PE=1 SV=3	26941	ENSMUSG00000020733	Slc9a3r1
High	Q9QZI9	Serine incorporator 3 OS=Mus musculus OX=10090 GN=Serinc3 PE=1 SV=2	26943	ENSMUSG00000017707	Serinc3
High	Q62465	Synaptic vesicle membrane protein VAT-1 homolog OS=Mus musculus OX=10090 GN=Vat1 PE=1 SV=3	26949	ENSMUSG00000034993	Vat1
High	P62761	Visinin-like protein 1 OS=Mus musculus OX=10090 GN=Vsnl1 PE=1 SV=2	26950	ENSMUSG00000054459	Vsnl1
Low	O54692	Centromere/kinetochore protein zw10 homolog OS=Mus musculus OX=10090 GN=Zw10 PE=1 SV=3	26951	ENSMUSG00000032264	Zw10
High	P62918	60S ribosomal protein L8 OS=Mus musculus OX=10090 GN=Rpl8 PE=1 SV=2	26961	ENSMUSG00000003970	Rpl8
High	Q9WTX6	Cullin-1 OS=Mus musculus OX=10090 GN=Cul1 PE=1 SV=1	26965	ENSMUSG00000029686	Cul1
High	Q8BMB3	Eukaryotic translation initiation factor 4E type 2 OS=Mus musculus OX=10090 GN=Eif4e2 PE=1 SV=1	26987	ENSMUSG00000026254	Eif4e2
High	Q8BGT6	MICAL-like protein 1 OS=Mus musculus OX=10090 GN=Micall1 PE=1 SV=3	27008	ENSMUSG00000033039	Micall1
High	P97855	Ras GTPase-activating protein-binding protein 1 OS=Mus musculus OX=10090 GN=G3bp1 PE=1 SV=1	27041	ENSMUSG00000018583	G3bp1
High	Q8VDK1	Deaminated glutathione amidase OS=Mus musculus OX=10090 GN=Nit1 PE=1 SV=2	27045	ENSMUSG00000013997	Nit1
High	P62908	40S ribosomal protein S3 OS=Mus musculus OX=10090 GN=Rps3 PE=1 SV=1	27050	ENSMUSG00000030744	Rps3
High	Q61024	Asparagine synthetase [glutamine-hydrolyzing] OS=Mus musculus OX=10090 GN=Asns PE=1 SV=3	27053	ENSMUSG00000029752	Asns
High	P49962	Signal recognition particle 9 kDa protein OS=Mus musculus OX=10090 GN=Srp9 PE=1 SV=2	27058	ENSMUSG00000026511	Srp9
High	Q61335	B-cell receptor-associated protein 31 OS=Mus musculus OX=10090 GN=Bcap31 PE=1 SV=4	27061	ENSMUSG00000002015	Bcap31
High	Q80TJ1	Calcium-dependent secretion activator 1 OS=Mus musculus OX=10090 GN=Cadps PE=1 SV=3	27062	ENSMUSG00000054423	Cadps
High	O55013	Trafficking protein particle complex subunit 3 OS=Mus musculus OX=10090 GN=Trappc3 PE=1 SV=1	27096	ENSMUSG00000028847	Trappc3
High	P12970	60S ribosomal protein L7a OS=Mus musculus OX=10090 GN=Rpl7a PE=1 SV=2	27176	ENSMUSG00000062647	Rpl7a
High	Q8JZP2	Synapsin-3 OS=Mus musculus OX=10090 GN=Syn3 PE=1 SV=2	27204	ENSMUSG00000059602	Syn3
High	P62281	40S ribosomal protein S11 OS=Mus musculus OX=10090 GN=Rps11 PE=1 SV=3	27207	ENSMUSG00000003429	Rps11
High	Q9WV27	Sodium/potassium-transporting ATPase subunit alpha-4 OS=Mus musculus OX=10090 GN=Atp1a4 PE=1 SV=3	27222	ENSMUSG00000007107	Atp1a4
High	P70399	TP53-binding protein 1 OS=Mus musculus OX=10090 GN=Tp53bp1 PE=1 SV=3	27223	ENSMUSG00000043909	Tp53bp1
Medium	Q60963	Platelet-activating factor acetylhydrolase OS=Mus musculus OX=10090 GN=Pla2g7 PE=2 SV=2	27226	ENSMUSG00000023913	Pla2g7
High	Q9ER72	Cysteine--tRNA ligase, cytoplasmic OS=Mus musculus OX=10090 GN=Cars PE=1 SV=2	27267	ENSMUSG00000010755	Cars1
Medium	Q9QYE9	Pleckstrin homology domain-containing family B member 1 OS=Mus musculus OX=10090 GN=Plekhb1 PE=1 SV=1	27276	ENSMUSG00000030701	Plekhb1
High	Q9R062	Glycogenin-1 OS=Mus musculus OX=10090 GN=Gyg1 PE=1 SV=3	27357	ENSMUSG00000019528	Gyg1
High	Q9QYB5	Gamma-adducin OS=Mus musculus OX=10090 GN=Add3 PE=1 SV=2	27360	ENSMUSG00000025026	Add3
High	Q9QZX7	Serine racemase OS=Mus musculus OX=10090 GN=Srr PE=1 SV=1	27364	ENSMUSG00000001323	Srr
High	P83877	Thioredoxin-like protein 4A OS=Mus musculus OX=10090 GN=Txnl4a PE=1 SV=1	27366	ENSMUSG00000057130	Txnl4a
High	P27659	60S ribosomal protein L3 OS=Mus musculus OX=10090 GN=Rpl3 PE=1 SV=3	27367	ENSMUSG00000060036	Rpl3
High	Q9R099	Transducin beta-like protein 2 OS=Mus musculus OX=10090 GN=Tbl2 PE=1 SV=2	27368	ENSMUSG00000005374	Tbl2
High	Q9QX60	Deoxyguanosine kinase, mitochondrial OS=Mus musculus OX=10090 GN=Dguok PE=1 SV=3	27369	ENSMUSG00000014554	Dguok
High	P62855	40S ribosomal protein S26 OS=Mus musculus OX=10090 GN=Rps26 PE=1 SV=3	27370	ENSMUSG00000025362	Rps26
High	Q9JMK2	Casein kinase I isoform epsilon OS=Mus musculus OX=10090 GN=Csnk1e PE=1 SV=2	27373	ENSMUSG00000022433	Csnk1e
High	Q8CIG8	Protein arginine N-methyltransferase 5 OS=Mus musculus OX=10090 GN=Prmt5 PE=1 SV=3	27374		Prmt5
High	Q9QZD8	Mitochondrial dicarboxylate carrier OS=Mus musculus OX=10090 GN=Slc25a10 PE=1 SV=2	27376	ENSMUSG00000025792	Slc25a10
High	O88967	ATP-dependent zinc metalloprotease YME1L1 OS=Mus musculus OX=10090 GN=Yme1l1 PE=1 SV=1	27377	ENSMUSG00000026775	Yme1l1
High	Q9Z1X2	Phosphatidylserine synthase 2 OS=Mus musculus OX=10090 GN=Ptdss2 PE=1 SV=2	27388	ENSMUSG00000025495	Ptdss2
High	Q9JKF7	39S ribosomal protein L39, mitochondrial OS=Mus musculus OX=10090 GN=Mrpl39 PE=1 SV=4	27393	ENSMUSG00000022889	Mrpl39
High	Q9CPR5	39S ribosomal protein L15, mitochondrial OS=Mus musculus OX=10090 GN=Mrpl15 PE=1 SV=1	27395	ENSMUSG00000033845	Mrpl15
High	Q9D8P4	39S ribosomal protein L17, mitochondrial OS=Mus musculus OX=10090 GN=Mrpl17 PE=1 SV=1	27397	ENSMUSG00000030879	Mrpl17
High	Q9D773	39S ribosomal protein L2, mitochondrial OS=Mus musculus OX=10090 GN=Mrpl2 PE=1 SV=1	27398	ENSMUSG00000002767	Mrpl2
High	Q8BKZ9	Pyruvate dehydrogenase protein X component, mitochondrial OS=Mus musculus OX=10090 GN=Pdhx PE=1 SV=1	27402	ENSMUSG00000010914	Pdhx
High	Q8K268	ATP-binding cassette sub-family F member 3 OS=Mus musculus OX=10090 GN=Abcf3 PE=1 SV=1	27406	ENSMUSG00000003234	Abcf3
High	Q99LE6	ATP-binding cassette sub-family F member 2 OS=Mus musculus OX=10090 GN=Abcf2 PE=1 SV=1	27407	ENSMUSG00000028953	Abcf2
High	Q9CPQ8	ATP synthase subunit g, mitochondrial OS=Mus musculus OX=10090 GN=Atp5mg PE=1 SV=1	27425	ENSMUSG00000038717	Atp5mg
High	Q9CZ28	Vacuolar-sorting protein SNF8 OS=Mus musculus OX=10090 GN=Snf8 PE=1 SV=1	27681	ENSMUSG00000006058	Snf8
High	O35900	U6 snRNA-associated Sm-like protein LSm2 OS=Mus musculus OX=10090 GN=Lsm2 PE=1 SV=1	27756	ENSMUSG00000007050	Lsm2
High	Q9CZG3	COMM domain-containing protein 8 OS=Mus musculus OX=10090 GN=Commd8 PE=1 SV=1	27784	ENSMUSG00000029213	Commd8
High	Q8CGZ0	Calcium homeostasis endoplasmic reticulum protein OS=Mus musculus OX=10090 GN=Cherp PE=1 SV=1	27967		Cherp
High	Q9CRC0	Vitamin K epoxide reductase complex subunit 1 OS=Mus musculus OX=10090 GN=Vkorc1 PE=1 SV=1	27973	ENSMUSG00000096145	Vkorc1
High	Q8JZQ9	Eukaryotic translation initiation factor 3 subunit B OS=Mus musculus OX=10090 GN=Eif3b PE=1 SV=1	27979	ENSMUSG00000056076	Eif3b
High	Q91VU0	Protein FAM3C OS=Mus musculus OX=10090 GN=Fam3c PE=1 SV=1	27999	ENSMUSG00000029672	Fam3c
High	Q99KP6	Pre-mRNA-processing factor 19 OS=Mus musculus OX=10090 GN=Prpf19 PE=1 SV=1	28000	ENSMUSG00000024735	Prpf19
High	Q6PGL7	WASH complex subunit 2 OS=Mus musculus OX=10090 GN=Washc2 PE=1 SV=1	28006	ENSMUSG00000024104	Washc2
High	Q78JW9	Ubiquitin domain-containing protein UBFD1 OS=Mus musculus OX=10090 GN=Ubfd1 PE=1 SV=2	28018	ENSMUSG00000030870	Ubfd1
High	Q8VDT9	39S ribosomal protein L50, mitochondrial OS=Mus musculus OX=10090 GN=Mrpl50 PE=1 SV=2	28028	ENSMUSG00000044018	Mrpl50
High	Q8K0D5	Elongation factor G, mitochondrial OS=Mus musculus OX=10090 GN=Gfm1 PE=1 SV=1	28030	ENSMUSG00000027774	Gfm1
High	Q3TIX9	U4/U6.U5 tri-snRNP-associated protein 2 OS=Mus musculus OX=10090 GN=Usp39 PE=1 SV=2	28035	ENSMUSG00000056305	Usp39
High	Q05CL8	La-related protein 7 OS=Mus musculus OX=10090 GN=Larp7 PE=1 SV=2	28036	ENSMUSG00000027968	Larp7
High	Q91YN0	Protein C12orf4 homolog OS=Mus musculus OX=10090 GN=D6Wsu163e PE=1 SV=1	28040	ENSMUSG00000030347	D6Wsu163e
High	Q80TA1	Ethanolaminephosphotransferase 1 OS=Mus musculus OX=10090 GN=Selenoi PE=2 SV=3	28042	ENSMUSG00000075703	Selenoi
High	Q9CQT7	Desumoylating isopeptidase 1 OS=Mus musculus OX=10090 GN=Desi1 PE=1 SV=1	28075	ENSMUSG00000022472	Desi1
High	Q9DB20	ATP synthase subunit O, mitochondrial OS=Mus musculus OX=10090 GN=Atp5po PE=1 SV=1	28080	ENSMUSG00000022956	Atp5po
High	Q9CQ80	Vacuolar protein-sorting-associated protein 25 OS=Mus musculus OX=10090 GN=Vps25 PE=1 SV=1	28084	ENSMUSG00000078656	Vps25
High	Q99LF4	tRNA-splicing ligase RtcB homolog OS=Mus musculus OX=10090 GN=Rtcb PE=1 SV=1	28088	ENSMUSG00000001783	Rtcb
High	Q9CPT4	Myeloid-derived growth factor OS=Mus musculus OX=10090 GN=Mydgf PE=1 SV=1	28106	ENSMUSG00000019579	Mydgf
Medium	Q1HFZ0	RNA cytosine C(5)-methyltransferase NSUN2 OS=Mus musculus OX=10090 GN=Nsun2 PE=1 SV=2	28114	ENSMUSG00000021595	Nsun2
Low	Q3UPP8	Centrosomal protein of 63 kDa OS=Mus musculus OX=10090 GN=Cep63 PE=1 SV=2	28135	ENSMUSG00000032534	Cep63
High	Q9D517	1-acyl-sn-glycerol-3-phosphate acyltransferase gamma OS=Mus musculus OX=10090 GN=Agpat3 PE=1 SV=2	28169	ENSMUSG00000001211	Agpat3
High	Q9CZW5	Mitochondrial import receptor subunit TOM70 OS=Mus musculus OX=10090 GN=Tomm70 PE=1 SV=2	28185	ENSMUSG00000022752	Tomm70
High	Q99LB2	Dehydrogenase/reductase SDR family member 4 OS=Mus musculus OX=10090 GN=Dhrs4 PE=1 SV=3	28200	ENSMUSG00000022210	Dhrs4
High	Q9D172	Glutamine amidotransferase-like class 1 domain-containing protein 3A, mitochondrial OS=Mus musculus OX=10090 GN=Gatd3a PE=1 SV=1	28295	ENSMUSG00000053329	Gatd3
High	A6H6A9	Rab GTPase-activating protein 1-like OS=Mus musculus OX=10090 GN=Rabgap1l PE=1 SV=1	29809	ENSMUSG00000026721	Rabgap1l
High	Q9JLV1	BAG family molecular chaperone regulator 3 OS=Mus musculus OX=10090 GN=Bag3 PE=1 SV=2	29810	ENSMUSG00000030847	Bag3
High	Q9QYG0	Protein NDRG2 OS=Mus musculus OX=10090 GN=Ndrg2 PE=1 SV=1	29811	ENSMUSG00000004558	Ndrg2
High	Q9QYF9	Protein NDRG3 OS=Mus musculus OX=10090 GN=Ndrg3 PE=1 SV=1	29812	ENSMUSG00000027634	Ndrg3
High	Q9JKY5	Huntingtin-interacting protein 1-related protein OS=Mus musculus OX=10090 GN=Hip1r PE=1 SV=2	29816	ENSMUSG00000000915	Hip1r
High	O35621	Phosphomannomutase 1 OS=Mus musculus OX=10090 GN=Pmm1 PE=1 SV=1	29858	ENSMUSG00000022474	Pmm1
High	P63046	Sulfotransferase 4A1 OS=Mus musculus OX=10090 GN=Sult4a1 PE=1 SV=1	29859	ENSMUSG00000018865	Sult4a1
High	Q9QX66	Zinc finger protein neuro-d4 OS=Mus musculus OX=10090 GN=Dpf1 PE=1 SV=2	29861	ENSMUSG00000030584	Dpf1
High	Q9QYK7	RING finger protein 11 OS=Mus musculus OX=10090 GN=Rnf11 PE=1 SV=1	29864	ENSMUSG00000028557	Rnf11
High	Q8K214	Polycomb protein SCMH1 OS=Mus musculus OX=10090 GN=Scmh1 PE=1 SV=1	29871	ENSMUSG00000000085	Scmh1
High	Q71M36	Chondroitin sulfate proteoglycan 5 OS=Mus musculus OX=10090 GN=Cspg5 PE=1 SV=2	29873	ENSMUSG00000032482	Cspg5
High	Q9JKF1	Ras GTPase-activating-like protein IQGAP1 OS=Mus musculus OX=10090 GN=Iqgap1 PE=1 SV=2	29875	ENSMUSG00000030536	Iqgap1
High	Q9QYB1	Chloride intracellular channel protein 4 OS=Mus musculus OX=10090 GN=Clic4 PE=1 SV=3	29876	ENSMUSG00000037242	Clic4
High	Q9JMG7	Hepatoma-derived growth factor-related protein 3 OS=Mus musculus OX=10090 GN=Hdgfl3 PE=1 SV=2	29877	ENSMUSG00000025104	Hdgfl3
Low	Q9WTP3	SAM pointed domain-containing Ets transcription factor OS=Mus musculus OX=10090 GN=Spdef PE=2 SV=1	30051	ENSMUSG00000024215	Spdef
High	Q9QXV0	ProSAAS OS=Mus musculus OX=10090 GN=Pcsk1n PE=1 SV=2	30052	ENSMUSG00000039278	Pcsk1n
High	P62075	Mitochondrial import inner membrane translocase subunit Tim13 OS=Mus musculus OX=10090 GN=Timm13 PE=1 SV=1	30055	ENSMUSG00000020219	Timm13
High	Q9WV98	Mitochondrial import inner membrane translocase subunit Tim9 OS=Mus musculus OX=10090 GN=Timm9 PE=1 SV=1	30056	ENSMUSG00000021079	Timm9
High	P62077	Mitochondrial import inner membrane translocase subunit Tim8 B OS=Mus musculus OX=10090 GN=Timm8b PE=1 SV=1	30057	ENSMUSG00000039016	Timm8b
High	Q9WVA2	Mitochondrial import inner membrane translocase subunit Tim8 A OS=Mus musculus OX=10090 GN=Timm8a1 PE=1 SV=1	30058	ENSMUSG00000048007	Timm8a1
High	P62073	Mitochondrial import inner membrane translocase subunit Tim10 OS=Mus musculus OX=10090 GN=Timm10 PE=1 SV=1	30059	ENSMUSG00000027076	Timm10
High	B9EJA2	Cortactin-binding protein 2 OS=Mus musculus OX=10090 GN=Cttnbp2 PE=1 SV=2	30785	ENSMUSG00000000416	Cttnbp2
Medium	P70271	PDZ and LIM domain protein 4 OS=Mus musculus OX=10090 GN=Pdlim4 PE=1 SV=3	30794	ENSMUSG00000020388	Pdlim4
High	Q62446	Peptidyl-prolyl cis-trans isomerase FKBP3 OS=Mus musculus OX=10090 GN=Fkbp3 PE=1 SV=2	30795	ENSMUSG00000020949	Fkbp3
High	Q99KX1	Myeloid leukemia factor 2 OS=Mus musculus OX=10090 GN=Mlf2 PE=1 SV=1	30853	ENSMUSG00000030120	Mlf2
High	Q9CQM9	Glutaredoxin-3 OS=Mus musculus OX=10090 GN=Glrx3 PE=1 SV=1	30926	ENSMUSG00000031068	Glrx3
High	P40336	Vacuolar protein sorting-associated protein 26A OS=Mus musculus OX=10090 GN=Vps26a PE=1 SV=1	30930	ENSMUSG00000020078	Vps26a
High	O08539	Myc box-dependent-interacting protein 1 OS=Mus musculus OX=10090 GN=Bin1 PE=1 SV=1	30948	ENSMUSG00000024381	Bin1
Low	Q9JHG7	Phosphatidylinositol 4,5-bisphosphate 3-kinase catalytic subunit gamma isoform OS=Mus musculus OX=10090 GN=Pik3cg PE=1 SV=2	30955	ENSMUSG00000020573	Pik3cg
High	Q99K67	Alpha-aminoadipic semialdehyde synthase, mitochondrial OS=Mus musculus OX=10090 GN=Aass PE=1 SV=1	30956	ENSMUSG00000029695	Aass
High	Q9ESN9	C-Jun-amino-terminal kinase-interacting protein 3 OS=Mus musculus OX=10090 GN=Mapk8ip3 PE=1 SV=1	30957	ENSMUSG00000024163	Mapk8ip3
High	Q9WV55	Vesicle-associated membrane protein-associated protein A OS=Mus musculus OX=10090 GN=Vapa PE=1 SV=2	30960	ENSMUSG00000024091	Vapa
High	Q8C1A5	Thimet oligopeptidase OS=Mus musculus OX=10090 GN=Thop1 PE=1 SV=1	50492		Thop1
High	Q9JMH6	Thioredoxin reductase 1, cytoplasmic OS=Mus musculus OX=10090 GN=Txnrd1 PE=1 SV=3	50493	ENSMUSG00000020250	Txnrd1
High	Q8R180	ERO1-like protein alpha OS=Mus musculus OX=10090 GN=Ero1a PE=1 SV=2	50527	ENSMUSG00000021831	Ero1a
High	Q80X85	28S ribosomal protein S7, mitochondrial OS=Mus musculus OX=10090 GN=Mrps7 PE=1 SV=1	50529	ENSMUSG00000046756	Mrps7
High	P15864	Histone H1.2 OS=Mus musculus OX=10090 GN=H1-2 PE=1 SV=2	50708	ENSMUSG00000036181	H1-2
High	P43274	Histone H1.4 OS=Mus musculus OX=10090 GN=H1-4 PE=1 SV=2	50709	ENSMUSG00000051627	H1-4
High	Q9JLC8	Sacsin OS=Mus musculus OX=10090 GN=Sacs PE=1 SV=2	50720		Sacs
High	Q9QZN4	F-box only protein 6 OS=Mus musculus OX=10090 GN=Fbxo6 PE=1 SV=1	50762	ENSMUSG00000055401	Fbxo6
High	P98200	Phospholipid-transporting ATPase IB OS=Mus musculus OX=10090 GN=Atp8a2 PE=1 SV=1	50769	ENSMUSG00000021983	Atp8a2
High	Q9JM14	5'(3')-deoxyribonucleotidase, cytosolic type OS=Mus musculus OX=10090 GN=Nt5c PE=1 SV=1	50773	ENSMUSG00000020736	Nt5c
High	Q9Z2H2	Regulator of G-protein signaling 6 OS=Mus musculus OX=10090 GN=Rgs6 PE=1 SV=2	50779	ENSMUSG00000021219	Rgs6
High	Q9QUN9	Dickkopf-related protein 3 OS=Mus musculus OX=10090 GN=Dkk3 PE=2 SV=1	50781	ENSMUSG00000030772	Dkk3
High	Q9QXA5	U6 snRNA-associated Sm-like protein LSm4 OS=Mus musculus OX=10090 GN=Lsm4 PE=1 SV=1	50783		Lsm4
High	Q9QUJ7	Long-chain-fatty-acid--CoA ligase 4 OS=Mus musculus OX=10090 GN=Acsl4 PE=1 SV=2	50790	ENSMUSG00000031278	Acsl4
High	Q9WVQ1	Membrane-associated guanylate kinase, WW and PDZ domain-containing protein 2 OS=Mus musculus OX=10090 GN=Magi2 PE=1 SV=2	50791	ENSMUSG00000040003	Magi2
High	O55029	Coatomer subunit beta' OS=Mus musculus OX=10090 GN=Copb2 PE=1 SV=2	50797	ENSMUSG00000032458	Copb2
High	Q9QYY8	Spastin OS=Mus musculus OX=10090 GN=Spast PE=1 SV=3	50850	ENSMUSG00000024068	Spast
High	Q9JKK7	Tropomodulin-2 OS=Mus musculus OX=10090 GN=Tmod2 PE=1 SV=2	50876	ENSMUSG00000032186	Tmod2
Low	Q9Z265	Serine/threonine-protein kinase Chk2 OS=Mus musculus OX=10090 GN=Chek2 PE=1 SV=1	50883	ENSMUSG00000029521	Chek2
High	P28660	Nck-associated protein 1 OS=Mus musculus OX=10090 GN=Nckap1 PE=1 SV=2	50884	ENSMUSG00000027002	Nckap1
High	Q9JL35	High mobility group nucleosome-binding domain-containing protein 5 OS=Mus musculus OX=10090 GN=Hmgn5 PE=1 SV=2	50887	ENSMUSG00000031245	Hmgn5
High	Q9WUQ2	Prolactin regulatory element-binding protein OS=Mus musculus OX=10090 GN=Preb PE=1 SV=1	50907	ENSMUSG00000045302	Preb
Medium	Q9JLM9	Growth factor receptor-bound protein 14 OS=Mus musculus OX=10090 GN=Grb14 PE=1 SV=1	50915	ENSMUSG00000026888	Grb14
High	O35682	Myeloid-associated differentiation marker OS=Mus musculus OX=10090 GN=Myadm PE=1 SV=2	50918	ENSMUSG00000068566	Myadm
High	Q9JM52	Misshapen-like kinase 1 OS=Mus musculus OX=10090 GN=Mink1 PE=1 SV=3	50932	ENSMUSG00000020827	Mink1
High	Q9JKB1	Ubiquitin carboxyl-terminal hydrolase isozyme L3 OS=Mus musculus OX=10090 GN=Uchl3 PE=1 SV=2	50933	ENSMUSG00000022111	Uchl3
High	Q9QXW9	Large neutral amino acids transporter small subunit 2 OS=Mus musculus OX=10090 GN=Slc7a8 PE=1 SV=1	50934	ENSMUSG00000022180	Slc7a8
High	Q9Z1F9	SUMO-activating enzyme subunit 2 OS=Mus musculus OX=10090 GN=Uba2 PE=1 SV=1	50995	ENSMUSG00000052997	Uba2
High	Q9WV34	MAGUK p55 subfamily member 2 OS=Mus musculus OX=10090 GN=Mpp2 PE=1 SV=1	50997	ENSMUSG00000017314	Mpp2
High	P97492	Regulator of G-protein signaling 14 OS=Mus musculus OX=10090 GN=Rgs14 PE=1 SV=2	51791	ENSMUSG00000052087	Rgs14
High	Q76MZ3	Serine/threonine-protein phosphatase 2A 65 kDa regulatory subunit A alpha isoform OS=Mus musculus OX=10090 GN=Ppp2r1a PE=1 SV=3	51792	ENSMUSG00000007564	Ppp2r1a
High	Q99LD8	N(G),N(G)-dimethylarginine dimethylaminohydrolase 2 OS=Mus musculus OX=10090 GN=Ddah2 PE=1 SV=1	51793	ENSMUSG00000007039	Ddah2
High	Q52KI8	Serine/arginine repetitive matrix protein 1 OS=Mus musculus OX=10090 GN=Srrm1 PE=1 SV=2	51796		Srrm1
High	P70698	CTP synthase 1 OS=Mus musculus OX=10090 GN=Ctps1 PE=1 SV=2	51797	ENSMUSG00000028633	Ctps1
High	O35459	Delta(3,5)-Delta(2,4)-dienoyl-CoA isomerase, mitochondrial OS=Mus musculus OX=10090 GN=Ech1 PE=1 SV=1	51798	ENSMUSG00000053898	Ech1
High	O08576	RUN domain-containing protein 3A OS=Mus musculus OX=10090 GN=Rundc3a PE=1 SV=1	51799	ENSMUSG00000006575	Rundc3a
High	Q8VEK3	Heterogeneous nuclear ribonucleoprotein U OS=Mus musculus OX=10090 GN=Hnrnpu PE=1 SV=1	51810	ENSMUSG00000039630	Hnrnpu
Medium	Q9JJ78	Lymphokine-activated killer T-cell-originated protein kinase OS=Mus musculus OX=10090 GN=Pbk PE=1 SV=1	52033	ENSMUSG00000022033	Pbk
High	Q922D4	Serine/threonine-protein phosphatase 6 regulatory subunit 3 OS=Mus musculus OX=10090 GN=Ppp6r3 PE=1 SV=1	52036	ENSMUSG00000024908	Ppp6r3
High	Q8R361	Rab11 family-interacting protein 5 OS=Mus musculus OX=10090 GN=Rab11fip5 PE=1 SV=2	52055	ENSMUSG00000051343	Rab11fip5
High	Q9CXI0	2-methoxy-6-polyprenyl-1,4-benzoquinol methylase, mitochondrial OS=Mus musculus OX=10090 GN=Coq5 PE=1 SV=2	52064	ENSMUSG00000041733	Coq5
High	Q9D1E8	1-acyl-sn-glycerol-3-phosphate acyltransferase epsilon OS=Mus musculus OX=10090 GN=Agpat5 PE=1 SV=2	52123	ENSMUSG00000031467	Agpat5
High	Q91YS8	Calcium/calmodulin-dependent protein kinase type 1 OS=Mus musculus OX=10090 GN=Camk1 PE=1 SV=1	52163	ENSMUSG00000030272	Camk1
High	Q8BVA2	Transmembrane protein 222 OS=Mus musculus OX=10090 GN=Tmem222 PE=1 SV=1	52174	ENSMUSG00000028857	Tmem222
High	Q7TT45	Ras-related GTP-binding protein D OS=Mus musculus OX=10090 GN=Rragd PE=1 SV=2	52187		Rragd
High	Q91W96	Anaphase-promoting complex subunit 4 OS=Mus musculus OX=10090 GN=Anapc4 PE=1 SV=1	52206	ENSMUSG00000029176	Anapc4
Low	Q8BXC6	COMM domain-containing protein 2 OS=Mus musculus OX=10090 GN=Commd2 PE=1 SV=1	52245	ENSMUSG00000036513	Commd2
High	Q8BGH4	Receptor expression-enhancing protein 1 OS=Mus musculus OX=10090 GN=Reep1 PE=1 SV=1	52250	ENSMUSG00000052852	Reep1
Medium	Q8BHX3	Borealin OS=Mus musculus OX=10090 GN=Cdca8 PE=1 SV=2	52276	ENSMUSG00000028873	Cdca8
Medium	Q8CHS8	Vacuolar protein sorting-associated protein 37A OS=Mus musculus OX=10090 GN=Vps37a PE=1 SV=1	52348	ENSMUSG00000031600	Vps37a
High	Q8C4G9	Adhesion G protein-coupled receptor A1 OS=Mus musculus OX=10090 GN=Adgra1 PE=2 SV=1	52389	ENSMUSG00000025475	Adgra1
High	Q8C1B7	Septin-11 OS=Mus musculus OX=10090 GN=Septin11 PE=1 SV=4	52398	ENSMUSG00000058013	Septin11
High	Q925E7	Serine/threonine-protein phosphatase 2A 55 kDa regulatory subunit B delta isoform OS=Mus musculus OX=10090 GN=Ppp2r2d PE=1 SV=1	52432	ENSMUSG00000041769	Ppp2r2d
High	Q3UKC1	Tax1-binding protein 1 homolog OS=Mus musculus OX=10090 GN=Tax1bp1 PE=1 SV=2	52440	ENSMUSG00000004535	Tax1bp1
High	Q8JZS9	39S ribosomal protein L48, mitochondrial OS=Mus musculus OX=10090 GN=Mrpl48 PE=1 SV=1	52443		Mrpl48
High	Q8K1C0	Protein angel homolog 2 OS=Mus musculus OX=10090 GN=Angel2 PE=1 SV=1	52477	ENSMUSG00000026634	Angel2
High	Q9CR86	Calcium-regulated heat stable protein 1 OS=Mus musculus OX=10090 GN=Carhsp1 PE=1 SV=1	52502	ENSMUSG00000008393	Carhsp1
High	Q9CRB2	H/ACA ribonucleoprotein complex subunit 2 OS=Mus musculus OX=10090 GN=Nhp2 PE=1 SV=1	52530	ENSMUSG00000001056	Nhp2
High	Q8BWT1	3-ketoacyl-CoA thiolase, mitochondrial OS=Mus musculus OX=10090 GN=Acaa2 PE=1 SV=3	52538	ENSMUSG00000036880	Acaa2
High	Q8BJU0	Small glutamine-rich tetratricopeptide repeat-containing protein alpha OS=Mus musculus OX=10090 GN=Sgta PE=1 SV=2	52551	ENSMUSG00000004937	Sgta
High	Q8BGZ4	Cell division cycle protein 23 homolog OS=Mus musculus OX=10090 GN=Cdc23 PE=1 SV=2	52563		Cdc23
High	Q99L04	Dehydrogenase/reductase SDR family member 1 OS=Mus musculus OX=10090 GN=Dhrs1 PE=1 SV=1	52585	ENSMUSG00000002332	Dhrs1
High	Q91X97	Neurocalcin-delta OS=Mus musculus OX=10090 GN=Ncald PE=1 SV=4	52589	ENSMUSG00000051359	Ncald
High	Q9JHW2	Omega-amidase NIT2 OS=Mus musculus OX=10090 GN=Nit2 PE=1 SV=1	52633	ENSMUSG00000022751	Nit2
High	Q3TZZ7	Extended synaptotagmin-2 OS=Mus musculus OX=10090 GN=Esyt2 PE=1 SV=1	52635	ENSMUSG00000021171	Esyt2
High	Q91WS0	CDGSH iron-sulfur domain-containing protein 1 OS=Mus musculus OX=10090 GN=Cisd1 PE=1 SV=1	52637	ENSMUSG00000037710	Cisd1
High	Q9CQ48	NudC domain-containing protein 2 OS=Mus musculus OX=10090 GN=Nudcd2 PE=1 SV=1	52653	ENSMUSG00000020328	Nudcd2
High	Q9D9V3	Ethylmalonyl-CoA decarboxylase OS=Mus musculus OX=10090 GN=Echdc1 PE=1 SV=2	52665	ENSMUSG00000019883	Echdc1
High	Q91WC0	Actin-histidine N-methyltransferase OS=Mus musculus OX=10090 GN=Setd3 PE=1 SV=1	52690	ENSMUSG00000056770	Setd3
High	Q9CQU5	ZW10 interactor OS=Mus musculus OX=10090 GN=Zwint PE=1 SV=1	52696	ENSMUSG00000019923	Zwint
High	Q9CQM5	Thioredoxin domain-containing protein 17 OS=Mus musculus OX=10090 GN=Txndc17 PE=1 SV=1	52700	ENSMUSG00000020803	Txndc17
High	Q9CR29	Coiled-coil domain-containing protein 43 OS=Mus musculus OX=10090 GN=Ccdc43 PE=1 SV=1	52715	ENSMUSG00000020925	Ccdc43
High	Q9D394	Protein RUFY3 OS=Mus musculus OX=10090 GN=Rufy3 PE=1 SV=1	52822	ENSMUSG00000029291	Rufy3
High	Q8C0L0	Thioredoxin-related transmembrane protein 4 OS=Mus musculus OX=10090 GN=Tmx4 PE=1 SV=2	52837	ENSMUSG00000034723	Tmx4
High	Q9D113	DNL-type zinc finger protein OS=Mus musculus OX=10090 GN=Dnlz PE=1 SV=1	52838	ENSMUSG00000075467	Dnlz
High	Q9CRD4	Dysbindin domain-containing protein 2 OS=Mus musculus OX=10090 GN=Dbndd2 PE=1 SV=1	52840	ENSMUSG00000017734	Dbndd2
Medium	Q9CWN7	CCR4-NOT transcription complex subunit 11 OS=Mus musculus OX=10090 GN=Cnot11 PE=1 SV=1	52846	ENSMUSG00000003135	Cnot11
High	Q8BPQ7	Small G protein signaling modulator 1 OS=Mus musculus OX=10090 GN=Sgsm1 PE=1 SV=2	52850	ENSMUSG00000042216	Sgsm1
High	Q8VDP6	CDP-diacylglycerol--inositol 3-phosphatidyltransferase OS=Mus musculus OX=10090 GN=Cdipt PE=1 SV=1	52858	ENSMUSG00000030682	Cdipt
High	Q8BQP9	Regulator of G-protein signaling 7-binding protein OS=Mus musculus OX=10090 GN=Rgs7bp PE=1 SV=1	52882	ENSMUSG00000021719	Rgs7bp
High	Q5SUC9	Protein SCO1 homolog, mitochondrial OS=Mus musculus OX=10090 GN=Sco1 PE=1 SV=1	52892	ENSMUSG00000069844	Sco1
High	Q8BIF2	RNA binding protein fox-1 homolog 3 OS=Mus musculus OX=10090 GN=Rbfox3 PE=1 SV=2	52897	ENSMUSG00000025576	Rbfox3
High	Q8K3C0	Ribonuclease kappa OS=Mus musculus OX=10090 GN=Rnasek PE=3 SV=1	52898	ENSMUSG00000040904; ENSMUSG00000093989	Rnasek
High	P70175	Disks large homolog 3 OS=Mus musculus OX=10090 GN=Dlg3 PE=1 SV=1	53310	ENSMUSG00000000881	Dlg3
High	Q922V4	Pleiotropic regulator 1 OS=Mus musculus OX=10090 GN=Plrg1 PE=1 SV=1	53317	ENSMUSG00000027998	Plrg1
High	Q99JX7	Nuclear RNA export factor 1 OS=Mus musculus OX=10090 GN=Nxf1 PE=1 SV=3	53319	ENSMUSG00000010097	Nxf1
High	O35409	Glutamate carboxypeptidase 2 OS=Mus musculus OX=10090 GN=Folh1 PE=1 SV=2	53320	ENSMUSG00000001773	Folh1
High	O54991	Contactin-associated protein 1 OS=Mus musculus OX=10090 GN=Cntnap1 PE=1 SV=2	53321	ENSMUSG00000017167	Cntnap1
High	P81117	Nucleobindin-2 OS=Mus musculus OX=10090 GN=Nucb2 PE=1 SV=2	53322	ENSMUSG00000030659	Nucb2
High	P61087	Ubiquitin-conjugating enzyme E2 K OS=Mus musculus OX=10090 GN=Ube2k PE=1 SV=3	53323	ENSMUSG00000029203	Ube2k
High	O70340	Neuronal pentraxin-2 OS=Mus musculus OX=10090 GN=Nptx2 PE=2 SV=1	53324	ENSMUSG00000059991	Nptx2
High	O55022	Membrane-associated progesterone receptor component 1 OS=Mus musculus OX=10090 GN=Pgrmc1 PE=1 SV=4	53328	ENSMUSG00000006373	Pgrmc1
High	O70480	Vesicle-associated membrane protein 4 OS=Mus musculus OX=10090 GN=Vamp4 PE=1 SV=1	53330	ENSMUSG00000026696	Vamp4
High	Q9Z2C4	Myotubularin-related protein 1 OS=Mus musculus OX=10090 GN=Mtmr1 PE=1 SV=1	53332	ENSMUSG00000015214	Mtmr1
High	Q9QYA2	Mitochondrial import receptor subunit TOM40 homolog OS=Mus musculus OX=10090 GN=Tomm40 PE=1 SV=3	53333	ENSMUSG00000002984	Tomm40
High	Q9Z1D1	Eukaryotic translation initiation factor 3 subunit G OS=Mus musculus OX=10090 GN=Eif3g PE=1 SV=2	53356	ENSMUSG00000070319	Eif3g
High	P97819	85/88 kDa calcium-independent phospholipase A2 OS=Mus musculus OX=10090 GN=Pla2g6 PE=1 SV=3	53357	ENSMUSG00000042632	Pla2g6
High	O88441	Metaxin-2 OS=Mus musculus OX=10090 GN=Mtx2 PE=1 SV=1	53375	ENSMUSG00000027099	Mtx2
High	O08992	Syntenin-1 OS=Mus musculus OX=10090 GN=Sdcbp PE=1 SV=1	53378	ENSMUSG00000028249	Sdcbp
High	O88569	Heterogeneous nuclear ribonucleoproteins A2/B1 OS=Mus musculus OX=10090 GN=Hnrnpa2b1 PE=1 SV=2	53379	ENSMUSG00000004980	Hnrnpa2b1
High	O08807	Peroxiredoxin-4 OS=Mus musculus OX=10090 GN=Prdx4 PE=1 SV=1	53381	ENSMUSG00000025289	Prdx4
High	Q8CDN6	Thioredoxin-like protein 1 OS=Mus musculus OX=10090 GN=Txnl1 PE=1 SV=3	53382	ENSMUSG00000024583	Txnl1
High	O35250	Exocyst complex component 7 OS=Mus musculus OX=10090 GN=Exoc7 PE=1 SV=2	53413	ENSMUSG00000020792	Exoc7
High	Q9Z1W9	STE20/SPS1-related proline-alanine-rich protein kinase OS=Mus musculus OX=10090 GN=Stk39 PE=1 SV=1	53416	ENSMUSG00000027030	Stk39
High	P61620	Protein transport protein Sec61 subunit alpha isoform 1 OS=Mus musculus OX=10090 GN=Sec61a1 PE=1 SV=2	53421	ENSMUSG00000030082	Sec61a1
High	Q9QZE7	Translin-associated protein X OS=Mus musculus OX=10090 GN=Tsnax PE=1 SV=1	53424	ENSMUSG00000056820	Tsnax
High	Q9Z0Y1	Dynactin subunit 3 OS=Mus musculus OX=10090 GN=Dctn3 PE=1 SV=2	53598	ENSMUSG00000028447	Dctn3
High	P62748	Hippocalcin-like protein 1 OS=Mus musculus OX=10090 GN=Hpcal1 PE=1 SV=2	53602	ENSMUSG00000071379	Hpcal1
High	P28656	Nucleosome assembly protein 1-like 1 OS=Mus musculus OX=10090 GN=Nap1l1 PE=1 SV=2	53605	ENSMUSG00000058799	Nap1l1
High	Q62189	U1 small nuclear ribonucleoprotein A OS=Mus musculus OX=10090 GN=Snrpa PE=1 SV=3	53607	ENSMUSG00000061479	Snrpa
High	Q99K48	Non-POU domain-containing octamer-binding protein OS=Mus musculus OX=10090 GN=Nono PE=1 SV=3	53610	ENSMUSG00000031311	Nono
High	O89116	Vesicle transport through interaction with t-SNAREs homolog 1A OS=Mus musculus OX=10090 GN=Vti1a PE=1 SV=1	53611	ENSMUSG00000024983	Vti1a
High	Q9Z2W9	Glutamate receptor 3 OS=Mus musculus OX=10090 GN=Gria3 PE=1 SV=2	53623	ENSMUSG00000001986	Gria3
High	Q7TSC1	Protein PRRC2A OS=Mus musculus OX=10090 GN=Prrc2a PE=1 SV=1	53761	ENSMUSG00000024393	Prrc2a
High	Q9Z1N5	Spliceosome RNA helicase Ddx39b OS=Mus musculus OX=10090 GN=Ddx39b PE=1 SV=1	53817	ENSMUSG00000019432	Ddx39b
High	Q9JJZ2	Tubulin alpha-8 chain OS=Mus musculus OX=10090 GN=Tuba8 PE=1 SV=1	53857	ENSMUSG00000030137	Tuba8
High	Q80UG5	Septin-9 OS=Mus musculus OX=10090 GN=Septin9 PE=1 SV=1	53860	ENSMUSG00000059248	Septin9
High	Q9R020	Zinc finger Ran-binding domain-containing protein 2 OS=Mus musculus OX=10090 GN=Zranb2 PE=1 SV=2	53861	ENSMUSG00000028180	Zranb2
Medium	Q9JMB8	Contactin-6 OS=Mus musculus OX=10090 GN=Cntn6 PE=1 SV=2	53870	ENSMUSG00000030092	Cntn6
High	Q60865	Caprin-1 OS=Mus musculus OX=10090 GN=Caprin1 PE=1 SV=2	53872	ENSMUSG00000027184	Caprin1
High	Q9JKZ2	Sodium/myo-inositol cotransporter OS=Mus musculus OX=10090 GN=Slc5a3 PE=1 SV=2	53881	ENSMUSG00000089774	Slc5a3
Medium	Q9R0M0	Cadherin EGF LAG seven-pass G-type receptor 2 OS=Mus musculus OX=10090 GN=Celsr2 PE=1 SV=3	53883	ENSMUSG00000068740	Celsr2
High	Q9JLI8	Squamous cell carcinoma antigen recognized by T-cells 3 OS=Mus musculus OX=10090 GN=Sart3 PE=1 SV=1	53890	ENSMUSG00000018974	Sart3
High	Q9JKX6	ADP-sugar pyrophosphatase OS=Mus musculus OX=10090 GN=Nudt5 PE=1 SV=1	53893	ENSMUSG00000025817	Nudt5
High	O88696	ATP-dependent Clp protease proteolytic subunit, mitochondrial OS=Mus musculus OX=10090 GN=Clpp PE=1 SV=1	53895	ENSMUSG00000002660	Clpp
High	P63115	Asc-type amino acid transporter 1 OS=Mus musculus OX=10090 GN=Slc7a10 PE=1 SV=1	53896	ENSMUSG00000030495	Slc7a10
High	Q9JHG2	Calcipressin-2 OS=Mus musculus OX=10090 GN=Rcan2 PE=1 SV=1	53901	ENSMUSG00000039601	Rcan2
High	Q8CHT1	Ephexin-1 OS=Mus musculus OX=10090 GN=Ngef PE=1 SV=1	53972	ENSMUSG00000026259	Ngef
High	Q61220	Protein kinase C-binding protein NELL2 OS=Mus musculus OX=10090 GN=Nell2 PE=1 SV=3	54003	ENSMUSG00000022454	Nell2
High	O70566	Protein diaphanous homolog 2 OS=Mus musculus OX=10090 GN=Diaph2 PE=1 SV=2	54004	ENSMUSG00000034480	Diaph2
High	Q9ES28	Rho guanine nucleotide exchange factor 7 OS=Mus musculus OX=10090 GN=Arhgef7 PE=1 SV=2	54126	ENSMUSG00000031511	Arhgef7
High	P62858	40S ribosomal protein S28 OS=Mus musculus OX=10090 GN=Rps28 PE=1 SV=1	54127	ENSMUSG00000067288	Rps28
High	Q9Z2M7	Phosphomannomutase 2 OS=Mus musculus OX=10090 GN=Pmm2 PE=1 SV=1	54128	ENSMUSG00000022711	Pmm2
High	P61164	Alpha-centractin OS=Mus musculus OX=10090 GN=Actr1a PE=1 SV=1	54130	ENSMUSG00000025228	Actr1a
High	O70400	PDZ and LIM domain protein 1 OS=Mus musculus OX=10090 GN=Pdlim1 PE=1 SV=4	54132	ENSMUSG00000055044	Pdlim1
High	P28658	Ataxin-10 OS=Mus musculus OX=10090 GN=Atxn10 PE=1 SV=2	54138	ENSMUSG00000016541	Atxn10
High	Q9QXK3	Coatomer subunit gamma-2 OS=Mus musculus OX=10090 GN=Copg2 PE=1 SV=1	54160	ENSMUSG00000025607	Copg2
High	Q9QZE5	Coatomer subunit gamma-1 OS=Mus musculus OX=10090 GN=Copg1 PE=1 SV=1	54161	ENSMUSG00000030058	Copg1
High	Q99K70	Ras-related GTP-binding protein C OS=Mus musculus OX=10090 GN=Rragc PE=1 SV=1	54170	ENSMUSG00000028646	Rragc
High	O35551	Rab GTPase-binding effector protein 1 OS=Mus musculus OX=10090 GN=Rabep1 PE=1 SV=2	54189	ENSMUSG00000020817	Rabep1
High	O54865	Guanylate cyclase soluble subunit beta-1 OS=Mus musculus OX=10090 GN=Gucy1b1 PE=1 SV=1	54195	ENSMUSG00000028005	Gucy1b1
High	Q8CCS6	Polyadenylate-binding protein 2 OS=Mus musculus OX=10090 GN=Pabpn1 PE=1 SV=3	54196	ENSMUSG00000022194	Pabpn1
High	Q9JKW0	ADP-ribosylation factor-like protein 6-interacting protein 1 OS=Mus musculus OX=10090 GN=Arl6ip1 PE=1 SV=1	54208	ENSMUSG00000030654	Arl6ip1
High	Q9EPR4	Solute carrier family 23 member 2 OS=Mus musculus OX=10090 GN=Slc23a2 PE=1 SV=2	54338	ENSMUSG00000027340	Slc23a2
High	Q99L85	Elongator complex protein 5 OS=Mus musculus OX=10090 GN=Elp5 PE=2 SV=1	54351	ENSMUSG00000018565	Elp5
High	Q9JMC8	Band 4.1-like protein 4B OS=Mus musculus OX=10090 GN=Epb41l4b PE=1 SV=2	54357	ENSMUSG00000028434	Epb41l4b
High	O88291	DBIRD complex subunit ZNF326 OS=Mus musculus OX=10090 GN=Znf326 PE=1 SV=1	54367		Znf326
High	Q9JJV5	Voltage-dependent calcium channel gamma-3 subunit OS=Mus musculus OX=10090 GN=Cacng3 PE=1 SV=2	54376	ENSMUSG00000066189	Cacng3
High	Q9Z2C9	Myotubularin-related protein 7 OS=Mus musculus OX=10090 GN=Mtmr7 PE=1 SV=2	54384	ENSMUSG00000039431	Mtmr7
High	Q9WV18	Gamma-aminobutyric acid type B receptor subunit 1 OS=Mus musculus OX=10090 GN=Gabbr1 PE=1 SV=1	54393	ENSMUSG00000024462	Gabbr1
High	Q9CQV8	14-3-3 protein beta/alpha OS=Mus musculus OX=10090 GN=Ywhab PE=1 SV=3	54401	ENSMUSG00000018326	Ywhab
High	O88343	Electrogenic sodium bicarbonate cotransporter 1 OS=Mus musculus OX=10090 GN=Slc4a4 PE=1 SV=2	54403	ENSMUSG00000060961	Slc4a4
High	O35683	NADH dehydrogenase [ubiquinone] 1 alpha subcomplex subunit 1 OS=Mus musculus OX=10090 GN=Ndufa1 PE=1 SV=1	54405	ENSMUSG00000016427	Ndufa1
High	Q9R1Q9	V-type proton ATPase subunit S1 OS=Mus musculus OX=10090 GN=Atp6ap1 PE=1 SV=1	54411	ENSMUSG00000019087	Atp6ap1
High	Q9JL04	Formin-2 OS=Mus musculus OX=10090 GN=Fmn2 PE=1 SV=2	54418	ENSMUSG00000028354	Fmn2
Medium	Q9QXK7	Cleavage and polyadenylation specificity factor subunit 3 OS=Mus musculus OX=10090 GN=Cpsf3 PE=1 SV=2	54451	ENSMUSG00000054309	Cpsf3
High	Q9QZ06	Toll-interacting protein OS=Mus musculus OX=10090 GN=Tollip PE=1 SV=1	54473	ENSMUSG00000025139	Tollip
High	Q8R5A3	Amyloid beta A4 precursor protein-binding family B member 1-interacting protein OS=Mus musculus OX=10090 GN=Apbb1ip PE=1 SV=2	54519	ENSMUSG00000026786	Apbb1ip
High	Q9R0N7	Synaptotagmin-7 OS=Mus musculus OX=10090 GN=Syt7 PE=1 SV=1	54525	ENSMUSG00000024743	Syt7
High	Q9QY81	Nuclear pore membrane glycoprotein 210 OS=Mus musculus OX=10090 GN=Nup210 PE=1 SV=2	54563	ENSMUSG00000030091	Nup210
High	Q9QZM0	Ubiquilin-2 OS=Mus musculus OX=10090 GN=Ubqln2 PE=1 SV=2	54609	ENSMUSG00000050148	Ubqln2
High	Q91VJ5	Polyglutamine-binding protein 1 OS=Mus musculus OX=10090 GN=Pqbp1 PE=1 SV=1	54633	ENSMUSG00000031157	Pqbp1
High	Q91VM3	WD repeat domain phosphoinositide-interacting protein 4 OS=Mus musculus OX=10090 GN=Wdr45 PE=1 SV=1	54636	ENSMUSG00000039382	Wdr45
High	Q9JIG8	PRA1 family protein 2 OS=Mus musculus OX=10090 GN=Praf2 PE=1 SV=1	54637	ENSMUSG00000031149	Praf2
High	Q9JIG7	Coiled-coil domain-containing protein 22 OS=Mus musculus OX=10090 GN=Ccdc22 PE=1 SV=1	54638	ENSMUSG00000031143	Ccdc22
High	Q8VD04	GRIP1-associated protein 1 OS=Mus musculus OX=10090 GN=Gripap1 PE=1 SV=1	54645	ENSMUSG00000031153	Gripap1
High	Q9JIG4	Protein phosphatase 1 regulatory subunit 3F OS=Mus musculus OX=10090 GN=Ppp1r3f PE=1 SV=3	54646	ENSMUSG00000039556	Ppp1r3f
High	Q9JK48	Endophilin-B1 OS=Mus musculus OX=10090 GN=Sh3glb1 PE=1 SV=1	54673	ENSMUSG00000037062	Sh3glb1
High	P99029	Peroxiredoxin-5, mitochondrial OS=Mus musculus OX=10090 GN=Prdx5 PE=1 SV=2	54683	ENSMUSG00000024953	Prdx5
High	Q9QZD9	Eukaryotic translation initiation factor 3 subunit I OS=Mus musculus OX=10090 GN=Eif3i PE=1 SV=1	54709	ENSMUSG00000028798	Eif3i
High	Q9QZC2	Plexin-C1 OS=Mus musculus OX=10090 GN=Plxnc1 PE=1 SV=1	54712	ENSMUSG00000074785	Plxnc1
High	Q9JHG6	Calcipressin-1 OS=Mus musculus OX=10090 GN=Rcan1 PE=1 SV=2	54720	ENSMUSG00000022951	Rcan1
High	Q9Z2D3	Gasdermin-E OS=Mus musculus OX=10090 GN=Gsdme PE=1 SV=1	54722	ENSMUSG00000029821	Gsdme
High	Q8R5M8	Cell adhesion molecule 1 OS=Mus musculus OX=10090 GN=Cadm1 PE=1 SV=2	54725	ENSMUSG00000032076	Cadm1
High	P70303	CTP synthase 2 OS=Mus musculus OX=10090 GN=Ctps2 PE=1 SV=1	55936	ENSMUSG00000031360	Ctps2
High	O88983	Syntaxin-8 OS=Mus musculus OX=10090 GN=Stx8 PE=1 SV=1	55943	ENSMUSG00000020903	Stx8
High	O70194	Eukaryotic translation initiation factor 3 subunit D OS=Mus musculus OX=10090 GN=Eif3d PE=1 SV=2	55944	ENSMUSG00000016554	Eif3d
High	Q9JKC8	AP-3 complex subunit mu-1 OS=Mus musculus OX=10090 GN=Ap3m1 PE=1 SV=1	55946	ENSMUSG00000021824	Ap3m1
High	O70251	Elongation factor 1-beta OS=Mus musculus OX=10090 GN=Eef1b PE=1 SV=5	55949	ENSMUSG00000025967	Eef1b
High	P63030	Mitochondrial pyruvate carrier 1 OS=Mus musculus OX=10090 GN=Mpc1 PE=1 SV=1	55951	ENSMUSG00000023861	Mpc1
High	O35874	Neutral amino acid transporter A OS=Mus musculus OX=10090 GN=Slc1a4 PE=1 SV=1	55963	ENSMUSG00000020142	Slc1a4
High	O35083	1-acyl-sn-glycerol-3-phosphate acyltransferase alpha OS=Mus musculus OX=10090 GN=Agpat1 PE=1 SV=1	55979		Agpat1
High	Q8VBY2	Calcium/calmodulin-dependent protein kinase kinase 1 OS=Mus musculus OX=10090 GN=Camkk1 PE=1 SV=1	55984	ENSMUSG00000020785	Camkk1
High	O70493	Sorting nexin-12 OS=Mus musculus OX=10090 GN=Snx12 PE=1 SV=1	55988		Snx12
High	Q6DFW4	Nucleolar protein 58 OS=Mus musculus OX=10090 GN=Nop58 PE=1 SV=1	55989	ENSMUSG00000026020	Nop58
High	Q9JIP4	Pannexin-1 OS=Mus musculus OX=10090 GN=Panx1 PE=1 SV=3	55991	ENSMUSG00000031934	Panx1
High	Q9R1R2	Tripartite motif-containing protein 3 OS=Mus musculus OX=10090 GN=Trim3 PE=1 SV=1	55992	ENSMUSG00000036989	Trim3
High	O70250	Phosphoglycerate mutase 2 OS=Mus musculus OX=10090 GN=Pgam2 PE=1 SV=3	56012	ENSMUSG00000020475	Pgam2
High	Q9QWI6	SRC kinase signaling inhibitor 1 OS=Mus musculus OX=10090 GN=Srcin1 PE=1 SV=2	56013		Srcin1
High	Q9JMD3	START domain-containing protein 10 OS=Mus musculus OX=10090 GN=Stard10 PE=1 SV=1	56018	ENSMUSG00000030688	Stard10
High	P47955	60S acidic ribosomal protein P1 OS=Mus musculus OX=10090 GN=Rplp1 PE=1 SV=1	56040	ENSMUSG00000007892	Rplp1
High	Q9Z1Z0	General vesicular transport factor p115 OS=Mus musculus OX=10090 GN=Uso1 PE=1 SV=2	56041	ENSMUSG00000029407	Uso1
High	Q9DCT1	1,5-anhydro-D-fructose reductase OS=Mus musculus OX=10090 GN=Akr1e2 PE=1 SV=1	56043	ENSMUSG00000045410	Akr1e2
High	P63321	Ras-related protein Ral-A OS=Mus musculus OX=10090 GN=Rala PE=1 SV=1	56044	ENSMUSG00000008859	Rala
High	Q60710	Deoxynucleoside triphosphate triphosphohydrolase SAMHD1 OS=Mus musculus OX=10090 GN=Samhd1 PE=1 SV=3	56045	ENSMUSG00000027639	Samhd1
High	Q9CWU6	Ubiquinol-cytochrome-c reductase complex assembly factor 1 OS=Mus musculus OX=10090 GN=Uqcc1 PE=1 SV=1	56046	ENSMUSG00000005882	Uqcc1
High	Q8CGF7	Transcription elongation regulator 1 OS=Mus musculus OX=10090 GN=Tcerg1 PE=1 SV=2	56070	ENSMUSG00000024498	Tcerg1
High	Q9R1C6	Diacylglycerol kinase epsilon OS=Mus musculus OX=10090 GN=Dgke PE=1 SV=1	56077	ENSMUSG00000000276	Dgke
High	Q80Z10	Astrotactin-2 OS=Mus musculus OX=10090 GN=Astn2 PE=1 SV=2	56079	ENSMUSG00000028373	Astn2
High	Q8R317	Ubiquilin-1 OS=Mus musculus OX=10090 GN=Ubqln1 PE=1 SV=1	56085	ENSMUSG00000005312	Ubqln1
High	Q9EQU5	Protein SET OS=Mus musculus OX=10090 GN=Set PE=1 SV=1	56086	ENSMUSG00000054766	Set
High	Q9JK23	Proteasome assembly chaperone 1 OS=Mus musculus OX=10090 GN=Psmg1 PE=1 SV=1	56088	ENSMUSG00000022913	Psmg1
Low	Q9JJA9	General receptor for phosphoinositides 1-associated scaffold protein OS=Mus musculus OX=10090 GN=Grasp PE=1 SV=2	56149	ENSMUSG00000000531	Tamalin
High	Q9QZ08	N-acetyl-D-glucosamine kinase OS=Mus musculus OX=10090 GN=Nagk PE=1 SV=3	56174	ENSMUSG00000034744	Nagk
High	O88998	Noelin OS=Mus musculus OX=10090 GN=Olfm1 PE=1 SV=1	56177	ENSMUSG00000026833	Olfm1
Low	Q9NYQ2	Hydroxyacid oxidase 2 OS=Mus musculus OX=10090 GN=Hao2 PE=1 SV=1	56185	ENSMUSG00000027870	Hao2
High	Q9JHK4	Geranylgeranyl transferase type-2 subunit alpha OS=Mus musculus OX=10090 GN=Rabggta PE=1 SV=1	56187	ENSMUSG00000040472	Rabggta
High	Q9Z239	Phospholemman OS=Mus musculus OX=10090 GN=Fxyd1 PE=1 SV=1	56188	ENSMUSG00000036570	Fxyd1
High	Q91Z31	Polypyrimidine tract-binding protein 2 OS=Mus musculus OX=10090 GN=Ptbp2 PE=1 SV=2	56195	ENSMUSG00000028134	Ptbp2
High	Q9JI39	ATP-binding cassette sub-family B member 10, mitochondrial OS=Mus musculus OX=10090 GN=Abcb10 PE=1 SV=1	56199	ENSMUSG00000031974	Abcb10
High	P60840	Alpha-endosulfine OS=Mus musculus OX=10090 GN=Ensa PE=1 SV=1	56205	ENSMUSG00000038619	Ensa
High	Q9WUP7	Ubiquitin carboxyl-terminal hydrolase isozyme L5 OS=Mus musculus OX=10090 GN=Uchl5 PE=1 SV=2	56207	ENSMUSG00000018189	Uchl5
High	O88597	Beclin-1 OS=Mus musculus OX=10090 GN=Becn1 PE=1 SV=3	56208	ENSMUSG00000035086	Becn1
High	Q9JL56	Glycerophosphodiester phosphodiesterase 1 OS=Mus musculus OX=10090 GN=Gde1 PE=1 SV=1	56209	ENSMUSG00000033917	Gde1
High	P84096	Rho-related GTP-binding protein RhoG OS=Mus musculus OX=10090 GN=Rhog PE=1 SV=1	56212	ENSMUSG00000073982	Rhog
High	Q9JKV5	Secretory carrier-associated membrane protein 4 OS=Mus musculus OX=10090 GN=Scamp4 PE=1 SV=1	56214	ENSMUSG00000113949	Scamp4
High	Q9JIX8	Apoptotic chromatin condensation inducer in the nucleus OS=Mus musculus OX=10090 GN=Acin1 PE=1 SV=3	56215	ENSMUSG00000022185	Acin1
High	P61264	Syntaxin-1B OS=Mus musculus OX=10090 GN=Stx1b PE=1 SV=1	56216	ENSMUSG00000030806	Stx1b
High	Q9JLB2	MAGUK p55 subfamily member 5 OS=Mus musculus OX=10090 GN=Mpp5 PE=1 SV=1	56217	ENSMUSG00000021112	Pals1
High	Q9JJZ4	Ubiquitin-conjugating enzyme E2 J1 OS=Mus musculus OX=10090 GN=Ube2j1 PE=1 SV=2	56228	ENSMUSG00000028277	Ube2j1
High	Q9WTP7	GTP:AMP phosphotransferase AK3, mitochondrial OS=Mus musculus OX=10090 GN=Ak3 PE=1 SV=3	56248	ENSMUSG00000024782	Ak3
[truncated: 3,246 more rows]
