# Supplementary material for: Deciphering the alteration of MAP2 interactome caused by a schizophrenia-associated phosphorylation
Source: Neurobiol Dis. Author manuscript; Available in PMC 2025 Sep 6. (PMC12413633; doi:10.1016/j.nbd.2024.106731)
Supplement: Supplement3 [file NIHMS2041103-supplement-Supplement3.xlsx]

## Sheet: Legend
Table S4. Enriched terms in WT MAP2 overlap interactors of both methods by DAVID
Column Header	Definition
Category	Categroy of enrichment analysis
GeneRatio	The number of observed genes divided by the number of expected genes from each gene list
GeneCount	The number of observed genes in the selected enrichment analysis term
Genes	The Uniprot gene names of the genes enriched in each category
Benjamini	The adjusted p-value calculated by DAVID

## Sheet: Table S4
Overlap enrichment
Category	Term	GeneCount	GeneRatio	Genes	Benjamini
GOTERM_BP_DIRECT	GO:0002181~cytoplasmic translation	34	6.25	RPL4, RPL5, RPL30, RPL3, RPL10, RPL31, RPL11, RPL6, RPS4X, RPS14, RPL7A, RPS15A, RPS16, RPL18A, RPS18, RPL14, RPL35, RPS2, RPL15, RPS11, RPL17, RPS13, RPL21, RPS8, RPL23, RPS6, RPL23A, RPS26, RPS25, RPL27A, RPL24, RPL27, RPL26, RPS23	1.40423e-08
GOTERM_BP_DIRECT	GO:0000226~microtubule cytoskeleton organization	29	5.33088	BRSK1, WDR47, CAMSAP1, CAMSAP2, TUBB3, MAP2, NEFL, MAP6, MAP4, MARK4, NEFH, MARK3, MARK2, CLASP1, CLASP2, MARK1, DST, MAP1S, DCLK2, TUBB4A, CAMSAP3, KIF2A, CDK5, KIFBP, MAP7D1, MAP1B, MAP1A, SIK3, MAP6D1	1.01317e-07
GOTERM_BP_DIRECT	GO:0016310~phosphorylation	53	9.74265	TRIO, SH3KBP1, MAST3, CAMKV, EPHB2, GIT1, MAP3K5, PRKCG, CSNK1G3, CDKL5, CSNK2A1, MINK1, LMTK3, CASK, MAPK8IP3, CIT, GAK, CNKSR2, PRKAR1B, PRKAR1A, CSNK2B, ITPKA, TYRO3, SIK3, CAMK2B, BRSK1, CAMK2D, PRKAA1, CAMK2A, STK39, AK5, CAMKK1, GRK6, MAPK1, MAP2K7, MARK3, CAMK2G, PAK5, MARK2, MARK1, SRPK2, FN3K, CDK18, GK, DCLK2, CDC42BPB, CDC42BPA, DCLK1, CDK5, PRKRA, CAMK4, WNK2, CDK16	0.000349619
GOTERM_BP_DIRECT	GO:0006468~protein phosphorylation	35	6.43382	CAMK2B, BRSK1, CAMK2D, PRKAA1, MAST1, CAMK2A, STK39, GRK6, PTK2B, MAPK1, EPHB2, MARK4, MARK3, MARK2, CLASP1, PAK5, MARK1, MAP3K5, SRPK2, PRKCG, CDK18, CDKL5, CSNK2A1, MINK1, LMTK3, CDC42BPB, CDC42BPA, DCLK1, BCR, PRKAR1B, CDK5, CAMK4, WNK2, SIK3, CDK16	0.000420861
GOTERM_BP_DIRECT	GO:0035542~regulation of SNARE complex assembly	9	1.65441	VPS18, VPS33A, STXBP1, TGFBRAP1, VPS41, VPS8, VPS11, STXBP6, VPS16	0.000760275
GOTERM_BP_DIRECT	GO:0007010~cytoskeleton organization	22	4.04412	CNTNAP1, DST, MAST3, SH3KBP1, MAST1, RANBP9, ANK2, ANK3, CDC42BPB, THY1, ANK1, CAMSAP1, SYNE1, NCKIPSD, ABLIM1, ABLIM2, PCLO, CSPG5, DMD, CLASP1, PAK5, MARK1	0.000760275
GOTERM_BP_DIRECT	GO:0035556~intracellular signal transduction	34	6.25	DGKG, BRSK1, PRKAA1, DDX3X, DGKB, MAST3, MAST1, RASGRF1, ITSN1, STK39, CAMKK1, ABR, PREX1, MAPK1, MARK4, MARK3, MARK2, CLASP1, PAK5, MARK1, SRPK2, PRKCG, DCLK2, DCLK1, CNKSR2, BCR, PRKAR1A, CAMK4, WNK2, FKBP8, SIK3, RAPGEF2, ARHGEF7, SQSTM1	0.00168965
GOTERM_BP_DIRECT	GO:0006412~translation	35	6.43382	RPL4, RPL5, RPL30, RPL3, RPL10, RPL31, RPL11, RRBP1, RPL6, RPS4X, RPS14, RPL7A, RPS15A, RPS16, RPL18A, RPS18, RPL14, RPL35, RPS2, RPL15, RPS11, RPL17, RPS13, RPL21, RPS8, RPL23, RPS6, RPL23A, RPS26, RPS25, RPL27A, RPL24, RPL27, RPL26, RPS23	0.00259905
GOTERM_BP_DIRECT	GO:0051056~regulation of small GTPase mediated signal transduction	16	2.94118	DOCK3, TRIO, ARHGEF12, RASGRF2, ITSN1, ARHGAP39, ARHGAP26, BCR, TIAM2, ARHGAP44, PREX1, ARHGAP32, ABR, SRGAP3, ARHGEF2, NGEF	0.00498606
GOTERM_BP_DIRECT	GO:0007268~chemical synaptic transmission	26	4.77941	GABRB3, GRIA1, GRIA2, NRXN1, NRXN2, SLC6A1, CACNA1E, GRM3, GRM5, MAPK1, DLGAP1, MBP, BSN, PRKCG, GABBR2, SLC12A5, HOMER1, MINK1, GRIN2B, GRIN1, DLG1, CACNB4, CDK5, DLG4, EXOC4, APBA2	0.0285972
GOTERM_BP_DIRECT	GO:0031175~neuron projection development	18	3.30882	PSD, NEGR1, NRXN1, RASGRF1, FRY, CAMSAP1, CAMSAP2, PPP1R9B, CAMSAP3, VAPA, CDK5, MAP2, MAP1B, PTK2B, RAPGEF2, MAP4, VIM, CDK16	0.0285972
GOTERM_BP_DIRECT	GO:0018105~peptidyl-serine phosphorylation	19	3.49265	SRPK2, PRKCG, CAMK2B, CSNK1G3, BRSK1, CAMK2D, CSNK2A1, MAST3, MAST1, CAMK2A, CSNK2A2, STK39, CAMKV, CDK5, CAMK4, MAPK1, MARK3, MARK2, MARK1	0.0285972
GOTERM_BP_DIRECT	GO:0009060~aerobic respiration	16	2.94118	NDUFB9, NDUFB8, NDUFB7, NDUFB6, NDUFB10, UQCRB, NDUFA11, NDUFB5, NDUFB4, NDUFB1, MTFR1L, UQCRH, NDUFS5, UQCRC1, MFN2, NDUFS2	0.0285972
GOTERM_BP_DIRECT	GO:0007612~learning	13	2.38971	ATAD1, SLC12A5, ATP8A1, NRXN1, NRXN3, PPP1R9B, GRM5, DLG4, VDAC3, VDAC1, EPHB2, PAK5, SHANK2	0.0285972
GOTERM_BP_DIRECT	GO:0032435~negative regulation of proteasomal ubiquitin-dependent protein catabolic process	10	1.83824	BAG6, USP7, BAG5, CSNK2A1, USP9X, MAP1A, CSNK2A2, CSNK2B, RPL11, OGT	0.0303821
GOTERM_BP_DIRECT	GO:0007269~neurotransmitter secretion	10	1.83824	BRSK1, UNC13A, PTPRN2, SLC32A1, SNPH, NRXN1, STXBP1, NRXN3, NRXN2, LIN7B	0.0425626
GOTERM_BP_DIRECT	GO:0042274~ribosomal small subunit biogenesis	11	2.02206	RPS4X, RPS14, RPS25, NPM1, RPS15A, RPS16, RPS8, RPS6, RPS11, RPS13, RPS23	0.0438137
GOTERM_BP_DIRECT	GO:1902600~proton transmembrane transport	18	3.30882	ATP5PD, SLC32A1, ATP6AP1, COX4I1, ATP6AP2, SLC4A10, ATP1A3, ATP1A2, ATP1A1, GHITM, COX5A, UQCRH, COX6B1, UQCRC1, ATP6V0D1, ATP6V0C, ATP6V1F, ATP6V0A1	0.0438137
GOTERM_BP_DIRECT	GO:0007026~negative regulation of microtubule depolymerization	9	1.65441	CAMSAP3, WDR47, MAP1B, MAP6D1, ARHGEF2, CAMSAP1, CLASP1, CLASP2, CAMSAP2	0.0438137
GOTERM_BP_DIRECT	GO:2000300~regulation of synaptic vesicle exocytosis	10	1.83824	PRKCG, VPS18, RIMS1, CACNB4, CSPG5, CASK, STXBP5, GIT1, PPFIA2, STXBP5L	0.0472144
GOTERM_BP_DIRECT	GO:0007165~signal transduction	60	11.0294	GABRB3, CALCOCO1, CNTNAP1, CTNND2, RASGRF1, ARHGAP39, ARHGAP44, GJA1, KIFAP3, PSD, CSNK1G3, PPP1R12A, CSNK2A1, PDE4D, PPP2R5B, ANK2, ANK3, ANK1, GABRG2, BCR, VGF, CSNK2B, ITPKA, TYRO3, RIN1, PLPP3, ARHGEF7, PPP1R12B, CAMK2B, GRIA1, GRIA2, COPA, PRKAA1, NRXN1, TGFBRAP1, NRXN3, STK39, ITPR1, NRXN2, SRI, ABR, RHOT1, SNX27, CASKIN1, GRK6, PTK2B, MAPK1, SRGAP3, MAP2K7, PAK5, GABRA1, NPM1, CDC42BPB, AR…	0.0472144
GOTERM_BP_DIRECT	GO:0018107~peptidyl-threonine phosphorylation	11	2.02206	CAMK2D, CSNK2A1, CDK5, CSNK2A2, CSNK2B, CAD, STK39, MAPK1, CDC42BPB, CDC42BPA, MARK2	0.0472144
GOTERM_CC_DIRECT	GO:0014069~postsynaptic density	56	10.2941	RPL30, CTNND2, GPHN, RPL6, PPP1R9B, ARHGAP44, GRM3, RPS14, PCLO, SYNGAP1, RPS18, PSD3, DLGAP1, NOS1, DLGAP3, BSN, NEFH, SH2D5, GIT1, RPS13, ANKS1B, NSF, PRKCG, MINK1, SRCIN1, BCR, LRRC7, MAP1B, SHANK2, SHANK1, GRIA1, GRIA2, SNAP47, CAMK2A, ITPR1, ATP1A1, FXR1, DNAJB1, FXR2, RPL14, PTK2B, HSPA8, HOMER1, IQSEC1, IQSEC3, HIP1R, GRIN2B, DCLK1, GRIN1, ARHGAP32, RPS25, CDK5, DLG4, RHEB, STRN, GOPC	1.09037e-11
GOTERM_CC_DIRECT	GO:0022626~cytosolic ribosome	35	6.43382	RPL4, RPL5, RPL30, RPL3, RPL10, RPL31, RPL11, RPL6, RPS4X, RPS14, RPL7A, RPS15A, RPS16, RPL18A, RPS18, RPL14, RPL35, RPS2, RPL15, RPS11, PELO, RPL17, RPS13, RPL21, RPS8, RPL23, RPS6, RPL23A, RPS25, RPL27A, RPL24, RPL27, RPL26, ABCE1, RPS23	2.83874e-10
GOTERM_CC_DIRECT	GO:0043025~neuronal cell body	50	9.19118	WDR47, PTPRN, MAST1, KNDC1, SLC6A1, PPP1R9B, TUBB3, KIF5C, CAPN2, EPHB2, GRIPAP1, MAP1S, CAD, CNKSR2, VGF, MAP1B, MAP1A, RAPGEF2, ARHGEF7, SHANK2, GRIA1, GRIA2, SNAP47, PRKAA1, NRXN1, ATP1A3, ATP1A2, CACNA1E, STRN3, FXR1, DNAJB1, PURA, FXR2, MAP2, KIF3A, PTK2B, MBP, CLASP1, VTI1B, SLC12A2, GABBR1, SLC12A5, NEGR1, HOMER1, HIP1R, SLC4A10, TUBB4A, SORL1, CDK5, STRN	3.67864e-07
GOTERM_CC_DIRECT	GO:0030425~dendrite	58	10.6618	WDR47, CTNND2, MAST1, KNDC1, GPHN, PPP1R9B, ARHGAP44, TRIM9, GRM5, TUBB3, TRIM3, CAPN2, KIF1A, EPHB2, BSN, PRKCG, GRIPAP1, SLC32A1, MAP1S, RPS6, MINK1, LMTK3, ANK3, SRCIN1, MAPK8IP3, MAP1B, DMWD, MAP1A, SHANK1, PLEC, GRIA1, GRIA2, GNAZ, SNAP47, PRKAA1, AGAP2, THY1, STRN4, STRN3, KIF3B, MAP2, PTK2B, MAP6, MARK4, MARK3, CLASP1, MARK2, MARK1, FARP1, HSPA8, NEGR1, HOMER1, STAT1, SLC4A10, GRIN1, CDK5,…	5.81328e-07
GOTERM_CC_DIRECT	GO:0043197~dendritic spine	35	6.43382	GRIA1, GRIA2, CTNND1, CAMK2A, ATP1A2, STRN4, FXR1, GRM3, ARHGAP44, DNAJB1, ABR, GRM5, KIF3B, PTK2B, NOS1, EPHB2, ANKS1B, PPFIA2, PSD, HSPA8, FARP1, GABBR1, HOMER1, HIP1R, TANC2, GRIN1, BCR, ARHGAP32, DLG4, MAP1B, ITPKA, STRN, APBA2, SHANK2, SHANK1	4.17746e-06
GOTERM_CC_DIRECT	GO:0045211~postsynaptic membrane	33	6.06618	GABRB3, GRIA1, DGKB, SLC6A1, GPHN, SYNE1, GRM3, IGSF21, DMD, EPHB2, GPR158, ATAD1, GABBR2, GABRA1, GABBR1, IQSEC3, ATP6AP2, ANK2, ANK3, GRIN2B, ANK1, GABRG2, GRIN1, KCTD8, DLG4, LRRC7, CNTN1, CSPG5, CNTN2, STRN, SHANK2, SHANK1, KCTD16	4.17746e-06
GOTERM_CC_DIRECT	GO:0098978~glutamatergic synapse	63	11.5809	CNTNAP1, TRIO, GUCY1B1, DGKB, CTNND1, PPP2R2A, ARHGAP39, ARHGAP44, GRM3, GRM5, PCLO, SYNGAP1, CAMKV, FLOT1, FLOT2, TNR, DLGAP1, EPHB2, DLGAP3, BSN, FAM81A, PPFIA2, VPS18, GRIPAP1, CDKL5, SRCIN1, CNKSR2, BCR, CACNB4, VGF, PRKAR1B, PRKAR1A, ITPKA, SHANK2, SHANK1, GRIA1, SNAP47, STXBP1, NRXN1, NRXN3, AGAP2, NRXN2, FXR1, DNAJB1, ABR, PURA, RAP1A, SNX27, ADAM23, MAL2, PTK2B, CLASP2, ATAD1, FARP1, HSPA…	8.53895e-06
GOTERM_CC_DIRECT	GO:0005737~cytoplasm	271	49.8162	ITSN2, RPL4, RPL5, RPL30, TRIO, RPL3, RPL31, PLEKHB1, RTCB, ITSN1, AQP4, RPL6, RPS14, GJA1, RPS16, RPL18A, RPS18, RPL35, RPS11, PELO, RPS13, PRKCG, RPL21, RPL23, ALG2, ANK2, ANK3, MAPK8IP3, ANK1, NISCH, PRKAR1A, HECW2, HECW1, MAP1A, CSNK2B, SIK3, RPL24, RPL27, RPL26, RIN1, MTMR1, MACF1, NUMBL, STXBP1, FLII, MYCBP2, HSPA4L, AGAP2, NOLC1, AGAP1, AGAP3, MTMR7, MYL12B, PRPSAP1, SNX3, FXR1, HSPH1, FXR…	8.88731e-06
GOTERM_CC_DIRECT	GO:0045202~synapse	60	11.0294	GABRB3, SH3KBP1, PTPRN, NCAN, ITSN1, HAPLN4, HAPLN1, HAPLN2, RPS4X, RPL7A, PCLO, RPS16, PHACTR1, KIF1A, NOS1, RPS11, GIT1, PRKCG, RPL21, MAP1S, RPL23, SRCIN1, GABRG2, TIAM2, VCAN, CACNB4, MAP1B, MAP1A, VDAC3, EXOC4, RPL24, RAPGEF2, RPL27, VDAC1, RPL26, LY6H, CAMK2B, ATP1A3, LIN7B, CACNA1E, RPS15A, MAPK1, MBP, DMD, RPL15, PAK5, PURG, GABRA1, PTPRN2, SLC12A5, SLC4A10, SYT7, GRIN1, RPS26, HNRNPM, DL…	3.65985e-05
GOTERM_CC_DIRECT	GO:0043005~neuron projection	41	7.53676	GABRB3, CAMK2B, CAMK2D, SH3KBP1, MAST1, RASGRF1, CAMK2A, ITSN1, FXR1, RAP1A, FXR2, MAP2, MAP4, MARK4, CAMK2G, GIT1, CLASP1, SLC12A2, GABBR2, GABRA1, UNC13A, SLC12A5, SLC32A1, MYO5A, ANK2, ANK3, GRIN2B, ANK1, GABRG2, DCLK1, GRIN1, DLG1, CDK5, DLG4, SNPH, MAP1A, RAPGEF2, ARHGEF7, SHANK2, SHANK1, CDK16	4.92613e-05
GOTERM_CC_DIRECT	GO:0022625~cytosolic large ribosomal subunit	21	3.86029	RPL4, RPL5, RPL30, RPL3, RPL21, RPL10, RPL31, RPL23, RPL11, RPL23A, RPL6, RPL7A, RPL18A, RPL27A, RPL14, RPL24, RPL35, RPL27, RPL26, RPL15, RPL17	5.75022e-05
GOTERM_CC_DIRECT	GO:0005874~microtubule	34	6.25	MACF1, WDR47, CAMSAP1, KLC2, HSPH1, KIF3B, TUBB3, KIF5C, MAP2, KIF3A, CEP170B, MAP6, CEP170, KIF1A, MAP4, EMD, SYBU, CLASP2, NDEL1, HSPA8, DST, MAP1S, DYNLT3, HOOK3, TUBB4A, DCLK1, DLG1, STIM1, KIF2A, CDK5, MAP1B, MAP1A, MAP6D1, ARHGEF2	0.000594737
GOTERM_CC_DIRECT	GO:0048786~presynaptic active zone	13	2.38971	SNAP47, BRSK1, CNTNAP1, TRIO, UNC13A, SLC32A1, ARHGAP44, RIMS1, FLOT1, VPS11, BSN, SHANK2, PPFIA2	0.000893615
GOTERM_CC_DIRECT	GO:0030424~axon	44	8.08824	PRKAA1, STXBP1, MAST1, MYCBP2, ATP1A3, ATP1A1, SLC6A1, FXR1, GRM3, ABR, PCLO, TUBB3, NEFL, MAP6, NEFM, KIF1A, MAP4, EPHB2, BSN, NEFH, CLASP1, PPFIA2, GRIPAP1, DST, HOMER1, STAT1, ATP6AP2, MINK1, LMTK3, SRCIN1, MAPK8IP3, TANC2, GABRG2, SYT7, BCR, CDK5, MAP1B, MAP1A, MADD, CNTN1, CNTN2, VIM, SCN2A, PLEC	0.00331933
GOTERM_CC_DIRECT	GO:0042995~cell projection	24	4.41176	SLC12A2, MACF1, TRIO, DST, MAP1S, NRXN1, ITSN1, CAD, NRXN3, NRXN2, AQP4, ATP1A2, ATP1A1, GFAP, KCTD8, ANKMY2, CYTH2, RIMS1, PITPNM3, DMD, RAB11FIP2, OGT, GPR158, KCTD16	0.00365054
GOTERM_CC_DIRECT	GO:0042734~presynaptic membrane	23	4.22794	ITSN2, GRIPAP1, GABBR1, UNC13A, NRXN1, ITSN1, NRXN3, NRXN2, CASK, SLC6A1, SYT7, GRM3, KCTD8, IGSF21, RIMS1, ADAM23, CNTN1, EXOC3, EPHB2, SCN2A, GPR158, PPFIA2, KCTD16	0.00365054
GOTERM_CC_DIRECT	GO:0016020~membrane	213	39.1544	RPL4, RPL5, RPL30, RPL31, PLEKHB1, ITSN1, AQP4, SLC4A1, GHITM, SLC4A4, RPL6, RPS14, RPS16, RPL18A, RPS18, RPL35, EPHB2, RPS11, RPS13, RPL21, RPL23, ALG2, ANK2, ANK3, ANK1, GABRG2, BCR, TIAM2, NISCH, MYL6, PRKAR1A, TYRO3, VDAC3, RPL24, VDAC2, RPL27, VDAC1, RPL26, ATP6V0D1, PLPP3, NGEF, MTMR1, MACF1, MYCBP2, AGAP2, MTMR7, FXR1, ABR, FXR2, LARP1, RHOT1, STXBP6, ATP6V0A1, VTI1B, RAB11FIP5, PTPRN2, IQ…	0.00479446
GOTERM_CC_DIRECT	GO:0005925~focal adhesion	47	8.63971	RPL4, NCKAP1, RPL5, RPL30, RPL3, LRP1, RPL31, SH3KBP1, FLII, THY1, HACD3, RPL6, RPS4X, RPS14, RPL7A, GJA1, RPS16, RPS18, FLOT1, CAPN2, PTK2B, FLOT2, MAPK1, RPS2, RPS11, GIT1, CLASP1, RPS13, CLASP2, HSPA8, NPM1, PPP1R12A, DST, RPS8, RPL23, CASK, ARHGAP26, GAK, GNB2, MYH9, RPL27, VIM, ARHGEF2, ARHGEF7, ATP6V0C, MAPRE2, PLEC	0.00486355
GOTERM_CC_DIRECT	GO:0005815~microtubule organizing center	13	2.38971	SPECC1, LRP1, MAP1S, CAMSAP1, DCLK1, FLOT1, DMD, MAP4, VIM, MARK4, MAPRE2, CLASP1, CLASP2	0.00486355
GOTERM_CC_DIRECT	GO:0005829~cytosol	283	52.0221	ITSN2, RPL4, NCKAP1, RPL5, RPL30, TRIO, RPL3, RPL31, RTCB, ITSN1, PPP2R2A, RPL6, RPS14, PREX1, GJA1, RPS16, SYNGAP1, RPL18A, RPS18, RPL35, EPHB2, RPS11, KIFAP3, RPS13, ANKS1B, PRKCG, RPL21, CSNK2A1, MAP1S, RPL23, CSNK2A2, PHKA1, ANK2, ANK3, GAPVD1, ANK1, BCR, TIAM2, NISCH, MYL6, PRKAR1B, ARMC6, PRKAR1A, MAP1B, HECW1, MAP1A, CRYZL1, CSNK2B, RPL24, VDAC2, RPL27, RPL26, RIN1, NGEF, MTMR1, STXBP1, FL…	0.00486355
GOTERM_CC_DIRECT	GO:0030426~growth cone	22	4.04412	COPA, WDR47, USP9X, RASGRF1, CTNND1, MYO5A, THY1, MAPK8IP3, PPP1R9B, TIAM2, FXR1, PREX1, CYTH2, FXR2, CDK5, TUBB3, MAP1B, EXOC3, PTK2B, NEFL, SHANK2, NGEF	0.00486355
GOTERM_CC_DIRECT	GO:0033263~CORVET complex	6	1.10294	VPS18, VPS33A, TGFBRAP1, VPS8, VPS11, VPS16	0.00546311
GOTERM_CC_DIRECT	GO:0098685~Schaffer collateral - CA1 synapse	20	3.67647	GABBR1, IQSEC2, DGKB, NRXN1, CTNND1, ITPR1, CASK, BCR, ABR, GRM5, PRKAR1B, SNX27, TNR, PTK2B, NEFL, BSN, APBA2, NEFH, INA, SHANK1	0.00564835
GOTERM_CC_DIRECT	GO:0022627~cytosolic small ribosomal subunit	14	2.57353	DDX3X, RPS8, RPS6, RPS4X, RPS26, RPS14, RPS25, RPS15A, RPS16, RPS18, RPS2, RPS11, RPS13, RPS23	0.00819724
GOTERM_CC_DIRECT	GO:0030897~HOPS complex	7	1.28676	VPS18, VPS33A, VPS41, VPS8, VPS11, HOOK3, VPS16	0.00819724
GOTERM_CC_DIRECT	GO:0005882~intermediate filament	11	2.02206	NCKIPSD, HSPA8, MACF1, GJA1, DST, NEFL, NEFM, VIM, INA, PLEC, GFAP	0.0127939
GOTERM_CC_DIRECT	GO:0030123~AP-3 adaptor complex	7	1.28676	AP3M2, VPS18, AP3M1, VPS33A, VPS41, VPS11, AP3B2	0.0138627
GOTERM_CC_DIRECT	GO:0005840~ribosome	19	3.49265	RPL21, RPL10, RPL23, RPS6, RRBP1, RPL6, RPS4X, RPS26, FXR1, RPS14, RPL7A, RPS25, RPS18, RPL27, RPS2, RPL15, RPS11, RPS13, RPS23	0.0161464
GOTERM_CC_DIRECT	GO:0008021~synaptic vesicle	20	3.67647	HSPA8, BRSK1, GABBR1, SLC32A1, IQSEC1, LGI3, STX7, MFF, SYT7, GRIN1, TRIM9, DLG4, DMXL2, STXBP5, VPS45, BSN, CDK16, PPFIA2, VTI1B, NDEL1	0.0170605
GOTERM_CC_DIRECT	GO:0005813~centrosome	41	7.53676	CAMK2B, ITSN2, BRSK1, DDX3X, AK5, FRY, CAMSAP2, KIF3B, KIF3A, RUVBL2, RUVBL1, MAPK1, CEP170, KIFAP3, MARK4, GIT1, CLASP1, ANKS1B, CLASP2, NDEL1, RTRAF, NPM1, CDKL5, PPP1R12A, MAP1S, USP9X, PDE4D, KLHL22, HOOK3, CKAP5, CAMSAP3, CCDC88A, KIF2A, PRKAR1A, LRRC7, EXOC4, ATP6V0D1, ARHGEF7, TRIM32, NIT2, CC2D1A	0.0260161
GOTERM_CC_DIRECT	GO:0043198~dendritic shaft	10	1.83824	NSF, GRIA1, HSPA8, PREX1, GRM5, GABBR1, SYNGAP1, HOMER1, MAP2, MAP1A	0.0266997
GOTERM_CC_DIRECT	GO:0005886~plasma membrane	188	34.5588	DGKG, ITSN2, TRIO, ATP8A1, DGKB, CTNND2, ITSN1, CTNND1, HDLBP, AQP4, SLC4A1, SLC4A4, RIMS1, PREX1, GJA1, SYNGAP1, CAPN2, EPHB2, ENPP6, ANKS1B, NSF, PRKCG, CSNK1G3, RAB2B, UNC13A, CSNK2A1, MMGT1, CACNA2D1, STX7, AIP, OMG, CASK, ANK2, PHKA1, ANK3, ATP1B2, GAPVD1, ANK1, GABRG2, BCR, NISCH, CACNB4, STIM1, PRKAR1B, PRKAR1A, MAP1B, MADD, CSNK2B, MYADM, TYRO3, VDAC1, RIN1, PLPP3, LY6H, GRIA1, MTMR1, GRI…	0.0266997
GOTERM_CC_DIRECT	GO:0005856~cytoskeleton	35	6.43382	DGKG, MACF1, SH3KBP1, MAST1, ARHGAP39, GPHN, SYNE1, TRIM9, PCLO, SNX27, EPB41L1, PTK2B, MAPK1, DMD, NOS1, NEFH, CLASP1, MARK1, FARP1, HIP1R, DCLK2, FRMD4A, ANK2, ANK3, CDC42BPB, CDC42BPA, ARHGAP26, GRIN2B, ANK1, KIFBP, ITPKA, SPIRE1, VIM, ARHGEF2, RIN1	0.031601
GOTERM_CC_DIRECT	GO:0072534~perineuronal net	6	1.10294	VCAN, NCAN, TNR, HAPLN4, HAPLN1, HAPLN2	0.031601
GOTERM_CC_DIRECT	GO:0043034~costamere	6	1.10294	FXR1, HOMER1, DMD, ANK2, ANK3, PLEC	0.031601
GOTERM_CC_DIRECT	GO:0016529~sarcoplasmic reticulum	8	1.47059	RYR2, HAX1, CACNA2D1, ITPR1, ANK3, NOS1, SRI, ANK1	0.0320397
GOTERM_CC_DIRECT	GO:0032839~dendrite cytoplasm	8	1.47059	PURA, CDKL5, KIF3B, MAP2, KIF5C, DLG4, HIP1R, FLOT2	0.0320397
GOTERM_CC_DIRECT	GO:0030018~Z disc	16	2.94118	RYR2, PPP1R12A, HOMER1, DST, SLC4A1, ANK2, ANK3, SRI, ANK1, MYL12B, DNAJB6, DNAJB4, STUB1, DMD, PPP1R12B, PLEC	0.0321127
GOTERM_CC_DIRECT	GO:1904115~axon cytoplasm	13	2.38971	DST, AP3B2, MAPK8IP3, AP3M2, AP3M1, KIF3B, KIF3A, KIF5C, MAP1A, NEFL, KIF1A, SYBU, NDEL1	0.0341469
GOTERM_CC_DIRECT	GO:0015630~microtubule cytoskeleton	21	3.86029	DST, MYCBP2, DCLK2, KLHL22, CKAP5, TUBB4A, DNAJA1, NISCH, VAPA, KIF3B, TUBB3, KIF3A, MAP7D1, VPS41, MFN2, MAP4, KIFAP3, MARK4, MAPRE2, CDK16, MARK1	0.0341469
GOTERM_CC_DIRECT	GO:0030658~transport vesicle membrane	7	1.28676	PTPRN2, PTPRN, ITPR1, MAP6, PAM, SORL1, RAB11FIP5	0.0377047
GOTERM_CC_DIRECT	GO:0032040~small-subunit processome	9	1.65441	RPS4X, RPS14, RPS15A, RPS16, RPS8, RPS6, RPS11, RPS13, RPS23	0.0501205
GOTERM_CC_DIRECT	GO:0005871~kinesin complex	7	1.28676	KLC2, KIF2A, KIF3B, KIF3A, KIF5C, KIF1A, NDEL1	0.0520786
GOTERM_CC_DIRECT	GO:0043226~organelle	4	0.735294	CAMK2B, CAMK2D, CAMK2A, CAMK2G	0.0520786
GOTERM_CC_DIRECT	GO:0099160~postsynaptic intermediate filament cytoskeleton	4	0.735294	NEFL, NEFM, NEFH, INA	0.0520786
GOTERM_CC_DIRECT	GO:0005954~calcium- and calmodulin-dependent protein kinase complex	4	0.735294	CAMK2B, CAMK2D, CAMK2A, CAMK2G	0.0520786
GOTERM_CC_DIRECT	GO:0005730~nucleolus	43	7.90441	RPL4, RPL5, DDX5, RPL3, NRXN1, DDX1, RPL11, ITPR1, NOLC1, SYNE1, FXR1, RPS4X, RPS14, DNAJB1, RPL7A, RPS15A, RPS16, RPL35, RPS11, RPS13, SRPK2, HSPA8, NPM1, PPP1R12A, IQSEC1, MAP1S, STAT1, RPS8, RPL23, RPS6, CASK, RPL23A, ELP3, CKAP5, DDB1, RPS25, HNRNPM, RCN2, KIF2A, GRB2, RPL27, RPL26, RPS23	0.0523295
GOTERM_MF_DIRECT	GO:0106310~protein serine kinase activity	42	7.72059	CAMK2B, BRSK1, CAMK2D, PRKAA1, TRIO, MAST3, MAST1, CAMK2A, STK39, CAMKK1, MAPK1, MAP2K7, MARK4, MARK3, CAMK2G, MARK2, CLASP1, PAK5, MARK1, MAP3K5, SRPK2, PRKCG, CDK18, CSNK1G3, CDKL5, CSNK2A1, CSNK2A2, MINK1, LMTK3, DCLK2, CASK, CDC42BPB, CDC42BPA, DCLK1, CIT, GAK, BCR, CDK5, CAMK4, WNK2, SIK3, CDK16	6.11785e-08
GOTERM_MF_DIRECT	GO:0005085~guanyl-nucleotide exchange factor activity	33	6.06618	ITSN2, DOCK3, TRIO, SH3KBP1, RASGRF2, RASGRF1, MYCBP2, ITSN1, KNDC1, ABR, PREX1, CYTH2, RAP1A, PSD3, SBF1, PSD, GRIPAP1, FARP1, ARHGEF12, IQSEC2, IQSEC1, IQSEC3, GAPVD1, BCR, TIAM2, CCDC88A, MADD, RAPGEF2, RAB3GAP2, ARHGEF2, RIN1, ARHGEF7, NGEF	8.1907e-08
GOTERM_MF_DIRECT	GO:0004674~protein serine/threonine kinase activity	40	7.35294	CAMK2B, BRSK1, CAMK2D, PRKAA1, TRIO, MAST3, MAST1, CAMK2A, STK39, ABR, MAPK1, MAP2K7, MARK4, MARK3, MARK2, CLASP1, PAK5, MARK1, MAP3K5, SRPK2, PRKCG, CSNK1G3, CDKL5, CSNK2A1, CSNK2A2, MINK1, LMTK3, DCLK2, CASK, CDC42BPB, CDC42BPA, DCLK1, CIT, GAK, BCR, CDK5, WNK2, CSNK2B, SIK3, CDK16	2.43419e-07
GOTERM_MF_DIRECT	GO:0008017~microtubule binding	34	6.25	MACF1, MAST1, CAMSAP1, KIF3B, KIF5C, MAP2, KIF3A, MAP6, NEFM, KIF1A, MAP4, MARK4, NEFH, CLASP1, CLASP2, NDEL1, DST, MAP1S, RMDN3, DCLK2, HOOK3, CKAP5, DCLK1, CCDC88A, CLIP2, VAPA, KIF2A, MAP1B, VPS41, MAP1A, SPIRE1, MAP6D1, ARHGEF2, MAPRE2	9.39343e-06
GOTERM_MF_DIRECT	GO:0005516~calmodulin binding	32	5.88235	CAMK2B, RYR2, CAMK2D, DDX5, RASGRF2, CAMK2A, STRN4, CAMKK1, CAMSAP1, STRN3, CAMSAP2, CAMKV, MAP2, MAP6, MBP, NOS1, MYH10, CAMK2G, UNC13A, MYO5A, CASK, PHKA1, SYT7, GRIN1, CAMSAP3, CAMK4, ITPKA, FKBP8, MYH9, MAP6D1, STRN, SCN2A	1.30865e-05
GOTERM_MF_DIRECT	GO:0003735~structural constituent of ribosome	34	6.25	RPL4, RPL5, RPL30, RPL3, RPL10, RPL31, RPL11, RPL6, RPS4X, RPS14, RPL7A, RPS15A, RPS16, RPL18A, RPS18, RPL14, RPL35, RPS2, RPL15, RPS11, RPL17, RPS13, RPL21, RPS8, RPL23, RPS6, RPL23A, RPS26, RPS25, RPL27A, RPL24, RPL27, RPL26, RPS23	0.000254228
GOTERM_MF_DIRECT	GO:0005524~ATP binding	93	17.0956	DGKG, TRIO, ABCD3, DDX3X, ATP8A1, DGKB, MAST3, RTCA, MAST1, GPHN, CAMKV, NARS1, KIF5C, RUVBL2, RUVBL1, KIF1A, EPHB2, MAP3K5, NSF, PRKCG, CSNK1G3, CDKL5, CSNK2A1, CAD, CSNK2A2, MINK1, LMTK3, CASK, CIT, GAK, BCR, KIF2A, ITPKA, TYRO3, SIK3, LANCL2, MYH9, CAMK2B, BRSK1, CAMK2D, PRKAA1, DDX5, DDX1, HSPA4L, CAMK2A, STK39, AGAP2, ITPR1, NOLC1, ATP1A3, ATP1A2, AK5, ATP1A1, CAMKK1, PRPSAP1, HSPH1, KIF3B, …	0.00203751
GOTERM_MF_DIRECT	GO:0004683~calmodulin-dependent protein kinase activity	9	1.65441	CAMK2B, CAMK2D, CAMKV, CAMK4, ITPKA, CAMK2A, PTK2B, CAMK2G, CAMKK1	0.00600709
GOTERM_MF_DIRECT	GO:0031267~small GTPase binding	31	5.69853	GRIA1, NCKAP1, DOCK3, MYCBP2, STRN3, ARHGAP44, RIMS1, AP3M1, RAP1A, KIF3B, KIF3A, RAB11FIP2, GIT1, RAB11FIP5, FARP1, CDKL5, ATP6AP1, RANBP9, MYO5A, CDC42BPB, GAPVD1, SORL1, SGSM1, PEX5L, INF2, DMXL2, ITPKA, RAB3GAP2, EXOC5, ARHGEF2, RIN1	0.0156336
GOTERM_MF_DIRECT	GO:0035255~ionotropic glutamate receptor binding	9	1.65441	NSF, GRIPAP1, DLG1, DLG4, FLOT1, AGAP2, SQSTM1, SHANK2, SHANK1	0.0324728
GOTERM_MF_DIRECT	GO:0030507~spectrin binding	8	1.47059	CAMSAP3, KIF3A, PTPRN, ANK2, ANK3, ANK1, CAMSAP1, CAMSAP2	0.0347715
GOTERM_MF_DIRECT	GO:0005096~GTPase activator activity	26	4.77941	DOCK3, AGAP2, AGAP1, ARHGAP39, THY1, AGAP3, HACD3, ARHGAP44, ABR, PREX1, SYNGAP1, STXBP5, SRGAP3, TBC1D17, GIT1, ARHGEF12, GAPVD1, ARHGAP26, STXBP5L, SGSM1, BCR, TIAM2, ARHGAP32, RAPGEF2, RAB3GAP2, RIN1	0.0347715
INTERPRO	IPR008271:Ser/Thr_kinase_AS	38	6.98529	CAMK2B, BRSK1, CAMK2D, PRKAA1, TRIO, MAST3, MAST1, CAMK2A, CAMKK1, GRK6, MAPK1, MAP2K7, MARK4, MARK3, CAMK2G, MARK2, CLASP1, MARK1, MAP3K5, SRPK2, PRKCG, CDK18, CSNK1G3, CDKL5, CSNK2A1, CSNK2A2, MINK1, DCLK2, CDC42BPB, CDC42BPA, DCLK1, CIT, GAK, CDK5, CAMK4, WNK2, SIK3, CDK16	3.17761e-07
INTERPRO	IPR000719:Prot_kinase_dom	46	8.45588	CAMK2B, BRSK1, CAMK2D, PRKAA1, TRIO, MAST3, MAST1, CAMK2A, STK39, CAMKK1, CAMKV, GRK6, PTK2B, MAPK1, EPHB2, MAP2K7, MARK4, MARK3, CAMK2G, MARK2, CLASP1, PAK5, MARK1, MAP3K5, SRPK2, PRKCG, CDK18, CSNK1G3, CDKL5, CSNK2A1, CSNK2A2, MINK1, LMTK3, DCLK2, CASK, CDC42BPB, CDC42BPA, DCLK1, CIT, GAK, CDK5, CAMK4, WNK2, TYRO3, SIK3, CDK16	5.25638e-07
INTERPRO	IPR011009:Kinase-like_dom_sf	48	8.82353	CAMK2B, BRSK1, CAMK2D, PRKAA1, TRIO, MAST3, MAST1, CAMK2A, STK39, KNDC1, CAMKK1, CAMKV, GRK6, PTK2B, MAPK1, EPHB2, MAP2K7, MARK4, MARK3, CAMK2G, MARK2, CLASP1, PAK5, MARK1, MAP3K5, SRPK2, PRKCG, FN3K, CDK18, CSNK1G3, CDKL5, CSNK2A1, CSNK2A2, MINK1, LMTK3, DCLK2, CASK, CDC42BPB, CDC42BPA, DCLK1, CIT, GAK, CDK5, CAMK4, WNK2, TYRO3, SIK3, CDK16	7.90896e-07
INTERPRO	IPR001849:PH_domain	32	5.88235	ITSN2, TRIO, RASGRF2, RASGRF1, PLEKHB1, ITSN1, AGAP2, AGAP1, AGAP3, ABR, PREX1, CYTH2, SYNGAP1, PSD3, KIF1A, SBF1, PSD, FARP1, OSBPL6, ARHGEF12, IQSEC2, IQSEC1, CDC42BPB, CDC42BPA, ARHGAP26, CIT, CNKSR2, BCR, TIAM2, ARHGEF2, ARHGEF7, NGEF	2.01207e-06
INTERPRO	IPR011993:PH-like_dom_sf	44	8.08824	ITSN2, MTMR1, SNAP47, NUMBL, TRIO, RASGRF2, RASGRF1, PLEKHB1, ITSN1, AGAP2, AGAP1, AGAP3, MTMR7, ABR, PREX1, CYTH2, SYNGAP1, EPB41L1, PSD3, PTK2B, KIF1A, SBF1, SH2D5, ANKS1B, PSD, FARP1, OSBPL6, ARHGEF12, HOMER1, IQSEC2, IQSEC1, IQSEC3, FRMD4A, CDC42BPB, CDC42BPA, ARHGAP26, CIT, CNKSR2, BCR, TIAM2, ARHGEF2, ARHGEF7, APBA2, NGEF	8.61766e-06
INTERPRO	IPR017441:Protein_kinase_ATP_BS	37	6.80147	CAMK2B, BRSK1, CAMK2D, PRKAA1, CAMK2A, STK39, CAMKK1, GRK6, PTK2B, MAPK1, EPHB2, MARK4, MARK3, CAMK2G, MARK2, PAK5, MARK1, MAP3K5, SRPK2, PRKCG, CDK18, CSNK1G3, CDKL5, CSNK2A1, CSNK2A2, MINK1, LMTK3, DCLK2, CDC42BPB, CDC42BPA, DCLK1, CIT, CDK5, CAMK4, TYRO3, SIK3, CDK16	1.38828e-05
INTERPRO	IPR000219:DH-domain	14	2.57353	ITSN2, FARP1, TRIO, ARHGEF12, RASGRF2, RASGRF1, ITSN1, BCR, TIAM2, PREX1, ABR, ARHGEF2, ARHGEF7, NGEF	1.93892e-05
INTERPRO	IPR035899:DBL_dom_sf	14	2.57353	ITSN2, FARP1, TRIO, ARHGEF12, RASGRF2, RASGRF1, ITSN1, BCR, TIAM2, PREX1, ABR, ARHGEF2, ARHGEF7, NGEF	1.93892e-05
INTERPRO	IPR001478:PDZ	22	4.04412	ARHGEF12, MAST3, MAST1, CASK, LIN7B, PPP1R9B, CNKSR2, TIAM2, PREX1, RIMS1, DLG1, PCLO, SNX27, DLG4, LRRC7, RAPGEF2, GOPC, NOS1, APBA2, CLASP1, SHANK2, SHANK1	0.000596501
INTERPRO	IPR036034:PDZ_sf	22	4.04412	ARHGEF12, MAST3, MAST1, CASK, LIN7B, PPP1R9B, CNKSR2, TIAM2, PREX1, RIMS1, DLG1, PCLO, SNX27, DLG4, LRRC7, RAPGEF2, GOPC, NOS1, APBA2, CLASP1, SHANK2, SHANK1	0.000690597
INTERPRO	IPR001331:GDS_CDC24_CS	8	1.47059	BCR, TIAM2, PREX1, ABR, ARHGEF12, RASGRF1, ITSN1, ARHGEF7	0.00354248
INTERPRO	IPR036770:Ankyrin_rpt-contain_sf	16	2.94118	ANKRD28, PPP1R12A, AGAP2, AGAP1, ANK2, ANK3, AGAP3, ANK1, TANC2, ANKMY2, CASKIN1, PPP1R12B, GIT1, SHANK2, SHANK1, ANKS1B	0.0168293
INTERPRO	IPR002110:Ankyrin_rpt	16	2.94118	ANKRD28, PPP1R12A, AGAP2, AGAP1, ANK2, ANK3, AGAP3, ANK1, TANC2, ANKMY2, CASKIN1, PPP1R12B, GIT1, SHANK2, SHANK1, ANKS1B	0.0168293
INTERPRO	IPR001715:CH_dom	13	2.38971	SPECC1, MACF1, DST, HOOK3, CAMSAP1, CAMSAP2, SYNE1, CAMSAP3, CCDC88A, DMD, ARHGEF7, MAPRE2, PLEC	0.0263538
INTERPRO	IPR036872:CH_dom_sf	13	2.38971	SPECC1, MACF1, DST, HOOK3, CAMSAP1, CAMSAP2, SYNE1, CAMSAP3, CCDC88A, DMD, ARHGEF7, MAPRE2, PLEC	0.0263538
INTERPRO	IPR006821:Intermed_filament_DNA-bd	5	0.919118	NEFL, NEFM, VIM, INA, GFAP	0.0465243
KEGG_PATHWAY	hsa05171:Coronavirus disease - COVID-19	37	6.80147	RPL4, RPL5, RPL30, RPL3, RPL10, RPL31, RPL11, RPL6, RPS4X, RPS14, RPL7A, RPS15A, RPS16, RPL18A, RPS18, RPL14, RPL35, MAPK1, RPS2, RPL15, RPS11, RPL17, RPS13, PRKCG, RPL21, STAT1, RPS8, RPL23, RPS6, RPL23A, RPS26, RPS25, RPL27A, RPL24, RPL27, RPL26, RPS23	1.77107e-07
KEGG_PATHWAY	hsa03010:Ribosome	34	6.25	RPL4, RPL5, RPL30, RPL3, RPL10, RPL31, RPL11, RPL6, RPS4X, RPS14, RPL7A, RPS15A, RPS16, RPL18A, RPS18, RPL14, RPL35, RPS2, RPL15, RPS11, RPL17, RPS13, RPL21, RPS8, RPL23, RPS6, RPL23A, RPS26, RPS25, RPL27A, RPL24, RPL27, RPL26, RPS23	2.25529e-05
KEGG_PATHWAY	hsa05022:Pathways of neurodegeneration - multiple diseases	53	9.74265	RYR2, NDUFA11, COX4I1, GRM5, TUBB3, KIF5C, CAPN2, NEFL, NEFM, NOS1, NEFH, MAP3K5, PRKCG, CSNK2A1, CSNK2A2, COX6B1, NDUFS5, CSNK2B, UQCRC1, VDAC3, NDUFS2, VDAC2, VDAC1, SQSTM1, CAMK2B, GRIA1, GRIA2, NDUFB9, CAMK2D, NDUFB8, NDUFB7, UQCRB, NDUFB6, NDUFB10, NDUFB5, NDUFB4, CAMK2A, ITPR1, NDUFB1, COX5A, UQCRH, KLC2, MFN2, MAPK1, MAP2K7, CAMK2G, ATP5PD, COX6C, TUBB4A, GRIN2B, GRIN1, CDK5, DLG4	0.00442413
KEGG_PATHWAY	hsa00190:Oxidative phosphorylation	24	4.41176	NDUFB9, NDUFB8, NDUFB7, ATP5PD, NDUFB6, NDUFB10, UQCRB, NDUFA11, ATP6AP1, NDUFB5, NDUFB4, COX4I1, NDUFB1, COX6C, COX5A, UQCRH, COX6B1, NDUFS5, UQCRC1, NDUFS2, ATP6V0D1, ATP6V0C, ATP6V1F, ATP6V0A1	0.00652678
KEGG_PATHWAY	hsa05415:Diabetic cardiomyopathy	29	5.33088	CAMK2B, NDUFB9, RYR2, NDUFB8, CAMK2D, NDUFB7, UQCRB, NDUFB6, NDUFB10, NDUFA11, NDUFB5, NDUFB4, COX4I1, CAMK2A, NDUFB1, COX5A, UQCRH, GYS1, CAMK2G, PRKCG, ATP5PD, COX6C, COX6B1, NDUFS5, UQCRC1, VDAC3, NDUFS2, VDAC2, VDAC1	0.0116049
KEGG_PATHWAY	hsa05010:Alzheimer disease	40	7.35294	NDUFB9, NDUFB8, NDUFB7, LRP1, UQCRB, NDUFB6, NDUFB10, NDUFA11, NDUFB5, NDUFB4, COX4I1, ITPR1, NDUFB1, COX5A, UQCRH, GRM5, KLC2, TUBB3, KIF5C, CAPN2, MAPK1, NOS1, MAP2K7, MAP3K5, ATP5PD, CSNK2A1, CSNK2A2, COX6C, TUBB4A, GRIN2B, GRIN1, COX6B1, CDK5, NDUFS5, CSNK2B, UQCRC1, VDAC3, NDUFS2, VDAC2, VDAC1	0.030371
KEGG_PATHWAY	hsa05020:Prion disease	35	6.43382	NDUFB9, RYR2, NDUFB8, NDUFB7, UQCRB, NDUFB6, NDUFB10, NDUFA11, NDUFB5, NDUFB4, COX4I1, ITPR1, NDUFB1, COX5A, UQCRH, KLC2, TUBB3, KIF5C, MAPK1, HSPA8, ATP5PD, CSNK2A1, CSNK2A2, COX6C, TUBB4A, GRIN2B, GRIN1, COX6B1, NDUFS5, CSNK2B, UQCRC1, VDAC3, NDUFS2, VDAC2, VDAC1	0.030371
KEGG_PATHWAY	hsa04020:Calcium signaling pathway	20	3.67647	PRKCG, CAMK2B, RYR2, CAMK2D, CAMK2A, ITPR1, PHKA1, CACNA1E, GRIN2B, GRIN1, GRM5, STIM1, CAMK4, ITPKA, VDAC3, PTK2B, VDAC2, VDAC1, NOS1, CAMK2G	0.0311202
KEGG_PATHWAY	hsa04720:Long-term potentiation	14	2.57353	GRIA1, PRKCG, CAMK2B, GRIA2, CAMK2D, CAMK2A, ITPR1, GRIN2B, GRIN1, GRM5, RAP1A, CAMK4, MAPK1, CAMK2G	0.0441145
KEGG_PATHWAY	hsa04723:Retrograde endocannabinoid signaling	23	4.22794	GABRB3, GRIA1, PRKCG, NDUFB9, GRIA2, GABRA1, NDUFB8, NDUFB7, SLC32A1, NDUFB6, NDUFB10, NDUFA11, NDUFB5, NDUFB4, ITPR1, NDUFB1, GABRG2, RIMS1, GRM5, NDUFS5, GNB2, NDUFS2, MAPK1	0.0503155
SMART	SM00220:S_TKc	41	7.53676	CAMK2B, BRSK1, CAMK2D, PRKAA1, TRIO, MAST3, MAST1, CAMK2A, STK39, CAMKK1, CAMKV, GRK6, MAPK1, MAP2K7, MARK4, MARK3, CAMK2G, MARK2, CLASP1, MARK1, MAP3K5, SRPK2, PRKCG, CDK18, CSNK1G3, CDKL5, CSNK2A1, CSNK2A2, MINK1, DCLK2, CASK, CDC42BPB, CDC42BPA, DCLK1, CIT, GAK, CDK5, CAMK4, WNK2, SIK3, CDK16	1.02853e-05
SMART	SM00233:PH	32	5.88235	ITSN2, TRIO, RASGRF2, RASGRF1, PLEKHB1, ITSN1, AGAP2, AGAP1, AGAP3, ABR, PREX1, CYTH2, SYNGAP1, PSD3, KIF1A, SBF1, PSD, FARP1, OSBPL6, ARHGEF12, IQSEC2, IQSEC1, CDC42BPB, CDC42BPA, ARHGAP26, CIT, CNKSR2, BCR, TIAM2, ARHGEF2, ARHGEF7, NGEF	2.46702e-05
SMART	SM00325:RhoGEF	14	2.57353	ITSN2, FARP1, TRIO, ARHGEF12, RASGRF2, RASGRF1, ITSN1, BCR, TIAM2, PREX1, ABR, ARHGEF2, ARHGEF7, NGEF	4.69148e-05
SMART	SM00228:PDZ	22	4.04412	ARHGEF12, MAST3, MAST1, CASK, LIN7B, PPP1R9B, CNKSR2, TIAM2, PREX1, RIMS1, DLG1, PCLO, SNX27, DLG4, LRRC7, RAPGEF2, GOPC, NOS1, APBA2, CLASP1, SHANK2, SHANK1	0.00490592
UP_KW_CELLULAR_COMPONENT	KW-0770~Synapse	87	15.9926	GABRB3, SH3KBP1, DGKB, PTPRN, ITSN1, SLC6A1, GPHN, PPP1R9B, ARHGAP44, TRIM9, RIMS1, PCLO, PSD3, DLGAP1, PHACTR1, KIF1A, NOS1, DLGAP3, BSN, SH2D5, GIT1, PPFIA2, ANKS1B, PRKCG, GRIPAP1, UNC13A, SLC32A1, ATP6AP1, ATP6AP2, MINK1, ANK2, ANK3, SRCIN1, TANC2, GABRG2, KCTD8, BCR, SNPH, LRRC7, MAP1B, ATP6V0C, SHANK2, SHANK1, KCTD16, CAMK2B, GRIA1, GRIA2, BRSK1, NRXN1, CAMK2A, NRXN3, NRXN2, MFF, LIN7B, FXR…	3.57807e-12
UP_KW_CELLULAR_COMPONENT	KW-0966~Cell projection	105	19.3015	NCKAP1, TRIO, CTNND2, ITSN1, AQP4, KNDC1, ARHGAP44, RIMS1, TUBB3, KIF5C, EPHB2, BSN, PPFIA2, ANKS1B, PRKCG, CDKL5, UNC13A, LMTK3, ANK3, SRCIN1, MAPK8IP3, TANC2, GABRG2, KCTD8, BCR, TIAM2, MAP1B, DMWD, MADD, NGEF, KCTD16, GRIA1, MACF1, BRSK1, MYCBP2, CAMSAP2, FXR1, ABR, KIF3B, MAP2, KIF3A, MAP6, RAB11FIP2, MARK4, MYH10, MARK3, MARK2, MARK1, HOMER1, SLC4A10, SYT7, CAMSAP3, ARHGAP32, CCDC88A, CDK5, …	8.49057e-11
UP_KW_CELLULAR_COMPONENT	KW-0963~Cytoplasm	295	54.2279	ITSN2, RPL4, RPL5, RPL30, TRIO, RPL3, RPL31, PLEKHB1, RTCB, ITSN1, RPL6, RPS14, PREX1, RPS16, RPL18A, RPS18, RPL35, RPS11, BSN, PELO, RPS13, ANKS1B, PRKCG, UNC13A, RPL21, MAP1S, RPL23, CSNK2A2, ANK2, ANK3, MAPK8IP3, ANK1, TIAM2, NISCH, MAP1B, HECW2, HECW1, MAP1A, SIK3, RPL24, RPL27, RPL26, RIN1, NGEF, MTMR1, MACF1, NUMBL, STXBP1, FLII, MYCBP2, HSPA4L, AGAP2, NOLC1, AGAP1, AGAP3, MTMR7, FXR1, HSPH…	9.18379e-08
UP_KW_CELLULAR_COMPONENT	KW-0493~Microtubule	33	6.06618	MACF1, WDR47, CAMSAP1, CAMSAP2, KLC2, KIF3B, TUBB3, KIF5C, MAP2, KIF3A, CEP170B, MAP6, CEP170, KIF1A, MAP4, EMD, CLASP1, CLASP2, NDEL1, DST, MAP1S, DYNLT3, RMDN3, HOOK3, TUBB4A, CAMSAP3, CLIP2, STIM1, KIF2A, MAP1B, MAP1A, ARHGEF2, MAPRE2	4.22287e-06
UP_KW_CELLULAR_COMPONENT	KW-0206~Cytoskeleton	91	16.7279	DGKG, WDR47, DDX3X, SH3KBP1, MAST1, FRY, GPHN, SYNE1, PPP1R9B, TRIM9, TUBB3, KIF5C, RUVBL1, CEP170B, NEFL, CEP170, NEFM, KIF1A, BSN, NEFH, GIT1, SYBU, NDEL1, CDKL5, PPP1R12A, DST, MAP1S, PDE4D, DYNLT3, FRMD4A, ANK2, ANK3, ANK1, CKAP5, SRCIN1, CLIP2, STIM1, KIF2A, KIFBP, MAP7D1, MAP1B, HECW2, MAP1A, ITPKA, EXOC4, MYH9, ARHGEF2, RIN1, PPP1R12B, MAPRE2, PLEC, CAMK2B, MACF1, BRSK1, LRP1, FLII, MYCBP2…	1.1396e-05
UP_KW_CELLULAR_COMPONENT	KW-0968~Cytoplasmic vesicle	58	10.6618	GABRB3, ATP8A1, SH3KBP1, PTPRN, ITSN1, TRIM9, CAMKV, KIF1A, BSN, SYBU, VPS18, RAB2B, SLC32A1, ATP6AP1, VPS33A, ATP6AP2, AP3B2, MAPK8IP3, GABRG2, GAK, HAX1, VGF, MYH9, ARHGEF2, ATP6V0D1, ATP6V0C, SQSTM1, BRSK1, COPA, TMED10, ITPR1, MFF, SNX3, AP3M2, AP3M1, VPS11, MAP6, STXBP5, TBC1D17, ATP6V0A1, RAB11FIP5, ATP6V1F, VPS16, GABRA1, PTPRN2, IQSEC1, LGI3, CCDC136, HIP1R, SORL1, SYT7, SGSM1, CCDC88A, D…	0.000566127
UP_KW_CELLULAR_COMPONENT	KW-1003~Cell membrane	133	24.4485	NCKAP1, ATP8A1, DGKB, ITSN1, CTNND1, AQP4, SLC4A1, SLC4A4, RIMS1, PREX1, GJA1, CAPN2, EPHB2, ENPP6, PRKCG, RAB2B, UNC13A, CACNA2D1, OMG, CASK, ANK2, PHKA1, ANK3, ATP1B2, GABRG2, KCTD8, NISCH, STIM1, PRKAR1B, PRKAR1A, MADD, TYRO3, VDAC1, PLPP3, LY6H, KCTD16, GRIA1, MTMR1, GRIA2, MACF1, TMED10, NTM, THY1, LIN7B, IGSF21, RAP1A, STXBP5, MBP, RAB11FIP2, MARK3, MARK2, MARK1, HSPA8, OSBPL6, SLC4A10, GRI…	0.00737766
UP_KW_CELLULAR_COMPONENT	KW-0628~Postsynaptic cell membrane	21	3.86029	ATAD1, GABRB3, GRIA1, GABBR2, GRIA2, GABRA1, GABBR1, DGKB, ATP6AP2, ANK2, ANK3, LIN7B, GRIN2B, GPHN, GABRG2, GRIN1, KCTD8, IGSF21, DMD, GPR158, KCTD16	0.00823846
UP_KW_DISEASE	KW-0991~Intellectual disability	66	12.1324	TRIO, DDX3X, MAST3, MAST1, SYNGAP1, NARS1, TUBB3, KIF1A, NSF, USP7, CDKL5, CSNK2A1, CACNA2D1, ATP6AP2, CASK, FRMD4A, ANK3, MAPK8IP3, TANC2, CNKSR2, DDB1, TMX2, PRKAR1B, CSNK2B, MADD, ARHGEF2, CAMK2B, GRIA1, GRIA2, WDR26, RPL10, STXBP1, NRXN1, SRSF1, CAMK2A, ITPR1, ATP1A3, ATP1A2, ATP1A1, CAMSAP1, TIMM50, PURA, EPB41L1, CAMK2G, CLASP1, ATP6V0A1, SLC12A2, GABBR2, GABBR1, IQSEC2, PPP1R21, USP9X, IQS…	0.0108162
UP_KW_DOMAIN	KW-0175~Coiled coil	146	26.8382	ITSN2, TRIO, CTNND2, ITSN1, CTNND1, HDLBP, KNDC1, EDC4, SYNGAP1, CHCHD3, KIF5C, CHCHD6, TNR, BSN, FAM81A, SYBU, PPFIA2, MAP3K5, VPS18, UNC13A, STX7, MRTFB, FRMD4A, SRCIN1, MAPK8IP3, RUNDC3A, BCR, TIAM2, NISCH, CLIP2, STIM1, MAP7D1, HECW2, HECW1, SIK3, MACF1, ITPR1, HACD3, CACNA1E, FBXO41, CAMSAP1, MTMR7, CAMSAP2, ABR, RNF214, KLC2, KIF3B, KIF3A, VPS11, STXBP5, STXBP6, SRGAP3, MAP2K7, MYH10, ATP6V…	5.69525e-10
UP_KW_DOMAIN	KW-0677~Repeat	175	32.1691	DGKG, ITSN2, MTCH1, MTCH2, TRIO, DGKB, CTNND2, ITSN1, CTNND1, HDLBP, ARHGAP39, AQP4, PPP2R2A, KNDC1, EDC4, RIMS1, PREX1, CAPN2, TNR, EPHB2, KIFAP3, BSN, PPFIA2, ANKS1B, NSF, PRKCG, UNC13A, USP5, AIP, OMG, MRTFB, CASK, ANK2, ANK3, ANK1, TANC2, TIAM2, NISCH, CLIP2, MYL6, ZC2HC1A, PRKAR1B, PRKAR1A, ARMC6, MAP1B, HECW2, DMWD, HECW1, MAP1A, MYADM, TYRO3, FKBP8, SRSF3, MATR3, ANAPC1, MACF1, COPA, FLII,…	2.36325e-05
UP_KW_DOMAIN	KW-0040~ANK repeat	16	2.94118	ANKRD28, PPP1R12A, AGAP2, AGAP1, ANK2, ANK3, AGAP3, ANK1, TANC2, ANKMY2, CASKIN1, PPP1R12B, GIT1, SHANK2, SHANK1, ANKS1B	0.00148955
UP_KW_DOMAIN	KW-0728~SH3 domain	22	4.04412	ITSN2, MACF1, DOCK3, TRIO, DST, SH3KBP1, ITSN1, CASK, ARHGAP26, NCKIPSD, ARHGAP32, DLG1, CACNB4, DLG4, CASKIN1, GRB2, SRGAP3, ARHGEF7, SHANK2, NGEF, SHANK1, PLEC	0.0132597
UP_KW_LIGAND	KW-0067~ATP-binding	87	15.9926	DGKG, TRIO, ABCD3, DDX3X, ATP8A1, DGKB, MAST3, RTCA, MAST1, GPHN, NARS1, KIF5C, RUVBL2, RUVBL1, KIF1A, EPHB2, MAP3K5, NSF, PRKCG, CSNK1G3, CDKL5, CSNK2A1, CAD, CSNK2A2, MINK1, LMTK3, CASK, CIT, GAK, BCR, KIF2A, ITPKA, TYRO3, SIK3, MYH9, CAMK2B, BRSK1, CAMK2D, PRKAA1, DDX5, DDX1, HSPA4L, CAMK2A, STK39, ITPR1, NOLC1, ATP1A3, ATP1A2, AK5, ATP1A1, CAMKK1, HSPH1, KIF3B, KIF3A, GRK6, PTK2B, MAPK1, MARK…	7.11391e-05
UP_KW_LIGAND	KW-0547~Nucleotide-binding	107	19.6691	DGKG, TRIO, GUCY1B1, ATP8A1, DGKB, RTCA, RTCB, NARS1, TUBB3, KIF5C, RUVBL2, RUVBL1, EPHB2, MAP3K5, NSF, PRKCG, CSNK1G3, RAB2B, CDKL5, CSNK2A1, CSNK2A2, LMTK3, CASK, BCR, PRKAR1B, PRKAR1A, SIK3, TYRO3, VDAC3, VDAC2, GNAZ, BRSK1, DDX5, DDX1, HSPA4L, ITPR1, STK39, AGAP2, NOLC1, AGAP1, AK5, AGAP3, RAP1A, HSPH1, RHOT1, KIF3B, KIF3A, GRK6, VPS11, MARK4, MAP2K7, MYH10, MARK3, MARK2, MARK1, SRPK2, FN3K, …	0.00060487
UP_KW_MOLECULAR_FUNCTION	KW-0723~Serine/threonine-protein kinase	43	7.90441	CAMK2B, BRSK1, CAMK2D, PRKAA1, TRIO, MAST3, MAST1, CAMK2A, STK39, CAMKK1, GRK6, MAPK1, MAP2K7, MARK4, MARK3, CAMK2G, MARK2, CLASP1, PAK5, MARK1, MAP3K5, SRPK2, PRKCG, CDK18, CSNK1G3, CDKL5, CSNK2A1, CSNK2A2, MINK1, LMTK3, DCLK2, CASK, CDC42BPB, CDC42BPA, DCLK1, CIT, GAK, BCR, CDK5, CAMK4, WNK2, SIK3, CDK16	2.08692e-09
UP_KW_MOLECULAR_FUNCTION	KW-0418~Kinase	64	11.7647	DGKG, TRIO, SH3KBP1, DGKB, MAST3, MAST1, CAMKV, EPHB2, GIT1, MAP3K5, PRKCG, CSNK1G3, CDKL5, CSNK2A1, CSNK2A2, MINK1, LMTK3, CASK, MAPK8IP3, CIT, GAK, CNKSR2, BCR, PRKAR1B, PRKAR1A, CSNK2B, ITPKA, TYRO3, SIK3, CAMK2B, BRSK1, CAMK2D, PRKAA1, CAMK2A, STK39, AK5, CAMKK1, GRK6, PTK2B, MAPK1, MARK4, MAP2K7, MARK3, CAMK2G, CLASP1, PAK5, MARK2, MARK1, SRPK2, FN3K, CDK18, GK, DCLK2, HOOK3, CDC42BPB, CDC42…	7.58968e-09
UP_KW_MOLECULAR_FUNCTION	KW-0344~Guanine-nucleotide releasing factor	24	4.41176	PSD, FARP1, DOCK3, TRIO, ARHGEF12, IQSEC1, RASGRF2, RASGRF1, MYCBP2, KNDC1, GAPVD1, BCR, TIAM2, PREX1, CYTH2, CCDC88A, ABR, PSD3, MADD, RAPGEF2, ARHGEF2, SBF1, ARHGEF7, NGEF	3.1975e-07
UP_KW_MOLECULAR_FUNCTION	KW-0112~Calmodulin-binding	23	4.22794	CAMK2B, RYR2, CAMK2D, RASGRF2, CAMK2A, MYO5A, CASK, PHKA1, STRN4, SYT7, CAMKK1, STRN3, CAMKV, MAP2, CAMK4, ITPKA, MAP6, MYH9, MAP6D1, STRN, NOS1, CAMK2G, MYH10	0.000244085
UP_KW_MOLECULAR_FUNCTION	KW-0689~Ribosomal protein	34	6.25	RPL4, RPL5, RPL30, RPL3, RPL10, RPL31, RPL11, RPL6, RPS4X, RPS14, RPL7A, RPS15A, RPS16, RPL18A, RPS18, RPL14, RPL35, RPS2, RPL15, RPS11, RPL17, RPS13, RPL21, RPS8, RPL23, RPS6, RPL23A, RPS26, RPS25, RPL27A, RPL24, RPL27, RPL26, RPS23	0.000452002
UP_KW_MOLECULAR_FUNCTION	KW-0343~GTPase activation	18	3.30882	ARHGEF12, AGAP2, AGAP1, AGAP3, GAPVD1, ARHGAP26, BCR, SGSM1, ARHGAP44, ARHGAP32, ABR, SYNGAP1, RAB3GAP2, RAPGEF2, SRGAP3, RIN1, TBC1D17, GIT1	0.0375371
UP_KW_MOLECULAR_FUNCTION	KW-0808~Transferase	81	14.8897	DGKG, TRIO, SH3KBP1, DGKB, MAST3, MAST1, CISD1, GPHN, TRIM9, GYS1, CAMKV, TRIM3, EPHB2, GIT1, MAP3K5, PRKCG, CSNK1G3, PRMT5, CDKL5, CSNK2A1, CAD, CSNK2A2, MINK1, LMTK3, ALG2, CASK, MAPK8IP3, CIT, GAK, CNKSR2, BCR, PRKAR1B, PRKAR1A, HECW2, HECW1, CSNK2B, ITPKA, TYRO3, SIK3, CAMK2B, BRSK1, CAMK2D, PRKAA1, MYCBP2, CAMK2A, STK39, AK5, DTX3, CAMKK1, GRK6, PTK2B, MAPK1, MARK4, MAP2K7, MARK3, CAMK2G, CL…	0.0375371
UP_KW_MOLECULAR_FUNCTION	KW-0505~Motor protein	12	2.20588	MYL6, KLC2, KIF2A, KIF3B, KIF3A, KIF5C, DYNLT3, MYH9, MYO5A, KIF1A, MYH10, MYL12B	0.0375371
UP_KW_MOLECULAR_FUNCTION	KW-1071~Ligand-gated ion channel	9	1.65441	GABRB3, GRIA1, RYR2, GABRA1, GRIA2, ITPR1, GRIN2B, GABRG2, GRIN1	0.0375371
UP_KW_MOLECULAR_FUNCTION	KW-0699~rRNA-binding	6	1.10294	RPS4X, RPL5, RPS18, RPL11, RPL23A, RPS11	0.0413711
UP_KW_MOLECULAR_FUNCTION	KW-0217~Developmental protein	29	5.33088	CAMK2B, RYR2, NUMBL, WDR47, LRP1, RPL10, CTNND2, PLEKHB1, PPP1R9B, FXR1, EPHB2, CAMK2G, MARK2, NDEL1, TSNAX, FARP1, USP7, GPX4, MRTFB, DCLK1, CIT, KIF2A, KIFBP, RAB18, RAPGEF2, CSPG5, ARHGEF2, INA, NGEF	0.0413711
UP_KW_MOLECULAR_FUNCTION	KW-9996~Developmental protein	29	5.33088	CAMK2B, RYR2, NUMBL, WDR47, LRP1, RPL10, CTNND2, PLEKHB1, PPP1R9B, FXR1, EPHB2, CAMK2G, MARK2, NDEL1, TSNAX, FARP1, USP7, GPX4, MRTFB, DCLK1, CIT, KIF2A, KIFBP, RAB18, RAPGEF2, CSPG5, ARHGEF2, INA, NGEF	0.0413711
UP_KW_MOLECULAR_FUNCTION	KW-0687~Ribonucleoprotein	36	6.61765	RPL4, RPL5, RPL30, RPL3, RPL10, RPL31, RPL11, RPL6, RPS4X, RPS14, RPL7A, RPS15A, LARP1, RPS16, RPL18A, RPS18, RPL14, RPL35, RPS2, RPL15, RPS11, RPL17, RPS13, RPL21, RPS8, RPL23, RPS6, RPL23A, RPS26, RPS25, HNRNPM, RPL27A, RPL24, RPL27, RPL26, RPS23	0.0499633
UP_KW_PTM	KW-0597~Phosphoprotein	424	77.9412	ITSN2, RPL4, RPL5, RPL30, TRIO, RPL3, RPL31, ITSN1, SLC4A1, SLC4A4, RPL6, PREX1, GJA1, SYNGAP1, RPL35, ANKS1B, PRKCG, VPS18, UNC13A, CSNK2A1, MAP1S, RPL23, CACNA2D1, CSNK2A2, MRTFB, PHKA1, GAPVD1, BCR, NISCH, MYL6, ZC2HC1A, PRKAR1B, ARMC6, PRKAR1A, MAP1B, HECW2, MAP1A, HECW1, TYRO3, UQCRC1, RPL24, RPL26, NGEF, MTMR1, FLII, HSPA4L, AGAP2, NOLC1, AGAP1, AGAP3, THY1, HACD3, MTMR7, PRPSAP1, ABR, RNF2…	1.32898e-09
UP_SEQ_FEATURE	COMPBIAS:Basic and acidic residues	243	44.6691	ITSN2, RPL4, NCKAP1, RPL5, TRIO, ITSN1, SLC4A4, RPL6, SYNGAP1, RPL35, EPHB2, RPS11, BSN, KIFAP3, ANKS1B, UNC13A, MAP1S, MRTFB, ANK2, ANK3, GAPVD1, MAPK8IP3, ANK1, BCR, TIAM2, NISCH, MYL6, ZC2HC1A, MAP1B, HECW2, HECW1, MAP1A, CRYZL1, RPL24, NGEF, MACF1, NUMBL, FLII, MYCBP2, HSPA4L, AGAP2, NOLC1, AGAP1, MTMR7, FXR1, ABR, HSPH1, FXR2, LARP1, MAP2, EPB41L1, MAP6, STXBP5, MAP4, RAB11FIP2, ATP6V0A1, VT…	1.11182e-13
UP_SEQ_FEATURE	COMPBIAS:Polar residues	249	45.7721	ITSN2, TRIO, ITSN1, MTFR1L, SLC4A4, GJA1, SYNGAP1, BSN, ANKS1B, UNC13A, CSNK2A1, MAP1S, MRTFB, PHKA1, ANK2, ANK3, GAPVD1, MAPK8IP3, ANK1, BCR, TIAM2, NISCH, ZC2HC1A, PRKAR1B, MAP1B, HECW2, HECW1, MAP1A, SIK3, VDAC2, RPL26, RIN1, NGEF, MACF1, NUMBL, MYCBP2, HSPA4L, AGAP2, NOLC1, AGAP1, C2CD4C, AGAP3, THY1, MTMR7, FXR1, ABR, RNF214, HSPH1, FXR2, LARP1, PGBD5, MAP2, EPB41L1, MAP6, STXBP5, MAP4, RAB1…	3.23979e-09
UP_SEQ_FEATURE	DOMAIN:Protein kinase	46	8.45588	CAMK2B, BRSK1, CAMK2D, PRKAA1, TRIO, MAST3, MAST1, CAMK2A, STK39, CAMKK1, CAMKV, GRK6, PTK2B, MAPK1, EPHB2, MAP2K7, MARK4, MARK3, CAMK2G, MARK2, CLASP1, PAK5, MARK1, MAP3K5, SRPK2, PRKCG, CDK18, CSNK1G3, CDKL5, CSNK2A1, CSNK2A2, MINK1, LMTK3, DCLK2, CASK, CDC42BPB, CDC42BPA, DCLK1, CIT, GAK, CDK5, CAMK4, WNK2, TYRO3, SIK3, CDK16	9.18354e-07
UP_SEQ_FEATURE	REGION:Disordered	413	75.9191	ITSN2, RPL4, NCKAP1, RPL5, TRIO, RPL3, ITSN1, SLC4A1, SLC4A4, RPL6, PREX1, GJA1, SYNGAP1, RPL35, ANKS1B, VPS18, UNC13A, RPL21, CSNK2A1, MAP1S, MRTFB, PHKA1, GAPVD1, BCR, NISCH, MYL6, ZC2HC1A, PRKAR1B, ARMC6, PRKAR1A, MAP1B, HECW2, MAP1A, HECW1, TYRO3, RPL24, RPL26, NGEF, MTMR1, FLII, HSPA4L, AGAP2, NOLC1, AGAP1, AGAP3, THY1, MTMR7, PRPSAP1, ABR, RNF214, HSPH1, LARP1, EPB41L1, VPS16, VTI1B, CDK18,…	1.11218e-06
UP_SEQ_FEATURE	DOMAIN:PH	33	6.06618	ITSN2, TRIO, RASGRF2, RASGRF1, PLEKHB1, ITSN1, AGAP2, AGAP1, AGAP3, ABR, PREX1, CYTH2, SYNGAP1, PSD3, KIF1A, SBF1, PSD, FARP1, OSBPL6, ARHGEF12, IQSEC2, IQSEC1, IQSEC3, CDC42BPB, CDC42BPA, ARHGAP26, CIT, CNKSR2, BCR, TIAM2, ARHGEF2, ARHGEF7, NGEF	2.86054e-06
UP_SEQ_FEATURE	DOMAIN:DH	14	2.57353	ITSN2, FARP1, TRIO, ARHGEF12, RASGRF2, RASGRF1, ITSN1, BCR, TIAM2, PREX1, ABR, ARHGEF2, ARHGEF7, NGEF	4.18915e-05
UP_SEQ_FEATURE	REGION:Calmodulin-binding	15	2.75735	CAMK2B, CAMK2D, CAMK2A, CASK, PHKA1, STRN4, CAMKK1, STRN3, MAP2, CAMK4, ITPKA, MAP6, STRN, NOS1, CAMK2G	7.51505e-05
UP_SEQ_FEATURE	DOMAIN:PDZ	22	4.04412	ARHGEF12, MAST3, MAST1, CASK, LIN7B, PPP1R9B, CNKSR2, TIAM2, PREX1, RIMS1, DLG1, PCLO, SNX27, DLG4, LRRC7, RAPGEF2, GOPC, NOS1, APBA2, CLASP1, SHANK2, SHANK1	0.000817792
UP_SEQ_FEATURE	REPEAT:ANK 3	14	2.57353	ANKRD28, PPP1R12A, ANK2, ANK3, AGAP3, ANK1, TANC2, ANKMY2, CASKIN1, PPP1R12B, GIT1, SHANK2, SHANK1, ANKS1B	0.0197237
UP_SEQ_FEATURE	REPEAT:ANK 2	16	2.94118	ANKRD28, PPP1R12A, AGAP2, AGAP1, ANK2, ANK3, AGAP3, ANK1, TANC2, ANKMY2, CASKIN1, PPP1R12B, GIT1, SHANK2, SHANK1, ANKS1B	0.0197237
UP_SEQ_FEATURE	REPEAT:ANK 1	16	2.94118	ANKRD28, PPP1R12A, AGAP2, AGAP1, ANK2, ANK3, AGAP3, ANK1, TANC2, ANKMY2, CASKIN1, PPP1R12B, GIT1, SHANK2, SHANK1, ANKS1B	0.0197237
UP_SEQ_FEATURE	REPEAT:ANK 5	11	2.02206	ANKRD28, PPP1R12A, CASKIN1, ANK2, ANK3, PPP1R12B, ANK1, TANC2, SHANK2, SHANK1, ANKS1B	0.0282082
UP_SEQ_FEATURE	REPEAT:ANK 6	10	1.83824	ANKRD28, PPP1R12A, CASKIN1, ANK2, ANK3, ANK1, TANC2, SHANK2, SHANK1, ANKS1B	0.0326195
UP_SEQ_FEATURE	MUTAGEN:T->A: Prevents phosphorylation and activation by STK11/LKB1 complex.	6	1.10294	BRSK1, SIK3, MARK4, MARK3, MARK2, MARK1	0.0351902
UP_SEQ_FEATURE	DOMAIN:Calponin-homology (CH)	13	2.38971	SPECC1, MACF1, DST, HOOK3, CAMSAP1, CAMSAP2, SYNE1, CAMSAP3, CCDC88A, DMD, ARHGEF7, MAPRE2, PLEC	0.0433903
UP_SEQ_FEATURE	REPEAT:ANK	14	2.57353	ANKRD28, PPP1R12A, AGAP2, AGAP1, ANK2, ANK3, AGAP3, ANK1, TANC2, ANKMY2, PPP1R12B, GIT1, SHANK1, ANKS1B	0.0475776
UP_SEQ_FEATURE	COMPBIAS:Pro residues	78	14.3382	CNTNAP1, DOCK3, TRIO, MAST3, CTNND2, KNDC1, PPP1R9B, ARHGAP44, PCLO, SYNGAP1, CEP170B, DLGAP3, BSN, EMD, GIT1, PSD, MAP1S, PDE4D, CAD, MINK1, PPP2R5B, MRTFB, LMTK3, FRMD4A, EPS15L1, SRCIN1, MAPK8IP3, TANC2, GAK, CNKSR2, INF2, VGF, MAP7D1, DMWD, MAP1A, TYRO3, SIK3, RIN1, SHANK2, SHANK1, CAMK2B, KHDRBS1, MACF1, BRSK1, NUMBL, AGAP2, NOLC1, NRXN2, DTX3, STRN4, FBXO41, CAMSAP2, NCKIPSD, BAG6, VCPIP1, …	0.0492558
