# Supplementary material for: Deciphering the alteration of MAP2 interactome caused by a schizophrenia-associated phosphorylation
Source: Neurobiol Dis. Author manuscript; Available in PMC 2025 Sep 6. (PMC12413633; doi:10.1016/j.nbd.2024.106731)
Supplement: Supplement4 [file NIHMS2041103-supplement-Supplement4.xlsx]

## Sheet: Legend
Table S3. Identification of proteins associated with wild type MAP2 by proximity labeling followed by mass spectrometry (Sheet 'MAP2_Interactome') and overlap between two methods (Sheet 'Overlapping Proteins')
Column Header	Definition
Bait	The protein used as bait in the proximity labeling experiment
Prey_Uniprot	The Uniprot Accession of the prey protein detected by the proximity labeling and mass spectrometry
Prey_Gene_Name	The gene name of the prey protein detected by the proximity labeling and mass spectrometry
PP	The posterior probability of protein-protein interaction calculated by Significance Analysis of INTeractome q (SAINTq) relative to background
FDR	The false discovery rate of protein-protein interaction calculated by Significance Analysis of INTeractome q (SAINTq) from background
Peptide	The number of peptides from the prey protein identified in mass spectrometry
Functional Group	The functional group which the prey protein are enriched in
Assciation with Schizophrenia	The genes are associated with schizophrenia identified by FUMA

## Sheet: MAP2 Interactome
WT MAP2 interactome identified by proximity labeling
Bait	Prey	Peptide	PP	FDR	Prey_Gene_Name
MAP2	A2RRP1	2	1	0	NBAS
MAP2	B4DJY2	1	1	0	TMEM233
MAP2	B5ME19	17	1	0	EIF3CL
MAP2	C9JLW8	1	1	0	MCRIP1
MAP2	H3BS89	1	1	0	TMEM178B
MAP2	O00533	8	1	0	CHL1
MAP2	O14683	1	1	0	TP53I11
MAP2	O15121	1	1	0	DEGS1
MAP2	O15354	1	1	0	GPR37
MAP2	O15394	27	1	0	NCAM2
MAP2	O15523	1	1	0	DDX3Y
MAP2	O43148	2	1	0	RNMT
MAP2	O43299	1	1	0	AP5Z1
MAP2	O43432	12	1	0	EIF4G3
MAP2	O60260	1	1	0	PRKN
MAP2	O60739	1	1	0	EIF1B
MAP2	O60925	1	1	0	PFDN1
MAP2	O75326	1	1	0	SEMA7A
MAP2	O75569	12	1	0	PRKRA
MAP2	O75970	1	1	0	MPDZ
MAP2	O95196	1	1	0	CSPG5
MAP2	O95319	7	1	0	CELF2
MAP2	P02790	1	1	0	HPX
MAP2	P05023	54	1	0	ATP1A1
MAP2	P05026	22	1	0	ATP1B1
MAP2	P05937	1	1	0	CALB1
MAP2	P07814	26	1	0	EPRS1
MAP2	P08134	1	1	0	RHOC
MAP2	P08238	34	1	0	HSP90AB1
MAP2	P09104	42	1	0	ENO2
MAP2	P11137	141	1	0	MAP2
MAP2	P11229	1	1	0	CHRM1
MAP2	P11940	13	1	0	PABPC1
MAP2	P12814	43	1	0	ACTN1
MAP2	P13591	36	1	0	NCAM1
MAP2	P13637	57	1	0	ATP1A3
MAP2	P13726	1	1	0	F3
MAP2	P13861	19	1	0	PRKAR2A
MAP2	P14625	33	1	0	HSP90B1
MAP2	P17658	1	1	0	KCNA6
MAP2	P18507	8	1	0	GABRG2
MAP2	P20292	1	1	0	ALOX5AP
MAP2	P21453	1	1	0	S1PR1
MAP2	P23471	12	1	0	PTPRZ1
MAP2	P23634	31	1	0	ATP2B4
MAP2	P24534	4	1	0	EEF1B2
MAP2	P26378	1	1	0	ELAVL4
MAP2	P26640	36	1	0	VARS1
MAP2	P29144	29	1	0	TPP2
MAP2	P29323	4	1	0	EPHB2
MAP2	P31150	34	1	0	GDI1
MAP2	P31321	6	1	0	PRKAR1B
MAP2	P31323	19	1	0	PRKAR2B
MAP2	P32004	31	1	0	L1CAM
MAP2	P37108	1	1	0	SRP14
MAP2	P41252	20	1	0	IARS1
MAP2	P41567	1	1	0	EIF1
MAP2	P42771	1	1	0	CDKN2A
MAP2	P45984	1	1	0	MAPK9
MAP2	P46020	1	1	0	PHKA1
MAP2	P46821	130	1	0	MAP1B
MAP2	P47897	14	1	0	QARS1
MAP2	P48169	1	1	0	GABRA4
MAP2	P48549	3	1	0	KCNJ3
MAP2	P49321	1	1	0	NASP
MAP2	P51610	1	1	0	HCFC1
MAP2	P51692	1	1	0	STAT5B
MAP2	P53805	1	1	0	RCAN1
MAP2	P54136	16	1	0	RARS1
MAP2	P54284	1	1	0	CACNB3
MAP2	P54687	1	1	0	BCAT1
MAP2	P55072	64	1	0	VCP
MAP2	P55283	1	1	0	CDH4
MAP2	P55884	10	1	0	EIF3B
MAP2	P56749	1	1	0	CLDN12
MAP2	P57060	1	1	0	RWDD2B
MAP2	P60228	11	1	0	EIF3E
MAP2	P60602	1	1	0	ROMO1
MAP2	P61923	1	1	0	COPZ1
MAP2	P61978	24	1	0	HNRNPK
MAP2	P78559	135	1	0	MAP1A
MAP2	Q01814	54	1	0	ATP2B2
MAP2	Q02779	1	1	0	MAP3K10
MAP2	Q05639	21	1	0	EEF1A2
MAP2	Q06203	1	1	0	PPAT
MAP2	Q06418	1	1	0	TYRO3
MAP2	Q07954	27	1	0	LRP1
MAP2	Q0VDG4	2	1	0	SCRN3
MAP2	Q12860	63	1	0	CNTN1
MAP2	Q12996	1	1	0	CSTF3
MAP2	Q13017	1	1	0	ARHGAP5
MAP2	Q13303	15	1	0	KCNAB2
MAP2	Q13310	5	1	0	PABPC4
MAP2	Q13432	1	1	0	UNC119
MAP2	Q13595	1	1	0	TRA2A
MAP2	Q13641	1	1	0	TPBG
MAP2	Q14152	40	1	0	EIF3A
MAP2	Q14232	1	1	0	EIF2B1
MAP2	Q14257	10	1	0	RCN2
MAP2	Q14693	1	1	0	LPIN1
MAP2	Q14697	31	1	0	GANAB
MAP2	Q15041	1	1	0	ARL6IP1
MAP2	Q15075	49	1	0	EEA1
MAP2	Q15262	1	1	0	PTPRK
MAP2	Q15293	1	1	0	RCN1
MAP2	Q16143	5	1	0	SNCB
MAP2	Q16643	27	1	0	DBN1
MAP2	Q53GT1	1	1	0	KLHL22
MAP2	Q5M775	1	1	0	SPECC1
MAP2	Q5MNZ6	1	1	0	WDR45B
MAP2	Q5VST6	1	1	0	ABHD17B
MAP2	Q5W111	1	1	0	SPRYD7
MAP2	Q63HM9	1	1	0	PLCXD3
MAP2	Q676U5	1	1	0	ATG16L1
MAP2	Q685J3	1	1	0	MUC17
MAP2	Q6GMV2	1	1	0	SMYD5
MAP2	Q6X4W1	1	1	0	NSMF
MAP2	Q6Y1H2	1	1	0	HACD2
MAP2	Q6Y288	1	1	0	B3GLCT
MAP2	Q6ZN44	1	1	0	UNC5A
MAP2	Q70CQ2	1	1	0	USP34
MAP2	Q7KYR7	1	1	0	BTN2A1
MAP2	Q7KZF4	24	1	0	SND1
MAP2	Q7L3B6	1	1	0	CDC37L1
MAP2	Q7Z7A4	1	1	0	PXK
MAP2	Q7Z7L7	2	1	0	ZER1
MAP2	Q86T03	1	1	0	PIP4P1
MAP2	Q86VS8	10	1	0	HOOK3
MAP2	Q86YQ8	1	1	0	CPNE8
MAP2	Q8IUS5	1	1	0	EPHX4
MAP2	Q8IVH8	2	1	0	MAP4K3
MAP2	Q8IWU2	1	1	0	LMTK2
MAP2	Q8N0W4	1	1	0	NLGN4X
MAP2	Q8N357	1	1	0	SLC35F6
MAP2	Q8N370	1	1	0	SLC43A2
MAP2	Q8N3F0	1	1	0	MTURN
MAP2	Q8N807	1	1	0	PDILT
MAP2	Q8NAA5	1	1	0	LRRC75A
MAP2	Q8NCG7	1	1	0	DAGLB
MAP2	Q8NDH6	1	1	0	ICA1L
MAP2	Q8NFP7	1	1	0	NUDT10
MAP2	Q8NFQ8	1	1	0	TOR1AIP2
MAP2	Q8TB92	1	1	0	HMGCLL1
MAP2	Q8TEV9	1	1	0	SMCR8
MAP2	Q8TF72	1	1	0	SHROOM3
MAP2	Q8WUG5	2	1	0	SLC22A17
MAP2	Q8WWI1	9	1	0	LMO7
MAP2	Q92499	24	1	0	DDX1
MAP2	Q92520	1	1	0	FAM3C
MAP2	Q92544	1	1	0	TM9SF4
MAP2	Q92556	2	1	0	ELMO1
MAP2	Q92567	1	1	0	FAM168A
MAP2	Q92752	41	1	0	TNR
MAP2	Q92817	1	1	0	EVPL
MAP2	Q92823	29	1	0	NRCAM
MAP2	Q92945	13	1	0	KHSRP
MAP2	Q96A49	1	1	0	SYAP1
MAP2	Q96CW9	1	1	0	NTNG2
MAP2	Q96DW6	1	1	0	SLC25A38
MAP2	Q96EP5	2	1	0	DAZAP1
MAP2	Q96FJ0	1	1	0	STAMBPL1
MAP2	Q96GC9	1	1	0	VMP1
MAP2	Q96GS4	1	1	0	BORCS6
MAP2	Q96N38	1	1	0	ZNF714
MAP2	Q96PQ0	1	1	0	SORCS2
MAP2	Q99523	6	1	0	SORT1
MAP2	Q99574	1	1	0	SERPINI1
MAP2	Q99729	1	1	0	HNRNPAB
MAP2	Q9BS26	6	1	0	ERP44
MAP2	Q9BXB4	1	1	0	OSBPL11
MAP2	Q9BXQ6	1	1	0	TMEM121B
MAP2	Q9BZC1	1	1	0	CELF4
MAP2	Q9BZE9	3	1	0	ASPSCR1
MAP2	Q9C0D9	1	1	0	SELENOI
MAP2	Q9GZN8	1	1	0	ADISSP
MAP2	Q9H0A8	1	1	0	COMMD4
MAP2	Q9H1Y0	2	1	0	ATG5
MAP2	Q9H223	3	1	0	EHD4
MAP2	Q9H2U1	1	1	0	DHX36
MAP2	Q9H305	1	1	0	CDIP1
MAP2	Q9H340	1	1	0	OR51B6
MAP2	Q9H553	1	1	0	ALG2
MAP2	Q9H6N6	1	1	0	MYH16
MAP2	Q9H8T0	1	1	0	AKTIP
MAP2	Q9HB71	14	1	0	CACYBP
MAP2	Q9HBF4	1	1	0	ZFYVE1
MAP2	Q9HBT6	1	1	0	CDH20
MAP2	Q9NP70	1	1	0	AMBN
MAP2	Q9NQ66	54	1	0	PLCB1
MAP2	Q9NSD9	27	1	0	FARSB
MAP2	Q9NSK0	1	1	0	KLC4
MAP2	Q9NTI2	3	1	0	ATP8A2
MAP2	Q9NYB0	1	1	0	TERF2IP
MAP2	Q9NZ08	1	1	0	ERAP1
MAP2	Q9NZB2	14	1	0	FAM120A
MAP2	Q9NZT2	1	1	0	OGFR
MAP2	Q9P0J7	1	1	0	KCMF1
MAP2	Q9P1U1	10	1	0	ACTR3B
MAP2	Q9P2J5	16	1	0	LARS1
MAP2	Q9P2K2	1	1	0	TXNDC16
MAP2	Q9P2P6	1	1	0	STARD9
MAP2	Q9UBS5	12	1	0	GABBR1
MAP2	Q9UBV8	9	1	0	PEF1
MAP2	Q9UHC6	23	1	0	CNTNAP2
MAP2	Q9UHJ6	1	1	0	SHPK
MAP2	Q9UJY5	2	1	0	GGA1
MAP2	Q9UKA9	2	1	0	PTBP2
MAP2	Q9UKU6	1	1	0	TRHDE
MAP2	Q9UMF0	15	1	0	ICAM5
MAP2	Q9UN86	11	1	0	G3BP2
MAP2	Q9Y262	19	1	0	EIF3L
MAP2	Q9Y285	26	1	0	FARSA
MAP2	Q9Y2H5	1	1	0	PLEKHA6
MAP2	Q9Y2I1	3	1	0	NISCH
MAP2	Q9Y2T7	1	1	0	YBX2
MAP2	Q9Y3D0	2	1	0	CIAO2B
MAP2	Q9Y3E5	1	1	0	PTRH2
MAP2	Q9Y3E7	2	1	0	CHMP3
MAP2	Q9Y493	1	1	0	ZAN
MAP2	Q9Y4H2	1	1	0	IRS2
MAP2	Q9Y5Y2	1	1	0	NUBP2
MAP2	Q9Y639	13	1	0	NPTN
MAP2	O00303	9	0.9999	0	EIF3F
MAP2	O14972	1	0.9999	0	VPS26C
MAP2	O15020	112	0.9999	0	SPTBN2
MAP2	O15075	37	0.9999	0	DCLK1
MAP2	O15126	9	0.9999	0	SCAMP1
MAP2	O15371	5	0.9999	0	EIF3D
MAP2	O15484	5	0.9999	0	CAPN5
MAP2	O43639	6	0.9999	0	NCK2
MAP2	O43707	44	0.9999	0	ACTN4
MAP2	O43776	24	0.9999	0	NARS1
MAP2	O60245	7	0.9999	0	PCDH7
MAP2	O60762	1	0.9999	0	DPM1
MAP2	O75044	11	0.9999	0	SRGAP2
MAP2	O75083	27	0.9999	0	WDR1
MAP2	O75153	12	0.9999	0	CLUH
MAP2	O75165	5	0.9999	0	DNAJC13
MAP2	O75366	1	0.9999	0	AVIL
MAP2	O75899	12	0.9999	0	GABBR2
MAP2	O94856	55	0.9999	0	NFASC
MAP2	O95197	24	0.9999	0	RTN3
MAP2	O95757	24	0.9999	0	HSPA4L
MAP2	P06756	9	0.9999	0	ITGAV
MAP2	P07900	35	0.9999	0	HSP90AA1
MAP2	P08865	10	0.9999	0	RPSA
MAP2	P09471	26	0.9999	0	GNAO1
MAP2	P10915	14	0.9999	0	HAPLN1
MAP2	P14618	66	0.9999	0	PKM
MAP2	P19021	1	0.9999	0	PAM
MAP2	P19022	8	0.9999	0	CDH2
MAP2	P20020	31	0.9999	0	ATP2B1
MAP2	P20591	1	0.9999	0	MX1
MAP2	P20936	14	0.9999	0	RASA1
MAP2	P22314	44	0.9999	0	UBA1
MAP2	P26641	22	0.9999	0	EEF1G
MAP2	P30040	5	0.9999	0	ERP29
MAP2	P31153	14	0.9999	0	MAT2A
MAP2	P31948	28	0.9999	0	STIP1
MAP2	P32418	15	0.9999	0	SLC8A1
MAP2	P33402	17	0.9999	0	GUCY1A2
MAP2	P34932	37	0.9999	0	HSPA4
MAP2	P35998	20	0.9999	0	PSMC2
MAP2	P42025	8	0.9999	0	ACTR1B
MAP2	P48147	18	0.9999	0	PREP
MAP2	P49802	13	0.9999	0	RGS7
MAP2	P52824	6	0.9999	0	DGKQ
MAP2	P54315	1	0.9999	0	PNLIPRP1
MAP2	P54750	8	0.9999	0	PDE1A
MAP2	P56192	18	0.9999	0	MARS1
MAP2	P61081	9	0.9999	0	UBE2M
MAP2	P61421	19	0.9999	0	ATP6V0D1
MAP2	P63261	1	0.9999	0	ACTG1
MAP2	Q00577	10	0.9999	0	PURA
MAP2	Q08209	18	0.9999	0	PPP3CA
MAP2	Q13873	3	0.9999	0	BMPR2
MAP2	Q14194	41	0.9999	0	CRMP1
MAP2	Q14240	13	0.9999	0	EIF4A2
MAP2	Q14444	7	0.9999	0	CAPRIN1
MAP2	Q14914	7	0.9999	0	PTGR1
MAP2	Q15052	1	0.9999	0	ARHGEF6
MAP2	Q15366	7	0.9999	0	PCBP2
MAP2	Q15700	25	0.9999	0	DLG2
MAP2	Q16531	30	0.9999	0	DDB1
MAP2	Q16720	22	0.9999	0	ATP2B3
MAP2	Q16790	1	0.9999	0	CA9
MAP2	Q16799	21	0.9999	0	RTN1
MAP2	Q2M2I8	33	0.9999	0	AAK1
MAP2	Q5GJ75	1	0.9999	0	TNFAIP8L3
MAP2	Q5QJ74	2	0.9999	0	TBCEL
MAP2	Q66K74	20	0.9999	0	MAP1S
MAP2	Q68DU8	11	0.9999	0	KCTD16
MAP2	Q7Z2K8	17	0.9999	0	GPRIN1
MAP2	Q7Z6Z7	44	0.9999	0	HUWE1
MAP2	Q8IVP5	1	0.9999	0	FUNDC1
MAP2	Q8IY92	1	0.9999	0	SLX4
MAP2	Q8IZP0	6	0.9999	0	ABI1
MAP2	Q8N461	12	0.9999	0	FBXL16
MAP2	Q8NFW8	8	0.9999	0	CMAS
MAP2	Q8WUM4	44	0.9999	0	PDCD6IP
MAP2	Q8WYK1	1	0.9999	0	CNTNAP5
MAP2	Q92673	10	0.9999	0	SORL1
MAP2	Q92796	19	0.9999	0	DLG3
MAP2	Q92841	13	0.9999	0	DDX17
MAP2	Q969P0	31	0.9999	0	IGSF8
MAP2	Q969T9	5	0.9999	0	WBP2
MAP2	Q96AE4	7	0.9999	0	FUBP1
MAP2	Q96GM1	1	0.9999	0	PLPPR2
MAP2	Q96GW7	28	0.9999	0	BCAN
MAP2	Q96HE7	6	0.9999	0	ERO1A
MAP2	Q96PR1	1	0.9999	0	KCNC2
MAP2	Q96QG7	7	0.9999	0	MTMR9
MAP2	Q96QR8	6	0.9999	0	PURB
MAP2	Q99733	12	0.9999	0	NAP1L4
MAP2	Q9BRG1	1	0.9999	0	VPS25
MAP2	Q9BSL1	1	0.9999	0	UBAC1
MAP2	Q9BT78	18	0.9999	0	COPS4
MAP2	Q9BV73	1	0.9999	0	CEP250
MAP2	Q9BY11	43	0.9999	0	PACSIN1
MAP2	Q9BY67	6	0.9999	0	CADM1
MAP2	Q9BZ71	5	0.9999	0	PITPNM3
MAP2	Q9C0I1	2	0.9999	0	MTMR12
MAP2	Q9H0E2	10	0.9999	0	TOLLIP
MAP2	Q9NQC3	36	0.9999	0	RTN4
MAP2	Q9NZW5	15	0.9999	0	PALS2
MAP2	Q9P0R6	1	0.9999	0	GSKIP
MAP2	Q9P2U7	9	0.9999	0	SLC17A7
MAP2	Q9UBB6	32	0.9999	0	NCDN
MAP2	Q9UIW2	21	0.9999	0	PLXNA1
MAP2	Q9UJW0	12	0.9999	0	DCTN4
MAP2	Q9UKG1	14	0.9999	0	APPL1
MAP2	Q9UMS4	12	0.9999	0	PRPF19
MAP2	Q9UNA1	10	0.9999	0	ARHGAP26
MAP2	Q9Y224	12	0.9999	0	RTRAF
MAP2	Q9Y4C0	14	0.9999	0	NRXN3
MAP2	Q9Y4L1	35	0.9999	0	HYOU1
MAP2	A0A0B4J268	1	0.9998	0	TRAV4
MAP2	A2NJV5	1	0.9998	0	IGKV2-29
MAP2	O00408	29	0.9998	0	PDE2A
MAP2	O00429	50	0.9998	0	DNM1L
MAP2	O14827	10	0.9998	0	RASGRF2
MAP2	O43752	1	0.9998	0	STX6
MAP2	O60502	12	0.9998	0	OGA
MAP2	O75822	7	0.9998	0	EIF3J
MAP2	P00338	30	0.9998	0	LDHA
MAP2	P00558	47	0.9998	0	PGK1
MAP2	P04075	39	0.9998	0	ALDOA
MAP2	P11142	45	0.9998	0	HSPA8
MAP2	P13010	15	0.9998	0	XRCC5
MAP2	P24588	3	0.9998	0	AKAP5
MAP2	P26639	7	0.9998	0	TARS1
MAP2	P31146	28	0.9998	0	CORO1A
MAP2	P31689	10	0.9998	0	DNAJA1
MAP2	P35611	37	0.9998	0	ADD1
MAP2	P36915	23	0.9998	0	GNL1
MAP2	P48643	32	0.9998	0	CCT5
MAP2	P49116	1	0.9998	0	NR2C2
MAP2	P49407	8	0.9998	0	ARRB1
MAP2	P49588	51	0.9998	0	AARS1
MAP2	P50995	15	0.9998	0	ANXA11
MAP2	P53396	52	0.9998	0	ACLY
MAP2	P53992	12	0.9998	0	SEC24C
MAP2	P55010	5	0.9998	0	EIF5
MAP2	P55290	3	0.9998	0	CDH13
MAP2	P61018	6	0.9998	0	RAB4B
MAP2	P61158	14	0.9998	0	ACTR3
MAP2	P61163	9	0.9998	0	ACTR1A
MAP2	P61201	15	0.9998	0	COPS2
MAP2	P61601	6	0.9998	0	NCALD
MAP2	P62333	17	0.9998	0	PSMC6
MAP2	P63104	27	0.9998	0	YWHAZ
MAP2	P68366	17	0.9998	0	TUBA4A
MAP2	Q02790	26	0.9998	0	FKBP4
MAP2	Q08828	5	0.9998	0	ADCY1
MAP2	Q12756	37	0.9998	0	KIF1A
MAP2	Q13098	14	0.9998	0	GPS1
MAP2	Q13838	12	0.9998	0	DDX39B
MAP2	Q14103	15	0.9998	0	HNRNPD
MAP2	Q14155	14	0.9998	0	ARHGEF7
MAP2	Q14157	7	0.9998	0	UBAP2L
MAP2	Q14247	24	0.9998	0	CTTN
MAP2	Q14694	7	0.9998	0	USP10
MAP2	Q15276	16	0.9998	0	RABEP1
MAP2	Q15818	10	0.9998	0	NPTX1
MAP2	Q16555	60	0.9998	0	DPYSL2
MAP2	Q53HC0	4	0.9998	0	CCDC92
MAP2	Q59EK9	8	0.9998	0	RUNDC3A
MAP2	Q5H9L2	4	0.9998	0	TCEAL5
MAP2	Q5T848	9	0.9998	0	GPR158
MAP2	Q643R3	5	0.9998	0	LPCAT4
MAP2	Q6ZT21	1	0.9998	0	TMPPE
MAP2	Q6ZVM7	11	0.9998	0	TOM1L2
MAP2	Q7L1I2	12	0.9998	0	SV2B
MAP2	Q7Z6G3	9	0.9998	0	NECAB2
MAP2	Q8IVD9	13	0.9998	0	NUDCD3
MAP2	Q8N163	9	0.9998	0	CCAR2
MAP2	Q8N573	37	0.9998	0	OXR1
MAP2	Q8N5V2	13	0.9998	0	NGEF
MAP2	Q8N608	16	0.9998	0	DPP10
MAP2	Q8N6H7	8	0.9998	0	ARFGAP2
MAP2	Q8NFC6	1	0.9998	0	BOD1L1
MAP2	Q8TDN4	1	0.9998	0	CABLES1
MAP2	Q8TF61	21	0.9998	0	FBXO41
MAP2	Q8WU79	6	0.9998	0	SMAP2
MAP2	Q92598	31	0.9998	0	HSPH1
MAP2	Q92900	22	0.9998	0	UPF1
MAP2	Q92990	2	0.9998	0	GLMN
MAP2	Q93050	40	0.9998	0	ATP6V0A1
MAP2	Q96A23	4	0.9998	0	CPNE4
MAP2	Q96CX2	7	0.9998	0	KCTD12
MAP2	Q96FC7	13	0.9998	0	PHYHIPL
MAP2	Q96SB3	13	0.9998	0	PPP1R9B
MAP2	Q99726	6	0.9998	0	SLC30A3
MAP2	Q9H2G2	14	0.9998	0	SLK
MAP2	Q9HAU0	2	0.9998	0	PLEKHA5
MAP2	Q9HC56	7	0.9998	0	PCDH9
MAP2	Q9NPQ8	5	0.9998	0	RIC8A
MAP2	Q9NR46	19	0.9998	0	SH3GLB2
MAP2	Q9NWV4	1	0.9998	0	CZIB
MAP2	Q9NYB9	9	0.9998	0	ABI2
MAP2	Q9UBB4	10	0.9998	0	ATXN10
MAP2	Q9UEY8	19	0.9998	0	ADD3
MAP2	Q9UIC8	4	0.9998	0	LCMT1
MAP2	Q9UJ14	10	0.9998	0	GGT7
MAP2	Q9UJV9	1	0.9998	0	DDX41
MAP2	Q9UL25	6	0.9998	0	RAB21
MAP2	Q9UPY6	5	0.9998	0	WASF3
MAP2	Q9Y371	6	0.9998	0	SH3GLB1
MAP2	Q9Y3A3	2	0.9998	0	MOB4
MAP2	Q9Y3I0	19	0.9998	0	RTCB
MAP2	Q9Y6I3	13	0.9998	0	EPN1
MAP2	Q9Y6K5	1	0.9998	0	OAS3
MAP2	A0MZ66	8	0.9997	0.0001	SHTN1
MAP2	O14525	7	0.9997	0.0001	ASTN1
MAP2	O14531	28	0.9997	0.0001	DPYSL4
MAP2	O14576	18	0.9997	0.0001	DYNC1I1
MAP2	O43426	59	0.9997	0.0001	SYNJ1
MAP2	O75962	11	0.9997	0.0001	TRIO
MAP2	O95825	2	0.9997	0.0001	CRYZL1
MAP2	O95834	6	0.9997	0.0001	EML2
MAP2	P01024	33	0.9997	0.0001	C3
MAP2	P05198	10	0.9997	0.0001	EIF2S1
MAP2	P07195	26	0.9997	0.0001	LDHB
MAP2	P08133	43	0.9997	0.0001	ANXA6
MAP2	P09960	12	0.9997	0.0001	LTA4H
MAP2	P11021	45	0.9997	0.0001	HSPA5
MAP2	P15104	26	0.9997	0.0001	GLUL
MAP2	P15882	6	0.9997	0.0001	CHN1
MAP2	P16870	7	0.9997	0.0001	CPE
MAP2	P17980	14	0.9997	0.0001	PSMC3
MAP2	P21579	26	0.9997	0.0001	SYT1
MAP2	P23677	12	0.9997	0.0001	ITPKA
MAP2	P25098	14	0.9997	0.0001	GRK2
MAP2	P26196	11	0.9997	0.0001	DDX6
MAP2	P26232	40	0.9997	0.0001	CTNNA2
MAP2	P28161	7	0.9997	0.0001	GSTM2
MAP2	P31943	2	0.9997	0.0001	HNRNPH1
MAP2	P35612	43	0.9997	0.0001	ADD2
MAP2	P40925	27	0.9997	0.0001	MDH1
MAP2	P42658	29	0.9997	0.0001	DPP6
MAP2	P42858	48	0.9997	0.0001	HTT
MAP2	P49454	1	0.9997	0.0001	CENPF
MAP2	P49589	16	0.9997	0.0001	CARS1
MAP2	P53621	20	0.9997	0.0001	COPA
MAP2	P62140	7	0.9997	0.0001	PPP1CB
MAP2	P78352	30	0.9997	0.0001	DLG4
MAP2	P78357	44	0.9997	0.0001	CNTNAP1
MAP2	Q01064	11	0.9997	0.0001	PDE1B
MAP2	Q02153	16	0.9997	0.0001	GUCY1B1
MAP2	Q04917	25	0.9997	0.0001	YWHAH
MAP2	Q12765	18	0.9997	0.0001	SCRN1
MAP2	Q13153	11	0.9997	0.0001	PAK1
MAP2	Q13363	12	0.9997	0.0001	CTBP1
MAP2	Q13561	22	0.9997	0.0001	DCTN2
MAP2	Q13740	10	0.9997	0.0001	ALCAM
MAP2	Q14847	15	0.9997	0.0001	LASP1
MAP2	Q14894	17	0.9997	0.0001	CRYM
MAP2	Q16543	14	0.9997	0.0001	CDC37
MAP2	Q4J6C6	13	0.9997	0.0001	PREPL
MAP2	Q5TF21	21	0.9997	0.0001	MTCL3
MAP2	Q69YU3	1	0.9997	0.0001	ANKRD34A
MAP2	Q6PCB6	1	0.9997	0.0001	ABHD17C
MAP2	Q6UW63	1	0.9997	0.0001	POGLUT2
MAP2	Q70EL4	1	0.9997	0.0001	USP43
MAP2	Q7L5N1	8	0.9997	0.0001	COPS6
MAP2	Q86VP6	51	0.9997	0.0001	CAND1
MAP2	Q86Y82	10	0.9997	0.0001	STX12
MAP2	Q8N1G4	20	0.9997	0.0001	LRRC47
MAP2	Q8N3V7	22	0.9997	0.0001	SYNPO
MAP2	Q8NFP9	24	0.9997	0.0001	NBEA
MAP2	Q8TF74	8	0.9997	0.0001	WIPF2
MAP2	Q92558	16	0.9997	0.0001	WASF1
MAP2	Q92974	37	0.9997	0.0001	ARHGEF2
MAP2	Q93009	20	0.9997	0.0001	USP7
MAP2	Q96ID5	6	0.9997	0.0001	IGSF21
MAP2	Q9BXF6	18	0.9997	0.0001	RAB11FIP5
MAP2	Q9C0C9	18	0.9997	0.0001	UBE2O
MAP2	Q9H267	10	0.9997	0.0001	VPS33B
MAP2	Q9H2X9	35	0.9997	0.0001	SLC12A5
MAP2	Q9H9A6	10	0.9997	0.0001	LRRC40
MAP2	Q9HCM2	19	0.9997	0.0001	PLXNA4
MAP2	Q9NP79	8	0.9997	0.0001	VTA1
MAP2	Q9NQ11	1	0.9997	0.0001	ATP13A2
MAP2	Q9NX95	1	0.9997	0.0001	SYBU
MAP2	Q9UI12	32	0.9997	0.0001	ATP6V1H
MAP2	Q9UI15	20	0.9997	0.0001	TAGLN3
MAP2	Q9UJU6	18	0.9997	0.0001	DBNL
MAP2	Q9ULB1	11	0.9997	0.0001	NRXN1
MAP2	Q9ULV4	14	0.9997	0.0001	CORO1C
MAP2	Q9UQ03	20	0.9997	0.0001	CORO2B
MAP2	Q9Y2L5	7	0.9997	0.0001	TRAPPC8
MAP2	Q9Y4X5	1	0.9997	0.0001	ARIH1
MAP2	O00192	1	0.9996	0.0001	ARVCF
MAP2	O14964	16	0.9996	0.0001	HGS
MAP2	O60307	6	0.9996	0.0001	MAST3
MAP2	O75037	1	0.9996	0.0001	KIF21B
MAP2	O75061	29	0.9996	0.0001	DNAJC6
MAP2	O76039	1	0.9996	0.0001	CDKL5
MAP2	O94819	30	0.9996	0.0001	KBTBD11
MAP2	O94979	17	0.9996	0.0001	SEC31A
MAP2	P04899	16	0.9996	0.0001	GNAI2
MAP2	P06730	2	0.9996	0.0001	EIF4E
MAP2	P07237	20	0.9996	0.0001	P4HB
MAP2	P08247	9	0.9996	0.0001	SYP
MAP2	P09972	23	0.9996	0.0001	ALDOC
MAP2	P10768	10	0.9996	0.0001	ESD
MAP2	P11169	7	0.9996	0.0001	SLC2A3
MAP2	P12956	22	0.9996	0.0001	XRCC6
MAP2	P14867	8	0.9996	0.0001	GABRA1
MAP2	P14868	23	0.9996	0.0001	DARS1
MAP2	P20336	12	0.9996	0.0001	RAB3A
MAP2	P23763	5	0.9996	0.0001	VAMP1
MAP2	P30153	38	0.9996	0.0001	PPP2R1A
MAP2	P31946	15	0.9996	0.0001	YWHAB
MAP2	P34949	10	0.9996	0.0001	MPI
MAP2	P35609	34	0.9996	0.0001	ACTN2
MAP2	P43004	22	0.9996	0.0001	SLC1A2
MAP2	P50148	13	0.9996	0.0001	GNAQ
MAP2	P50502	12	0.9996	0.0001	ST13
MAP2	P50993	66	0.9996	0.0001	ATP1A2
MAP2	P51452	6	0.9996	0.0001	DUSP3
MAP2	P51793	1	0.9996	0.0001	CLCN4
MAP2	P53041	14	0.9996	0.0001	PPP5C
MAP2	P53990	6	0.9996	0.0001	IST1
MAP2	P54289	12	0.9996	0.0001	CACNA2D1
MAP2	P61221	4	0.9996	0.0001	ABCE1
MAP2	P62873	13	0.9996	0.0001	GNB1
MAP2	P62879	8	0.9996	0.0001	GNB2
MAP2	P63027	10	0.9996	0.0001	VAMP2
MAP2	P63096	9	0.9996	0.0001	GNAI1
MAP2	P78371	50	0.9996	0.0001	CCT2
MAP2	P78527	48	0.9996	0.0001	PRKDC
MAP2	Q00341	11	0.9996	0.0001	HDLBP
MAP2	Q00765	6	0.9996	0.0001	REEP5
MAP2	Q01433	9	0.9996	0.0001	AMPD2
MAP2	Q01968	10	0.9996	0.0001	OCRL
MAP2	Q05BV3	1	0.9996	0.0001	EML5
MAP2	Q13148	6	0.9996	0.0001	TARDBP
MAP2	Q6P499	2	0.9996	0.0001	NIPAL3
MAP2	Q6P995	4	0.9996	0.0001	FAM171B
MAP2	Q6PJW8	1	0.9996	0.0001	CNST
MAP2	Q6QEF8	1	0.9996	0.0001	CORO6
MAP2	Q6QNY1	1	0.9996	0.0001	BLOC1S2
MAP2	Q765P7	5	0.9996	0.0001	MTSS2
MAP2	Q7Z739	1	0.9996	0.0001	YTHDF3
MAP2	Q86UP2	17	0.9996	0.0001	KTN1
MAP2	Q8N568	18	0.9996	0.0001	DCLK2
MAP2	Q8WVM8	11	0.9996	0.0001	SCFD1
MAP2	Q8WXF1	9	0.9996	0.0001	PSPC1
MAP2	Q96CN7	3	0.9996	0.0001	ISOC1
MAP2	Q96NX5	1	0.9996	0.0001	CAMK1G
MAP2	Q99490	18	0.9996	0.0001	AGAP2
MAP2	Q99832	34	0.9996	0.0001	CCT7
MAP2	Q9BPU6	31	0.9996	0.0001	DPYSL5
MAP2	Q9NQW7	5	0.9996	0.0001	XPNPEP1
MAP2	Q9NR56	1	0.9996	0.0001	MBNL1
MAP2	Q9NUQ9	14	0.9996	0.0001	CYRIB
MAP2	Q9NY65	13	0.9996	0.0001	TUBA8
MAP2	Q9UIL1	1	0.9996	0.0001	SCOC
MAP2	Q9Y2K2	6	0.9996	0.0001	SIK3
MAP2	Q9Y3F4	16	0.9996	0.0001	STRAP
MAP2	Q9Y496	9	0.9996	0.0001	KIF3A
MAP2	Q9Y4G8	25	0.9996	0.0001	RAPGEF2
MAP2	A7KAX9	6	0.9995	0.0001	ARHGAP32
MAP2	O00534	1	0.9995	0.0001	VWA5A
MAP2	O14828	7	0.9995	0.0001	SCAMP3
MAP2	O14974	10	0.9995	0.0001	PPP1R12A
MAP2	O43681	9	0.9995	0.0001	GET3
MAP2	O43815	8	0.9995	0.0001	STRN
MAP2	O43852	3	0.9995	0.0001	CALU
MAP2	O43865	14	0.9995	0.0001	AHCYL1
MAP2	O60524	2	0.9995	0.0001	NEMF
MAP2	O60763	17	0.9995	0.0001	USO1
MAP2	O95433	15	0.9995	0.0001	AHSA1
MAP2	O95989	5	0.9995	0.0001	NUDT3
MAP2	P09496	12	0.9995	0.0001	CLTA
MAP2	P09497	17	0.9995	0.0001	CLTB
MAP2	P09651	16	0.9995	0.0001	HNRNPA1
MAP2	P0DMV9	38	0.9995	0.0001	SULT1A4
MAP2	P10909	12	0.9995	0.0001	CLU
MAP2	P13639	46	0.9995	0.0001	EEF2
MAP2	P16298	12	0.9995	0.0001	PPP3CB
MAP2	P22694	6	0.9995	0.0001	PRKACB
MAP2	P23381	12	0.9995	0.0001	WARS1
MAP2	P23526	16	0.9995	0.0001	AHCY
MAP2	P23610	5	0.9995	0.0001	F8A1
MAP2	P29692	7	0.9995	0.0001	EEF1D
MAP2	P34059	1	0.9995	0.0001	GALNS
MAP2	P41594	11	0.9995	0.0001	GRM5
MAP2	P47736	17	0.9995	0.0001	RAP1GAP
MAP2	P49368	44	0.9995	0.0001	CCT3
MAP2	P49591	15	0.9995	0.0001	SARS1
MAP2	P51674	9	0.9995	0.0001	GPM6A
MAP2	P51991	15	0.9995	0.0001	HNRNPA3
MAP2	P53677	17	0.9995	0.0001	AP3M2
MAP2	P61981	24	0.9995	0.0001	YWHAG
MAP2	P62826	9	0.9995	0.0001	RAN
MAP2	Q00610	129	0.9995	0.0001	CLTC
MAP2	Q05586	15	0.9995	0.0001	GRIN1
MAP2	Q13228	15	0.9995	0.0001	SELENBP1
MAP2	Q13367	38	0.9995	0.0001	AP3B2
MAP2	Q13472	1	0.9995	0.0001	TOP3A
MAP2	Q13564	7	0.9995	0.0001	NAE1
MAP2	Q13617	17	0.9995	0.0001	CUL2
MAP2	Q6H8Q1	16	0.9995	0.0001	ABLIM2
MAP2	Q6NV74	13	0.9995	0.0001	CRACDL
MAP2	Q6PCE3	23	0.9995	0.0001	PGM2L1
MAP2	Q6U841	16	0.9995	0.0001	SLC4A10
MAP2	Q6VY07	22	0.9995	0.0001	PACS1
MAP2	Q7L0J3	17	0.9995	0.0001	SV2A
MAP2	Q8IZD9	14	0.9995	0.0001	DOCK3
MAP2	Q8N126	11	0.9995	0.0001	CADM3
MAP2	Q8N3J6	14	0.9995	0.0001	CADM2
MAP2	Q8N987	6	0.9995	0.0001	NECAB1
MAP2	Q8N9R8	19	0.9995	0.0001	SCAI
MAP2	Q8NCB2	26	0.9995	0.0001	CAMKV
MAP2	Q92747	15	0.9995	0.0001	ARPC1A
MAP2	Q92783	11	0.9995	0.0001	STAM
MAP2	Q92905	9	0.9995	0.0001	COPS5
MAP2	Q96A65	20	0.9995	0.0001	EXOC4
MAP2	Q96JC1	1	0.9995	0.0001	VPS39
MAP2	Q9BWD1	14	0.9995	0.0001	ACAT2
MAP2	Q9BZL1	1	0.9995	0.0001	UBL5
MAP2	Q9H1E3	1	0.9995	0.0001	NUCKS1
MAP2	Q9NQ79	6	0.9995	0.0001	CRTAC1
MAP2	Q9NYI0	24	0.9995	0.0001	PSD3
MAP2	Q9ULR3	14	0.9995	0.0001	PPM1H
MAP2	Q9UQ80	13	0.9995	0.0001	PA2G4
MAP2	Q9Y4D2	8	0.9995	0.0001	DAGLA
MAP2	Q9Y5X3	8	0.9995	0.0001	SNX5
MAP2	Q9Y6R1	16	0.9995	0.0001	SLC4A4
MAP2	G9CGD6	3	0.9994	0.0002	CNK3/IPCEF1
MAP2	O00231	18	0.9994	0.0002	PSMD11
MAP2	O00410	26	0.9994	0.0002	IPO5
MAP2	O14594	19	0.9994	0.0002	NCAN
MAP2	O15144	19	0.9994	0.0002	ARPC2
MAP2	O15145	7	0.9994	0.0002	ARPC3
MAP2	O60256	8	0.9994	0.0002	PRPSAP2
MAP2	O60784	16	0.9994	0.0002	TOM1
MAP2	O60861	12	0.9994	0.0002	GAS7
MAP2	O75110	10	0.9994	0.0002	ATP9A
MAP2	O75340	9	0.9994	0.0002	PDCD6
MAP2	O94973	46	0.9994	0.0002	AP2A2
MAP2	O95352	16	0.9994	0.0002	ATG7
MAP2	P04406	53	0.9994	0.0002	GAPDH
MAP2	P06753	13	0.9994	0.0002	TPM3
MAP2	P10636	36	0.9994	0.0002	MAPT
MAP2	P11216	57	0.9994	0.0002	PYGB
MAP2	P12277	48	0.9994	0.0002	CKB
MAP2	P16949	16	0.9994	0.0002	STMN1
MAP2	P23588	14	0.9994	0.0002	EIF4B
MAP2	P25685	10	0.9994	0.0002	DNAJB1
MAP2	P34903	3	0.9994	0.0002	GABRA3
MAP2	P35222	31	0.9994	0.0002	CTNNB1
MAP2	P49354	1	0.9994	0.0002	FNTA
MAP2	P50991	36	0.9994	0.0002	CCT4
MAP2	P52594	5	0.9994	0.0002	AGFG1
MAP2	P54578	15	0.9994	0.0002	USP14
MAP2	P54764	13	0.9994	0.0002	EPHA4
MAP2	P55209	10	0.9994	0.0002	NAP1L1
MAP2	P61160	12	0.9994	0.0002	ACTR2
MAP2	P61764	85	0.9994	0.0002	STXBP1
MAP2	P78344	10	0.9994	0.0002	EIF4G2
MAP2	Q00796	8	0.9994	0.0002	SORD
MAP2	Q08AD1	4	0.9994	0.0002	CAMSAP2
MAP2	Q14008	37	0.9994	0.0002	CKAP5
MAP2	Q14028	1	0.9994	0.0002	CNGB1
MAP2	Q15084	9	0.9994	0.0002	PDIA6
MAP2	Q15365	13	0.9994	0.0002	PCBP1
MAP2	Q15435	11	0.9994	0.0002	PPP1R7
MAP2	Q6UVY6	1	0.9994	0.0002	MOXD1
MAP2	Q7Z5H3	1	0.9994	0.0002	ARHGAP22
MAP2	Q86YM7	18	0.9994	0.0002	HOMER1
MAP2	Q8NFZ8	10	0.9994	0.0002	CADM4
MAP2	Q8WXI2	7	0.9994	0.0002	CNKSR2
MAP2	Q99719	30	0.9994	0.0002	SEPTIN5
MAP2	Q9H0U4	10	0.9994	0.0002	RAB1B
MAP2	Q9H9A7	1	0.9994	0.0002	RMI1
MAP2	Q9UG63	1	0.9994	0.0002	ABCF2
MAP2	Q9Y4I1	82	0.9994	0.0002	MYO5A
MAP2	O60493	8	0.9993	0.0002	SNX3
MAP2	O60641	28	0.9993	0.0002	SNAP91
MAP2	O60826	10	0.9993	0.0002	CCDC22
MAP2	O75116	48	0.9993	0.0002	ROCK2
MAP2	O75689	10	0.9993	0.0002	ADAP1
MAP2	O95897	1	0.9993	0.0002	OLFM2
MAP2	P0CG30	1	0.9993	0.0002	GPR89B
MAP2	P12081	9	0.9993	0.0002	HARS1
MAP2	P13611	25	0.9993	0.0002	VCAN
MAP2	P13667	7	0.9993	0.0002	PDIA4
MAP2	P23396	19	0.9993	0.0002	RPS3
MAP2	P27361	14	0.9993	0.0002	MAPK3
MAP2	P30533	4	0.9993	0.0002	LRPAP1
MAP2	P32119	20	0.9993	0.0002	PRDX2
MAP2	P45974	36	0.9993	0.0002	USP5
MAP2	P47756	19	0.9993	0.0002	CAPZB
MAP2	P48444	8	0.9993	0.0002	ARCN1
MAP2	P54577	26	0.9993	0.0002	YARS1
MAP2	P54727	7	0.9993	0.0002	RAD23B
MAP2	P55786	38	0.9993	0.0002	NPEPPS
MAP2	P61204	12	0.9993	0.0002	ARF3
MAP2	P62888	5	0.9993	0.0002	RPL30
MAP2	P63010	40	0.9993	0.0002	AP2B1
MAP2	P63165	1	0.9993	0.0002	SUMO1
MAP2	P84103	2	0.9993	0.0002	SRSF3
MAP2	Q01362	1	0.9993	0.0002	MS4A2
MAP2	Q08378	7	0.9993	0.0002	GOLGA3
MAP2	Q08722	11	0.9993	0.0002	CD47
MAP2	Q10567	22	0.9993	0.0002	AP1B1
MAP2	Q13155	3	0.9993	0.0002	AIMP2
MAP2	Q13491	2	0.9993	0.0002	GPM6B
MAP2	Q16658	34	0.9993	0.0002	FSCN1
MAP2	Q17RY0	1	0.9993	0.0002	CPEB4
MAP2	Q5JWF2	12	0.9993	0.0002	GNAS
MAP2	Q5VW32	1	0.9993	0.0002	BROX
MAP2	Q5VYK3	5	0.9993	0.0002	ECPAS
MAP2	Q7Z494	1	0.9993	0.0002	NPHP3
MAP2	Q7Z4S6	30	0.9993	0.0002	KIF21A
MAP2	Q86V21	1	0.9993	0.0002	AACS
MAP2	Q8N4C8	13	0.9993	0.0002	MINK1
MAP2	Q8WXD9	39	0.9993	0.0002	CASKIN1
MAP2	Q96F07	34	0.9993	0.0002	CYFIP2
MAP2	Q96FW1	11	0.9993	0.0002	OTUB1
MAP2	Q96JE9	52	0.9993	0.0002	MAP6
MAP2	Q9C0D0	15	0.9993	0.0002	PHACTR1
MAP2	Q9H3S7	22	0.9993	0.0002	PTPN23
MAP2	Q9H9T3	1	0.9993	0.0002	ELP3
MAP2	Q9NQ89	1	0.9993	0.0002	FERRY3
MAP2	Q9UPR5	28	0.9993	0.0002	SLC8A2
MAP2	Q9Y216	1	0.9993	0.0002	MTMR7
MAP2	Q9Y678	9	0.9993	0.0002	COPG1
MAP2	Q9Y6D5	14	0.9993	0.0002	ARFGEF2
MAP2	O00273	1	0.9992	0.0002	DFFA
MAP2	O14578	19	0.9992	0.0002	CIT
MAP2	O14957	1	0.9992	0.0002	UQCR11
MAP2	O60749	8	0.9992	0.0002	SNX2
MAP2	O75874	9	0.9992	0.0002	IDH1
MAP2	O76054	10	0.9992	0.0002	SEC14L2
MAP2	O95772	1	0.9992	0.0002	STARD3NL
MAP2	P00568	15	0.9992	0.0002	AK1
MAP2	P07910	6	0.9992	0.0002	HNRNPC
MAP2	P09936	22	0.9992	0.0002	UCHL1
MAP2	P13798	11	0.9992	0.0002	APEH
MAP2	P18669	20	0.9992	0.0002	PGAM1
MAP2	P23246	18	0.9992	0.0002	SFPQ
MAP2	P23528	15	0.9992	0.0002	CFL1
MAP2	P26012	4	0.9992	0.0002	ITGB8
MAP2	P39023	6	0.9992	0.0002	RPL3
MAP2	P40227	30	0.9992	0.0002	CCT6A
MAP2	P43007	6	0.9992	0.0002	SLC1A4
MAP2	P50990	43	0.9992	0.0002	CCT8
MAP2	P52888	7	0.9992	0.0002	THOP1
MAP2	P61020	6	0.9992	0.0002	RAB5B
MAP2	P62495	4	0.9992	0.0002	ETF1
MAP2	P68402	3	0.9992	0.0002	PAFAH1B2
MAP2	Q00688	8	0.9992	0.0002	FKBP3
MAP2	Q01484	172	0.9992	0.0002	ANK2
MAP2	Q06124	21	0.9992	0.0002	PTPN11
MAP2	Q07866	16	0.9992	0.0002	KLC1
MAP2	Q13501	1	0.9992	0.0002	SQSTM1
MAP2	Q16537	6	0.9992	0.0002	PPP2R5E
MAP2	Q53T59	1	0.9992	0.0002	HS1BP3
MAP2	Q5FWE3	11	0.9992	0.0002	PRRT3
MAP2	Q6PKG0	16	0.9992	0.0002	LARP1
MAP2	Q6ZMI0	12	0.9992	0.0002	PPP1R21
MAP2	Q8N5S9	13	0.9992	0.0002	CAMKK1
MAP2	Q8ND76	4	0.9992	0.0002	CCNY
MAP2	Q8NEN9	2	0.9992	0.0002	PDZD8
MAP2	Q99816	6	0.9992	0.0002	TSG101
MAP2	Q99962	22	0.9992	0.0002	SH3GL2
MAP2	Q9BXM0	1	0.9992	0.0002	PRX
MAP2	Q9H4G0	55	0.9992	0.0002	EPB41L1
MAP2	Q9NQX3	19	0.9992	0.0002	GPHN
MAP2	Q9NRW7	14	0.9992	0.0002	VPS45
MAP2	Q9NYU2	18	0.9992	0.0002	UGGT1
MAP2	Q9NZJ9	4	0.9992	0.0002	NUDT4
MAP2	Q9P265	24	0.9992	0.0002	DIP2B
MAP2	O43396	9	0.9991	0.0003	TXNL1
MAP2	O43747	20	0.9991	0.0003	AP1G1
MAP2	O60733	1	0.9991	0.0003	PLA2G6
MAP2	O75534	19	0.9991	0.0003	CSDE1
MAP2	O75891	25	0.9991	0.0003	ALDH1L1
MAP2	O95292	12	0.9991	0.0003	VAPB
MAP2	P04350	15	0.9991	0.0003	TUBB4A
MAP2	P08237	40	0.9991	0.0003	PFKM
MAP2	P19338	21	0.9991	0.0003	NCL
MAP2	P19367	74	0.9991	0.0003	HK1
MAP2	P22626	21	0.9991	0.0003	HNRNPA2B1
MAP2	P40818	1	0.9991	0.0003	USP8
MAP2	P49327	99	0.9991	0.0003	FASN
MAP2	P49418	34	0.9991	0.0003	AMPH
MAP2	P49773	12	0.9991	0.0003	HINT1
MAP2	P51148	6	0.9991	0.0003	RAB5C
MAP2	P51151	1	0.9991	0.0003	RAB9A
MAP2	P52788	5	0.9991	0.0003	SMS
MAP2	P54920	16	0.9991	0.0003	NAPA
MAP2	P55327	8	0.9991	0.0003	TPD52
MAP2	P62701	9	0.9991	0.0003	RPS4X
MAP2	P67936	21	0.9991	0.0003	TPM4
MAP2	P68400	10	0.9991	0.0003	CSNK2A1
MAP2	Q04637	11	0.9991	0.0003	EIF4G1
MAP2	Q08174	8	0.9991	0.0003	PCDH1
MAP2	Q13554	18	0.9991	0.0003	CAMK2B
MAP2	Q14161	1	0.9991	0.0003	GIT2
MAP2	Q5SW79	14	0.9991	0.0003	CEP170
MAP2	Q7L2H7	1	0.9991	0.0003	EIF3M
MAP2	Q96GD0	13	0.9991	0.0003	PDXP
MAP2	Q96Q04	6	0.9991	0.0003	LMTK3
MAP2	Q99873	6	0.9991	0.0003	PRMT1
MAP2	Q9BTE6	10	0.9991	0.0003	AARSD1
MAP2	Q9H902	4	0.9991	0.0003	REEP1
MAP2	Q9NUQ8	4	0.9991	0.0003	ABCF3
MAP2	Q9NVA2	14	0.9991	0.0003	SEPTIN11
MAP2	Q9P2S2	5	0.9991	0.0003	NRXN2
MAP2	Q9UGC6	1	0.9991	0.0003	RGS17
MAP2	Q9UK22	12	0.9991	0.0003	FBXO2
MAP2	Q9UNH7	13	0.9991	0.0003	SNX6
MAP2	Q9UNZ2	15	0.9991	0.0003	NSFL1C
MAP2	Q9UPY8	18	0.9991	0.0003	MAPRE3
MAP2	Q9Y2S2	10	0.9991	0.0003	CRYL1
MAP2	Q9Y6V0	39	0.9991	0.0003	PCLO
MAP2	C9J069	9	0.999	0.0003	AJM1
MAP2	O00764	19	0.999	0.0003	PDXK
MAP2	O14775	10	0.999	0.0003	GNB5
MAP2	O43295	22	0.999	0.0003	SRGAP3
MAP2	O95219	12	0.999	0.0003	SNX4
MAP2	P09211	8	0.999	0.0003	GSTP1
MAP2	P29120	2	0.999	0.0003	PCSK1
MAP2	P29401	37	0.999	0.0003	TKT
MAP2	P35613	10	0.999	0.0003	BSG
MAP2	P37840	9	0.999	0.0003	SNCA
MAP2	P43034	25	0.999	0.0003	PAFAH1B1
MAP2	P51797	8	0.999	0.0003	CLCN6
MAP2	P52209	19	0.999	0.0003	PGD
MAP2	P52306	19	0.999	0.0003	RAP1GDS1
MAP2	P52565	9	0.999	0.0003	ARHGDIA
MAP2	P62714	1	0.999	0.0003	PPP2CB
MAP2	P62937	18	0.999	0.0003	PPIA
MAP2	P63244	17	0.999	0.0003	RACK1
MAP2	Q05086	2	0.999	0.0003	UBE3A
MAP2	Q07955	5	0.999	0.0003	SRSF1
MAP2	Q12959	14	0.999	0.0003	DLG1
MAP2	Q13596	11	0.999	0.0003	SNX1
MAP2	Q15283	2	0.999	0.0003	RASA2
MAP2	Q5VSL9	4	0.999	0.0003	STRIP1
MAP2	Q6WCQ1	2	0.999	0.0003	MPRIP
MAP2	Q8IWV7	1	0.999	0.0003	UBR1
MAP2	Q8NBF6	7	0.999	0.0003	AVL9
MAP2	Q8NCA5	2	0.999	0.0003	FAM98A
MAP2	Q92623	4	0.999	0.0003	TTC9
MAP2	Q92882	6	0.999	0.0003	OSTF1
MAP2	Q96CW1	35	0.999	0.0003	AP2M1
MAP2	Q96KP1	16	0.999	0.0003	EXOC2
MAP2	Q9BQI5	29	0.999	0.0003	SGIP1
MAP2	Q9C0E8	5	0.999	0.0003	LNPK
MAP2	Q9H1V8	13	0.999	0.0003	SLC6A17
MAP2	Q9H871	1	0.999	0.0003	RMND5A
MAP2	Q9HCK1	1	0.999	0.0003	ZDBF2
MAP2	Q9NYS0	4	0.999	0.0003	NKIRAS1
MAP2	Q9NZN5	6	0.999	0.0003	ARHGEF12
MAP2	Q9ULJ8	6	0.999	0.0003	PPP1R9A
MAP2	Q9ULP9	14	0.999	0.0003	TBC1D24
MAP2	Q9UNS2	6	0.999	0.0003	COPS3
MAP2	Q9Y3C5	1	0.999	0.0003	RNF11
MAP2	Q9Y4F5	28	0.999	0.0003	CEP170B
MAP2	A8K979	1	0.9989	0.0003	ERI2
MAP2	O00139	22	0.9989	0.0003	KIF2A
MAP2	O43301	50	0.9989	0.0003	HSPA12A
MAP2	O43399	5	0.9989	0.0003	TPD52L2
MAP2	P06744	44	0.9989	0.0003	GPI
MAP2	P11274	6	0.9989	0.0003	BCR
MAP2	P16157	10	0.9989	0.0003	ANK1
MAP2	P21554	1	0.9989	0.0003	CNR1
MAP2	P28482	18	0.9989	0.0003	MAPK1
MAP2	P35813	8	0.9989	0.0003	PPM1A
MAP2	P42263	10	0.9989	0.0003	GRIA3
MAP2	P48634	1	0.9989	0.0003	PRRC2A
MAP2	P49841	6	0.9989	0.0003	GSK3B
MAP2	P51809	3	0.9989	0.0003	VAMP7
MAP2	P62760	25	0.9989	0.0003	VSNL1
MAP2	P82979	4	0.9989	0.0003	SARNP
MAP2	Q00535	11	0.9989	0.0003	CDK5
MAP2	Q08495	16	0.9989	0.0003	DMTN
MAP2	Q12904	5	0.9989	0.0003	AIMP1
MAP2	Q13200	21	0.9989	0.0003	PSMD2
MAP2	Q13332	11	0.9989	0.0003	PTPRS
MAP2	Q13509	24	0.9989	0.0003	TUBB3
MAP2	Q15058	1	0.9989	0.0003	KIF14
MAP2	Q16181	37	0.9989	0.0003	SEPTIN7
MAP2	Q8N118	1	0.9989	0.0003	CYP4X1
MAP2	Q8NC96	12	0.9989	0.0003	NECAP1
MAP2	Q8NFZ4	5	0.9989	0.0003	NLGN2
MAP2	Q96FE5	9	0.9989	0.0003	LINGO1
MAP2	Q96PE3	18	0.9989	0.0003	INPP4A
MAP2	Q96PV0	42	0.9989	0.0003	SYNGAP1
MAP2	Q96QK1	37	0.9989	0.0003	VPS35
MAP2	Q99569	10	0.9989	0.0003	PKP4
MAP2	Q9BV86	1	0.9989	0.0003	NTMT1
MAP2	Q9C040	22	0.9989	0.0003	TRIM2
MAP2	Q9H0B6	10	0.9989	0.0003	KLC2
MAP2	Q9H270	12	0.9989	0.0003	VPS11
MAP2	Q9NRU3	6	0.9989	0.0003	CNNM1
MAP2	Q9NX05	1	0.9989	0.0003	FAM120C
MAP2	Q9UQB8	25	0.9989	0.0003	BAIAP2
MAP2	Q9Y2E4	9	0.9989	0.0003	DIP2C
MAP2	A5YKK6	9	0.9988	0.0004	CNOT1
MAP2	O00499	25	0.9988	0.0004	BIN1
MAP2	O14617	36	0.9988	0.0004	AP3D1
MAP2	O60669	3	0.9988	0.0004	SLC16A7
MAP2	O75077	6	0.9988	0.0004	ADAM23
MAP2	O94910	14	0.9988	0.0004	ADGRL1
MAP2	P01023	30	0.9988	0.0004	A2M
MAP2	P05067	9	0.9988	0.0004	APP
MAP2	P19174	12	0.9988	0.0004	PLCG1
MAP2	P21283	23	0.9988	0.0004	ATP6V1C1
MAP2	P23468	10	0.9988	0.0004	PTPRD
MAP2	P29992	10	0.9988	0.0004	GNA11
MAP2	P31939	22	0.9988	0.0004	ATIC
MAP2	P40123	32	0.9988	0.0004	CAP2
MAP2	P49840	10	0.9988	0.0004	GSK3A
MAP2	P49915	10	0.9988	0.0004	GMPS
MAP2	P60033	5	0.9988	0.0004	CD81
MAP2	P62993	11	0.9988	0.0004	GRB2
MAP2	Q13813	349	0.9988	0.0004	SPTAN1
MAP2	Q14699	7	0.9988	0.0004	RFTN1
MAP2	Q15942	6	0.9988	0.0004	ZYX
MAP2	Q16566	17	0.9988	0.0004	CAMK4
MAP2	Q684P5	9	0.9988	0.0004	RAP1GAP2
MAP2	Q6P1N0	8	0.9988	0.0004	CC2D1A
MAP2	Q7Z3B1	11	0.9988	0.0004	NEGR1
MAP2	Q7Z460	24	0.9988	0.0004	CLASP1
MAP2	Q8NI08	9	0.9988	0.0004	NCOA7
MAP2	Q92581	7	0.9988	0.0004	SLC9A6
MAP2	Q96DG6	5	0.9988	0.0004	CMBL
MAP2	Q96GE4	1	0.9988	0.0004	CEP95
MAP2	Q96HN2	6	0.9988	0.0004	AHCYL2
MAP2	Q9BR01	5	0.9988	0.0004	SULT4A1
MAP2	Q9NVE7	22	0.9988	0.0004	PANK4
MAP2	Q9UPX8	6	0.9988	0.0004	SHANK2
MAP2	Q9Y2A7	60	0.9988	0.0004	NCKAP1
MAP2	Q9Y2J2	59	0.9988	0.0004	EPB41L3
MAP2	Q9Y3P9	8	0.9988	0.0004	RABGAP1
MAP2	Q9Y570	10	0.9988	0.0004	PPME1
MAP2	Q9Y5S2	18	0.9988	0.0004	CDC42BPB
MAP2	O14910	8	0.9987	0.0004	LIN7A
MAP2	O15294	25	0.9987	0.0004	OGT
MAP2	O75145	39	0.9987	0.0004	PPFIA3
MAP2	O94967	20	0.9987	0.0004	WDR47
MAP2	O95278	1	0.9987	0.0004	EPM2A
MAP2	P13489	12	0.9987	0.0004	RNH1
MAP2	P17174	29	0.9987	0.0004	GOT1
MAP2	P30622	7	0.9987	0.0004	CLIP1
MAP2	P38606	55	0.9987	0.0004	ATP6V1A
MAP2	P42356	48	0.9987	0.0004	PI4KA
MAP2	P45985	15	0.9987	0.0004	MAP2K4
MAP2	P51665	9	0.9987	0.0004	PSMD7
MAP2	P53004	10	0.9987	0.0004	BLVRA
MAP2	P57737	6	0.9987	0.0004	CORO7
MAP2	P60891	7	0.9987	0.0004	PRPS1
MAP2	P62258	32	0.9987	0.0004	YWHAE
MAP2	P68371	2	0.9987	0.0004	TUBB4B
MAP2	Q02246	16	0.9987	0.0004	CNTN2
MAP2	Q05084	6	0.9987	0.0004	ICA1
MAP2	Q07960	18	0.9987	0.0004	ARHGAP1
MAP2	Q13442	5	0.9987	0.0004	PDAP1
MAP2	Q13616	13	0.9987	0.0004	CUL1
MAP2	Q14344	13	0.9987	0.0004	GNA13
MAP2	Q15811	32	0.9987	0.0004	ITSN1
MAP2	Q16204	12	0.9987	0.0004	CCDC6
MAP2	Q16288	1	0.9987	0.0004	NTRK3
MAP2	Q16401	8	0.9987	0.0004	PSMD5
MAP2	Q4V328	19	0.9987	0.0004	GRIPAP1
MAP2	Q6PEY2	1	0.9987	0.0004	TUBA3E
MAP2	Q76NI1	3	0.9987	0.0004	KNDC1
MAP2	Q86SG6	1	0.9987	0.0004	NEK8
MAP2	Q8N6M0	1	0.9987	0.0004	OTUD6B
MAP2	Q8N6T3	12	0.9987	0.0004	ARFGAP1
MAP2	Q8WWM7	5	0.9987	0.0004	ATXN2L
MAP2	Q99685	8	0.9987	0.0004	MGLL
MAP2	Q9BZZ5	6	0.9987	0.0004	API5
MAP2	Q9GZP4	10	0.9987	0.0004	PITHD1
MAP2	Q9HCM3	6	0.9987	0.0004	KIAA1549
MAP2	Q9NZN3	26	0.9987	0.0004	EHD3
MAP2	Q9ULU8	46	0.9987	0.0004	CADPS
MAP2	Q9Y2T3	23	0.9987	0.0004	GDA
MAP2	O00232	14	0.9986	0.0004	PSMD12
MAP2	O43237	18	0.9986	0.0004	DYNC1LI2
MAP2	O43390	13	0.9986	0.0004	HNRNPR
MAP2	O75781	22	0.9986	0.0004	PALM
MAP2	O95782	50	0.9986	0.0004	AP2A1
MAP2	P02549	1	0.9986	0.0004	SPTA1
MAP2	P08195	24	0.9986	0.0004	SLC3A2
MAP2	P14314	8	0.9986	0.0004	PRKCSH
MAP2	P14324	6	0.9986	0.0004	FDPS
MAP2	P29218	5	0.9986	0.0004	IMPA1
MAP2	P30086	19	0.9986	0.0004	PEBP1
MAP2	P33176	13	0.9986	0.0004	KIF5B
MAP2	P41732	3	0.9986	0.0004	TSPAN7
MAP2	P53618	6	0.9986	0.0004	COPB1
MAP2	P61019	9	0.9986	0.0004	RAB2A
MAP2	P61106	18	0.9986	0.0004	RAB14
MAP2	P62195	16	0.9986	0.0004	PSMC5
MAP2	Q02156	17	0.9986	0.0004	PRKCE
MAP2	Q12979	20	0.9986	0.0004	ABR
MAP2	Q14832	9	0.9986	0.0004	GRM3
MAP2	Q16620	2	0.9986	0.0004	NTRK2
MAP2	Q16623	31	0.9986	0.0004	STX1A
MAP2	Q6PIL6	1	0.9986	0.0004	KCNIP4
MAP2	Q8N1B4	17	0.9986	0.0004	VPS52
MAP2	Q8NBR6	1	0.9986	0.0004	MINDY2
MAP2	Q8WXF7	25	0.9986	0.0004	ATL1
MAP2	Q96C01	1	0.9986	0.0004	FAM136A
MAP2	Q96GY0	8	0.9986	0.0004	ZC2HC1A
MAP2	Q96P47	12	0.9986	0.0004	AGAP3
MAP2	Q9BX66	14	0.9986	0.0004	SORBS1
MAP2	Q9C026	3	0.9986	0.0004	TRIM9
MAP2	Q9P260	17	0.9986	0.0004	RELCH
MAP2	Q9Y2Q0	30	0.9986	0.0004	ATP8A1
MAP2	O00743	4	0.9985	0.0005	PPP6C
MAP2	O94760	16	0.9985	0.0005	DDAH1
MAP2	O95741	15	0.9985	0.0005	CPNE6
MAP2	P08708	6	0.9985	0.0005	RPS17
MAP2	P30101	25	0.9985	0.0005	PDIA3
MAP2	P41091	12	0.9985	0.0005	EIF2S3
MAP2	P46782	5	0.9985	0.0005	RPS5
MAP2	P51149	18	0.9985	0.0005	RAB7A
MAP2	P60983	9	0.9985	0.0005	GMFB
MAP2	P61266	34	0.9985	0.0005	STX1B
MAP2	P62910	1	0.9985	0.0005	RPL32
MAP2	P62942	6	0.9985	0.0005	FKBP1A
MAP2	Q13614	9	0.9985	0.0005	MTMR2
MAP2	Q14558	6	0.9985	0.0005	PRPSAP1
MAP2	Q14974	23	0.9985	0.0005	KPNB1
MAP2	Q15555	20	0.9985	0.0005	MAPRE2
MAP2	Q5JTD7	2	0.9985	0.0005	LRRC73
MAP2	Q6ZWB6	5	0.9985	0.0005	KCTD8
MAP2	Q8IUQ0	2	0.9985	0.0005	CLVS1
MAP2	Q8N8S7	5	0.9985	0.0005	ENAH
MAP2	Q8NE71	1	0.9985	0.0005	ABCF1
MAP2	Q92686	2	0.9985	0.0005	NRGN
MAP2	Q92859	8	0.9985	0.0005	NEO1
MAP2	Q96CV9	15	0.9985	0.0005	OPTN
MAP2	Q96ME1	7	0.9985	0.0005	FBXL18
MAP2	Q99747	19	0.9985	0.0005	NAPG
MAP2	Q9BVM2	1	0.9985	0.0005	DPCD
MAP2	Q9NRW1	5	0.9985	0.0005	RAB6B
MAP2	Q9NS86	18	0.9985	0.0005	LANCL2
MAP2	Q9P121	6	0.9985	0.0005	NTM
MAP2	Q9UBW8	9	0.9985	0.0005	COPS7A
MAP2	Q9UPT6	10	0.9985	0.0005	MAPK8IP3
MAP2	Q9UQB3	24	0.9985	0.0005	CTNND2
MAP2	Q9Y2J0	28	0.9985	0.0005	RPH3A
MAP2	Q9Y4G6	90	0.9985	0.0005	TLN2
MAP2	Q9Y5K8	14	0.9985	0.0005	ATP6V1D
MAP2	Q9Y6G5	1	0.9985	0.0005	COMMD10
MAP2	Q9Y6T7	6	0.9985	0.0005	DGKB
MAP2	O14737	6	0.9984	0.0005	PDCD5
MAP2	O15400	10	0.9984	0.0005	STX7
MAP2	P24821	18	0.9984	0.0005	TNC
MAP2	P27348	11	0.9984	0.0005	YWHAQ
MAP2	P30520	9	0.9984	0.0005	ADSS2
MAP2	P40763	2	0.9984	0.0005	STAT3
MAP2	P43487	6	0.9984	0.0005	RANBP1
MAP2	P49257	4	0.9984	0.0005	LMAN1
MAP2	P61247	13	0.9984	0.0005	RPS3A
MAP2	P62820	8	0.9984	0.0005	RAB1A
MAP2	Q14203	59	0.9984	0.0005	DCTN1
MAP2	Q14738	10	0.9984	0.0005	PPP2R5D
MAP2	Q15436	16	0.9984	0.0005	SEC23A
MAP2	Q27J81	15	0.9984	0.0005	INF2
MAP2	Q8TDC3	10	0.9984	0.0005	BRSK1
MAP2	Q96BJ3	2	0.9984	0.0005	AIDA
MAP2	Q96S19	5	0.9984	0.0005	METTL26
MAP2	Q9BTW9	24	0.9984	0.0005	TBCD
MAP2	Q9C0H9	45	0.9984	0.0005	SRCIN1
MAP2	Q9H115	27	0.9984	0.0005	NAPB
MAP2	Q9H1Z4	13	0.9984	0.0005	WDR13
MAP2	Q9H6V9	1	0.9984	0.0005	LDAH
MAP2	Q9H8M5	2	0.9984	0.0005	CNNM2
MAP2	Q9UHV9	4	0.9984	0.0005	PFDN2
MAP2	Q9UPN3	108	0.9984	0.0005	MACF1
MAP2	Q9Y2K9	12	0.9984	0.0005	STXBP5L
MAP2	Q9Y5K5	6	0.9984	0.0005	UCHL5
MAP2	O43242	22	0.9983	0.0005	PSMD3
MAP2	O43761	4	0.9983	0.0005	SYNGR3
MAP2	O60716	17	0.9983	0.0005	CTNND1
MAP2	O75155	8	0.9983	0.0005	CAND2
MAP2	O75955	24	0.9983	0.0005	FLOT1
MAP2	P04632	8	0.9983	0.0005	CAPNS1
MAP2	P17987	36	0.9983	0.0005	TCP1
MAP2	P19784	11	0.9983	0.0005	CSNK2A2
MAP2	Q86WG3	6	0.9983	0.0005	ATCAY
MAP2	Q8IWT6	12	0.9983	0.0005	LRRC8A
MAP2	Q8IYB4	11	0.9983	0.0005	PEX5L
MAP2	Q8ND24	1	0.9983	0.0005	RNF214
MAP2	Q8WUD1	3	0.9983	0.0005	RAB2B
MAP2	Q9BVA0	7	0.9983	0.0005	KATNB1
MAP2	Q9NUJ3	6	0.9983	0.0005	TCP11L1
MAP2	Q9NZR1	18	0.9983	0.0005	TMOD2
MAP2	Q9UEU0	5	0.9983	0.0005	VTI1B
MAP2	Q9UNM6	15	0.9983	0.0005	PSMD13
MAP2	Q9Y6K8	17	0.9983	0.0005	AK5
MAP2	O43427	7	0.9982	0.0006	FIBP
MAP2	O60825	12	0.9982	0.0006	PFKFB2
MAP2	P09382	12	0.9982	0.0006	LGALS1
MAP2	P20338	6	0.9982	0.0006	RAB4A
MAP2	P22234	14	0.9982	0.0006	PAICS
MAP2	P43686	13	0.9982	0.0006	PSMC4
MAP2	P55087	10	0.9982	0.0006	AQP4
MAP2	P60174	22	0.9982	0.0006	TPI1
MAP2	Q01082	248	0.9982	0.0006	SPTBN1
MAP2	Q13162	6	0.9982	0.0006	PRDX4
MAP2	Q3KQU3	12	0.9982	0.0006	MAP7D1
MAP2	Q5SYC1	8	0.9982	0.0006	CLVS2
MAP2	Q5TBA9	2	0.9982	0.0006	FRY
MAP2	Q5VIR6	16	0.9982	0.0006	VPS53
MAP2	Q8IYI6	13	0.9982	0.0006	EXOC8
MAP2	Q92696	15	0.9982	0.0006	RABGGTA
MAP2	Q99460	21	0.9982	0.0006	PSMD1
MAP2	Q9BZF3	5	0.9982	0.0006	OSBPL6
MAP2	Q9HB21	5	0.9982	0.0006	PLEKHA1
MAP2	Q9ULK0	1	0.9982	0.0006	GRID1
MAP2	Q9UN36	19	0.9982	0.0006	NDRG2
MAP2	Q9UNF0	8	0.9982	0.0006	PACSIN2
MAP2	Q9Y2G0	17	0.9982	0.0006	EFR3B
MAP2	Q9Y2Z0	12	0.9982	0.0006	SUGT1
MAP2	A6PVC2	1	0.9981	0.0006	TTLL8
MAP2	O15530	8	0.9981	0.0006	PDPK1
MAP2	O75170	11	0.9981	0.0006	PPP6R2
MAP2	P05129	27	0.9981	0.0006	PRKCG
MAP2	P05771	21	0.9981	0.0006	PRKCB
MAP2	P49758	10	0.9981	0.0006	RGS6
MAP2	P60880	44	0.9981	0.0006	SNAP25
MAP2	Q08752	4	0.9981	0.0006	PPID
MAP2	Q13045	5	0.9981	0.0006	FLII
MAP2	Q14168	19	0.9981	0.0006	MPP2
MAP2	Q14289	27	0.9981	0.0006	PTK2B
MAP2	Q15056	10	0.9981	0.0006	EIF4H
MAP2	Q15813	5	0.9981	0.0006	TBCE
MAP2	Q4G0F5	11	0.9981	0.0006	VPS26B
MAP2	Q6IBS0	12	0.9981	0.0006	TWF2
MAP2	Q86UR5	15	0.9981	0.0006	RIMS1
MAP2	Q8TAT6	8	0.9981	0.0006	NPLOC4
MAP2	Q8WW38	1	0.9981	0.0006	ZFPM2
MAP2	Q92845	5	0.9981	0.0006	KIFAP3
MAP2	Q93008	20	0.9981	0.0006	USP9X
MAP2	Q96KP4	28	0.9981	0.0006	CNDP2
MAP2	Q9H4A3	6	0.9981	0.0006	WNK1
MAP2	Q9NRY4	16	0.9981	0.0006	ARHGAP35
MAP2	Q9UHY7	4	0.9981	0.0006	ENOPH1
MAP2	Q9UJ70	12	0.9981	0.0006	NAGK
MAP2	Q9UK76	1	0.9981	0.0006	JPT1
MAP2	Q9Y6E0	7	0.9981	0.0006	STK24
MAP2	O60884	15	0.998	0.0006	DNAJA2
MAP2	O75078	4	0.998	0.0006	ADAM11
MAP2	O76041	5	0.998	0.0006	NEBL
MAP2	O94805	2	0.998	0.0006	ACTL6B
MAP2	O94985	7	0.998	0.0006	CLSTN1
MAP2	P00492	11	0.998	0.0006	HPRT1
MAP2	P06733	47	0.998	0.0006	ENO1
MAP2	P13521	5	0.998	0.0006	SCG2
MAP2	P16389	2	0.998	0.0006	KCNA2
MAP2	P30050	5	0.998	0.0006	RPL12
MAP2	P35573	41	0.998	0.0006	AGL
MAP2	P47755	10	0.998	0.0006	CAPZA2
MAP2	P63151	8	0.998	0.0006	PPP2R2A
MAP2	Q02750	14	0.998	0.0006	MAP2K1
MAP2	Q14195	26	0.998	0.0006	DPYSL3
MAP2	Q15907	12	0.998	0.0006	RAB11B
MAP2	Q6PHR2	7	0.998	0.0006	ULK3
MAP2	Q7L576	17	0.998	0.0006	CYFIP1
MAP2	Q7Z6G8	6	0.998	0.0006	ANKS1B
MAP2	Q86UL8	6	0.998	0.0006	MAGI2
MAP2	Q86UX6	11	0.998	0.0006	STK32C
MAP2	Q86VW0	4	0.998	0.0006	SESTD1
MAP2	Q8IU85	11	0.998	0.0006	CAMK1D
MAP2	Q8NC51	5	0.998	0.0006	SERBP1
MAP2	Q92736	56	0.998	0.0006	RYR2
MAP2	Q92932	5	0.998	0.0006	PTPRN2
MAP2	Q96P70	10	0.998	0.0006	IPO9
MAP2	Q9HBL8	1	0.998	0.0006	NMRAL1
MAP2	Q9NT62	5	0.998	0.0006	ATG3
MAP2	Q9NV70	10	0.998	0.0006	EXOC1
MAP2	Q9ULH1	11	0.998	0.0006	ASAP1
MAP2	Q9UMX5	1	0.998	0.0006	NENF
MAP2	O15034	6	0.9979	0.0007	RIMBP2
MAP2	P0DKX4	1	0.9979	0.0007	GSTT2B
MAP2	P0DP25	18	0.9979	0.0007	CALM3
MAP2	P13693	7	0.9979	0.0007	TPT1
MAP2	P20337	2	0.9979	0.0007	RAB3B
MAP2	P21359	15	0.9979	0.0007	NF1
MAP2	P62249	10	0.9979	0.0007	RPS16
MAP2	P62424	9	0.9979	0.0007	RPL7A
MAP2	P78356	10	0.9979	0.0007	PIP4K2B
MAP2	Q05397	7	0.9979	0.0007	PTK2
MAP2	Q15019	15	0.9979	0.0007	SEPTIN2
MAP2	Q86WK6	1	0.9979	0.0007	AMIGO1
MAP2	Q8WUW1	5	0.9979	0.0007	BRK1
MAP2	Q92561	13	0.9979	0.0007	PHYHIP
MAP2	Q9BXS5	15	0.9979	0.0007	AP1M1
MAP2	Q9NXC2	7	0.9979	0.0007	GFOD1
MAP2	Q9UDY4	12	0.9979	0.0007	DNAJB4
MAP2	Q9UGV2	7	0.9979	0.0007	NDRG3
MAP2	Q9UPA5	114	0.9979	0.0007	BSN
MAP2	Q9Y2I8	19	0.9979	0.0007	WDR37
MAP2	O00562	8	0.9978	0.0007	PITPNM1
MAP2	P18031	1	0.9978	0.0007	PTPN1
MAP2	P21266	11	0.9978	0.0007	GSTM3
MAP2	P41240	4	0.9978	0.0007	CSK
MAP2	P59780	4	0.9978	0.0007	AP3S2
MAP2	P78324	22	0.9978	0.0007	SIRPA
MAP2	Q04446	4	0.9978	0.0007	GBE1
MAP2	Q06830	22	0.9978	0.0007	PRDX1
MAP2	Q12906	10	0.9978	0.0007	ILF3
MAP2	Q15233	8	0.9978	0.0007	NONO
MAP2	Q6PFW1	2	0.9978	0.0007	PPIP5K1
MAP2	Q7RTN6	3	0.9978	0.0007	STRADA
MAP2	Q9BRK0	5	0.9978	0.0007	REEP2
MAP2	Q9BZV1	15	0.9978	0.0007	UBXN6
MAP2	Q9NZ52	4	0.9978	0.0007	GGA3
MAP2	Q9P286	2	0.9978	0.0007	PAK5
MAP2	Q9P2K5	1	0.9978	0.0007	MYEF2
MAP2	Q9UQM7	31	0.9978	0.0007	CAMK2A
MAP2	O00442	10	0.9977	0.0007	RTCA
MAP2	O60331	23	0.9977	0.0007	PIP5K1C
MAP2	O75436	10	0.9977	0.0007	VPS26A
MAP2	O94811	29	0.9977	0.0007	TPPP
MAP2	P09493	7	0.9977	0.0007	TPM1
MAP2	P14550	11	0.9977	0.0007	AKR1A1
MAP2	P20645	2	0.9977	0.0007	M6PR
MAP2	P27635	2	0.9977	0.0007	RPL10
MAP2	P46777	7	0.9977	0.0007	RPL5
MAP2	P59998	9	0.9977	0.0007	ARPC4
MAP2	Q13620	14	0.9977	0.0007	CUL4B
MAP2	Q2NKQ1	10	0.9977	0.0007	SGSM1
MAP2	Q7RTP6	13	0.9977	0.0007	MICAL3
MAP2	Q8N414	9	0.9977	0.0007	PGBD5
MAP2	Q9P0L0	13	0.9977	0.0007	VAPA
MAP2	Q9UDT6	40	0.9977	0.0007	CLIP2
MAP2	Q9ULT8	2	0.9977	0.0007	HECTD1
MAP2	Q9Y2X7	22	0.9977	0.0007	GIT1
MAP2	O14976	9	0.9976	0.0007	GAK
MAP2	P11413	15	0.9976	0.0007	G6PD
MAP2	P15121	12	0.9976	0.0007	AKR1B1
MAP2	P22059	9	0.9976	0.0007	OSBP
MAP2	P41236	1	0.9976	0.0007	PPP1R2
MAP2	P46459	83	0.9976	0.0007	NSF
MAP2	Q13449	12	0.9976	0.0007	LSAMP
MAP2	Q13555	15	0.9976	0.0007	CAMK2G
MAP2	Q15717	4	0.9976	0.0007	ELAVL1
MAP2	Q6ZSY5	5	0.9976	0.0007	PPP1R3F
MAP2	Q7Z3U7	7	0.9976	0.0007	MON2
MAP2	Q86YC2	1	0.9976	0.0007	PALB2
MAP2	Q8N2K0	10	0.9976	0.0007	ABHD12
MAP2	Q9NQ48	9	0.9976	0.0007	LZTFL1
MAP2	Q9NUP9	5	0.9976	0.0007	LIN7C
MAP2	Q9UL51	6	0.9976	0.0007	HCN2
MAP2	Q9ULP0	7	0.9976	0.0007	NDRG4
MAP2	Q9Y6R0	8	0.9976	0.0007	NUMBL
MAP2	O95248	59	0.9975	0.0008	SBF1
MAP2	O95886	9	0.9975	0.0008	DLGAP3
MAP2	P19086	20	0.9975	0.0008	GNAZ
MAP2	P43490	7	0.9975	0.0008	NAMPT
MAP2	P62847	1	0.9975	0.0008	RPS24
MAP2	Q02543	4	0.9975	0.0008	RPL18A
MAP2	Q15042	14	0.9975	0.0008	RAB3GAP1
MAP2	Q8N135	6	0.9975	0.0008	LGI4
MAP2	Q8TEH3	4	0.9975	0.0008	DENND1A
MAP2	Q969E8	1	0.9975	0.0008	TSR2
MAP2	Q9BT67	1	0.9975	0.0008	NDFIP1
MAP2	Q9NQR7	13	0.9975	0.0008	CCDC177
MAP2	Q9UIA9	24	0.9975	0.0008	XPO7
MAP2	Q9Y2B0	1	0.9975	0.0008	CNPY2
MAP2	O60282	33	0.9974	0.0008	KIF5C
MAP2	O60684	6	0.9974	0.0008	KPNA6
MAP2	P48426	6	0.9974	0.0008	PIP4K2A
MAP2	P54296	1	0.9974	0.0008	MYOM2
MAP2	P60763	2	0.9974	0.0008	RAC3
MAP2	Q5T890	1	0.9974	0.0008	ERCC6L2
MAP2	Q8N2G8	5	0.9974	0.0008	GHDC
MAP2	Q8TDJ6	86	0.9974	0.0008	DMXL2
MAP2	Q96C19	19	0.9974	0.0008	EFHD2
MAP2	Q96L92	11	0.9974	0.0008	SNX27
MAP2	Q99426	14	0.9974	0.0008	TBCB
MAP2	Q9GZZ9	7	0.9974	0.0008	UBA5
MAP2	Q9H0Q0	12	0.9974	0.0008	CYRIA
MAP2	Q9H0R4	6	0.9974	0.0008	HDHD2
MAP2	Q9H6U6	8	0.9974	0.0008	BCAS3
MAP2	Q9HCD6	10	0.9974	0.0008	TANC2
MAP2	P14415	10	0.9973	0.0008	ATP1B2
MAP2	P17858	26	0.9973	0.0008	PFKL
MAP2	P30519	13	0.9973	0.0008	HMOX2
MAP2	P48556	7	0.9973	0.0008	PSMD8
MAP2	P53365	5	0.9973	0.0008	ARFIP2
MAP2	P63220	2	0.9973	0.0008	RPS21
MAP2	Q15102	7	0.9973	0.0008	PAFAH1B3
MAP2	Q15286	12	0.9973	0.0008	RAB35
MAP2	Q92626	1	0.9973	0.0008	PXDN
MAP2	Q92804	4	0.9973	0.0008	TAF15
MAP2	Q99447	10	0.9973	0.0008	PCYT2
MAP2	Q99471	4	0.9973	0.0008	PFDN5
MAP2	Q9BTV5	16	0.9973	0.0008	FSD1
MAP2	Q9BXM9	8	0.9973	0.0008	FSD1L
MAP2	Q9H1P3	1	0.9973	0.0008	OSBPL2
MAP2	Q9UJD0	4	0.9973	0.0008	RIMS3
MAP2	O75396	14	0.9972	0.0008	SEC22B
MAP2	O95970	10	0.9972	0.0008	LGI1
MAP2	P17600	51	0.9972	0.0008	SYN1
MAP2	P28472	4	0.9972	0.0008	GABRB3
MAP2	P48058	4	0.9972	0.0008	GRIA4
MAP2	P62166	8	0.9972	0.0008	NCS1
MAP2	P63098	12	0.9972	0.0008	PPP3R1
MAP2	Q09028	4	0.9972	0.0008	RBBP4
MAP2	Q13557	11	0.9972	0.0008	CAMK2D
MAP2	Q14254	21	0.9972	0.0008	FLOT2
MAP2	Q15181	9	0.9972	0.0008	PPA1
MAP2	Q15223	5	0.9972	0.0008	NECTIN1
MAP2	Q4KMP7	11	0.9972	0.0008	TBC1D10B
MAP2	Q5T4S7	30	0.9972	0.0008	UBR4
MAP2	Q6DN90	19	0.9972	0.0008	IQSEC1
MAP2	Q8IV01	16	0.9972	0.0008	SYT12
MAP2	Q8N0U8	1	0.9972	0.0008	VKORC1L1
MAP2	Q8TBX8	10	0.9972	0.0008	PIP4K2C
MAP2	Q96EK7	1	0.9972	0.0008	FAM120B
MAP2	Q9NTK5	14	0.9972	0.0008	OLA1
MAP2	Q9P2R3	14	0.9972	0.0008	ANKFY1
MAP2	Q9UI10	5	0.9972	0.0008	EIF2B4
MAP2	Q9UQD0	2	0.9972	0.0008	SCN8A
MAP2	Q9Y2H1	5	0.9972	0.0008	STK38L
MAP2	Q9Y6G9	19	0.9972	0.0008	DYNC1LI1
MAP2	O14639	10	0.9971	0.0009	ABLIM1
MAP2	O95573	8	0.9971	0.0009	ACSL3
MAP2	P35606	18	0.9971	0.0009	COPB2
MAP2	P47914	1	0.9971	0.0009	RPL29
MAP2	Q00169	7	0.9971	0.0009	PITPNA
MAP2	Q02108	1	0.9971	0.0009	GUCY1A1
MAP2	Q05193	69	0.9971	0.0009	DNM1
MAP2	Q12768	10	0.9971	0.0009	WASHC5
MAP2	Q13618	20	0.9971	0.0009	CUL3
MAP2	Q14183	8	0.9971	0.0009	DOC2A
MAP2	Q5JU85	11	0.9971	0.0009	IQSEC2
MAP2	Q6P1M0	11	0.9971	0.0009	SLC27A4
MAP2	Q9P0K1	11	0.9971	0.0009	ADAM22
MAP2	Q9P1Y5	24	0.9971	0.0009	CAMSAP3
MAP2	Q9UHB9	8	0.9971	0.0009	SRP68
MAP2	Q9UQ16	36	0.9971	0.0009	DNM3
MAP2	Q9Y490	24	0.9971	0.0009	TLN1
MAP2	A5PKW4	5	0.997	0.0009	PSD
MAP2	O00401	10	0.997	0.0009	WASL
MAP2	P00441	5	0.997	0.0009	SOD1
MAP2	P15311	10	0.997	0.0009	EZR
MAP2	P50395	21	0.997	0.0009	GDI2
MAP2	P51858	1	0.997	0.0009	HDGF
MAP2	P63241	11	0.997	0.0009	EIF5A
MAP2	Q08462	4	0.997	0.0009	ADCY2
MAP2	Q14C86	12	0.997	0.0009	GAPVD1
MAP2	Q14CZ8	9	0.997	0.0009	HEPACAM
MAP2	Q7Z6L1	6	0.997	0.0009	TECPR1
MAP2	Q8IVF5	7	0.997	0.0009	TIAM2
MAP2	Q8IYB7	2	0.997	0.0009	DIS3L2
MAP2	Q8TC26	3	0.997	0.0009	TMEM163
MAP2	Q96SU4	1	0.997	0.0009	OSBPL9
MAP2	Q99963	16	0.997	0.0009	SH3GL3
MAP2	Q9H313	7	0.997	0.0009	TTYH1
MAP2	Q9Y5S1	2	0.997	0.0009	TRPV2
MAP2	O14904	2	0.9969	0.0009	WNT9A
MAP2	O60488	1	0.9969	0.0009	ACSL4
MAP2	P20073	17	0.9969	0.0009	ANXA7
MAP2	P24386	4	0.9969	0.0009	CHM
MAP2	P52907	7	0.9969	0.0009	CAPZA1
MAP2	P55039	2	0.9969	0.0009	DRG2
MAP2	Q15691	7	0.9969	0.0009	MAPRE1
MAP2	Q674X7	1	0.9969	0.0009	KAZN
MAP2	Q6P1X5	1	0.9969	0.0009	TAF2
MAP2	Q6P9B6	1	0.9969	0.0009	MEAK7
MAP2	Q7L099	29	0.9969	0.0009	RUFY3
MAP2	Q8WZA2	11	0.9969	0.0009	RAPGEF4
MAP2	Q96B97	4	0.9969	0.0009	SH3KBP1
MAP2	Q9UBC2	24	0.9969	0.0009	EPS15L1
MAP2	Q9Y3A5	9	0.9969	0.0009	SBDS
MAP2	A2RU67	2	0.9968	0.0009	FAM234B
MAP2	O00170	3	0.9968	0.0009	AIP
MAP2	O43526	7	0.9968	0.0009	KCNQ2
MAP2	O60547	1	0.9968	0.0009	GMDS
MAP2	O95336	8	0.9968	0.0009	PGLS
MAP2	P02786	7	0.9968	0.0009	TFRC
MAP2	Q13526	11	0.9968	0.0009	PIN1
MAP2	Q15393	3	0.9968	0.0009	SF3B3
MAP2	Q5T5P2	9	0.9968	0.0009	KIAA1217
MAP2	Q6PUV4	6	0.9968	0.0009	CPLX2
MAP2	Q86XD5	3	0.9968	0.0009	FAM131B
MAP2	Q8IV50	4	0.9968	0.0009	LYSMD2
MAP2	Q8IXS8	10	0.9968	0.0009	HYCC2
MAP2	Q93034	17	0.9968	0.0009	CUL5
MAP2	Q99961	12	0.9968	0.0009	SH3GL1
MAP2	Q9BQ04	1	0.9968	0.0009	RBM4B
MAP2	Q9BQS8	1	0.9968	0.0009	FYCO1
MAP2	Q9BYB0	27	0.9968	0.0009	SHANK3
MAP2	Q9H254	31	0.9968	0.0009	SPTBN4
MAP2	Q9H2M9	26	0.9968	0.0009	RAB3GAP2
MAP2	Q9NQ86	5	0.9968	0.0009	TRIM36
MAP2	Q9NV96	8	0.9968	0.0009	TMEM30A
MAP2	Q9UID3	18	0.9968	0.0009	VPS51
MAP2	Q9UMR2	6	0.9968	0.0009	DDX19B
MAP2	Q9Y376	11	0.9968	0.0009	CAB39
MAP2	P05388	8	0.9967	0.001	RPLP0
MAP2	P11766	8	0.9967	0.001	ADH5
MAP2	P42345	18	0.9967	0.001	MTOR
MAP2	P62263	6	0.9967	0.001	RPS14
MAP2	P62987	10	0.9967	0.001	UBA52
MAP2	Q02952	27	0.9967	0.001	AKAP12
MAP2	Q04323	4	0.9967	0.001	UBXN1
MAP2	Q14204	314	0.9967	0.001	DYNC1H1
MAP2	Q15349	11	0.9967	0.001	RPS6KA2
MAP2	Q6F5E8	7	0.9967	0.001	CARMIL2
MAP2	Q86UW8	8	0.9967	0.001	HAPLN4
MAP2	Q9GZN7	12	0.9967	0.001	ROGDI
MAP2	Q9H269	10	0.9967	0.001	VPS16
MAP2	Q9NXU5	2	0.9967	0.001	ARL15
MAP2	Q9UPW8	13	0.9967	0.001	UNC13A
MAP2	Q9Y4F1	9	0.9967	0.001	FARP1
MAP2	O76070	12	0.9966	0.001	SNCG
MAP2	P11117	1	0.9966	0.001	ACP2
MAP2	P21281	31	0.9966	0.001	ATP6V1B2
MAP2	P30419	6	0.9966	0.001	NMT1
MAP2	P46109	9	0.9966	0.001	CRKL
MAP2	P54725	5	0.9966	0.001	RAD23A
MAP2	P62753	5	0.9966	0.001	RPS6
MAP2	P62906	4	0.9966	0.001	RPL10A
MAP2	Q01813	45	0.9966	0.001	PFKP
MAP2	Q04760	9	0.9966	0.001	GLO1
MAP2	Q8WXG6	33	0.9966	0.001	MADD
MAP2	Q9H3H3	4	0.9966	0.001	C11orf68
MAP2	Q9NZH0	1	0.9966	0.001	GPRC5B
MAP2	Q9Y6N8	4	0.9966	0.001	CDH10
MAP2	A0AVT1	14	0.9965	0.001	UBA6
MAP2	O14980	27	0.9965	0.001	XPO1
MAP2	O15498	9	0.9965	0.001	YKT6
MAP2	O60890	2	0.9965	0.001	OPHN1
MAP2	O75146	16	0.9965	0.001	HIP1R
MAP2	O95057	7	0.9965	0.001	DIRAS1
MAP2	P17252	16	0.9965	0.001	PRKCA
MAP2	P60520	7	0.9965	0.001	GABARAPL2
MAP2	P61026	9	0.9965	0.001	RAB10
MAP2	Q05329	12	0.9965	0.001	GAD2
MAP2	Q14696	1	0.9965	0.001	MESD
MAP2	Q16881	8	0.9965	0.001	TXNRD1
MAP2	Q5T447	8	0.9965	0.001	HECTD3
MAP2	Q92777	31	0.9965	0.001	SYN2
MAP2	Q92896	4	0.9965	0.001	GLG1
MAP2	A0FGR8	14	0.9964	0.001	ESYT2
MAP2	P02768	41	0.9964	0.001	ALB
MAP2	P61077	1	0.9964	0.001	UBE2D3
MAP2	P62745	7	0.9964	0.001	RHOB
MAP2	Q13336	1	0.9964	0.001	SLC14A1
MAP2	Q15257	13	0.9964	0.001	PTPA
MAP2	Q8IV08	4	0.9964	0.001	PLD3
MAP2	Q92614	43	0.9964	0.001	MYO18A
MAP2	Q9UNW9	7	0.9964	0.001	NOVA2
MAP2	Q9UPV7	22	0.9964	0.001	PHF24
MAP2	O14744	13	0.9963	0.0011	PRMT5
MAP2	P00352	6	0.9963	0.0011	ALDH1A1
MAP2	P11586	31	0.9963	0.0011	MTHFD1
MAP2	P36871	18	0.9963	0.0011	PGM1
MAP2	P59190	5	0.9963	0.0011	RAB15
MAP2	P68104	14	0.9963	0.0011	EEF1A1
MAP2	Q86TV6	21	0.9963	0.0011	TTC7B
MAP2	Q86UW7	17	0.9963	0.0011	CADPS2
MAP2	Q96RR4	10	0.9963	0.0011	CAMKK2
MAP2	Q99784	5	0.9963	0.0011	OLFM1
MAP2	Q9BR76	10	0.9963	0.0011	CORO1B
MAP2	Q9P2X0	1	0.9963	0.0011	DPM3
MAP2	Q9UHD8	23	0.9963	0.0011	SEPTIN9
MAP2	Q9Y4E6	44	0.9963	0.0011	WDR7
MAP2	O43592	8	0.9962	0.0011	XPOT
MAP2	P11233	6	0.9962	0.0011	RALA
MAP2	P18505	2	0.9962	0.0011	GABRB1
MAP2	P43378	7	0.9962	0.0011	PTPN9
MAP2	P48506	11	0.9962	0.0011	GCLC
MAP2	Q14019	7	0.9962	0.0011	COTL1
MAP2	Q14416	8	0.9962	0.0011	GRM2
MAP2	Q14982	6	0.9962	0.0011	OPCML
MAP2	Q15773	10	0.9962	0.0011	MLF2
MAP2	Q8TBP6	1	0.9962	0.0011	SLC25A40
MAP2	Q9UK99	2	0.9962	0.0011	FBXO3
MAP2	Q9ULF5	1	0.9962	0.0011	SLC39A10
MAP2	Q9UPR0	11	0.9962	0.0011	PLCL2
MAP2	O43491	12	0.9961	0.0011	EPB41L2
MAP2	O60518	8	0.9961	0.0011	RANBP6
MAP2	O75122	39	0.9961	0.0011	CLASP2
MAP2	P14866	5	0.9961	0.0011	HNRNPL
MAP2	P23515	8	0.9961	0.0011	OMG
MAP2	P36543	18	0.9961	0.0011	ATP6V1E1
MAP2	P60866	3	0.9961	0.0011	RPS20
MAP2	P60981	7	0.9961	0.0011	DSTN
MAP2	P61758	5	0.9961	0.0011	VBP1
MAP2	Q5VT66	1	0.9961	0.0011	MTARC1
MAP2	Q86X10	12	0.9961	0.0011	RALGAPB
MAP2	Q92597	9	0.9961	0.0011	NDRG1
MAP2	Q9BUL8	3	0.9961	0.0011	PDCD10
MAP2	Q9HDC5	1	0.9961	0.0011	JPH1
MAP2	Q9P2B2	9	0.9961	0.0011	PTGFRN
MAP2	P53680	10	0.996	0.0011	AP2S1
MAP2	Q01518	21	0.996	0.0011	CAP1
MAP2	Q13492	11	0.996	0.0011	PICALM
MAP2	Q7Z6L0	10	0.996	0.0011	PRRT2
MAP2	Q96E17	9	0.996	0.0011	RAB3C
MAP2	Q9Y487	1	0.996	0.0011	ATP6V0A2
MAP2	O00629	1	0.9959	0.0012	KPNA4
MAP2	O75190	5	0.9959	0.0012	DNAJB6
MAP2	P63208	7	0.9959	0.0012	SKP1
MAP2	Q15759	1	0.9959	0.0012	MAPK11
MAP2	Q2M3C6	1	0.9959	0.0012	TMEM266
MAP2	Q5T5C0	19	0.9959	0.0012	STXBP5
MAP2	Q86X55	7	0.9959	0.0012	CARM1
MAP2	Q9NP72	7	0.9959	0.0012	RAB18
MAP2	Q9NRX5	2	0.9959	0.0012	SERINC1
MAP2	Q9Y6D6	6	0.9959	0.0012	ARFGEF1
MAP2	O14807	6	0.9958	0.0012	MRAS
MAP2	O43236	10	0.9958	0.0012	SEPTIN4
MAP2	O43813	13	0.9958	0.0012	LANCL1
MAP2	P42684	4	0.9958	0.0012	ABL2
MAP2	P46060	9	0.9958	0.0012	RANGAP1
MAP2	P78417	6	0.9958	0.0012	GSTO1
MAP2	Q14166	9	0.9958	0.0012	TTLL12
MAP2	Q14643	30	0.9958	0.0012	ITPR1
MAP2	Q86YS7	11	0.9958	0.0012	C2CD5
MAP2	Q96JG9	1	0.9958	0.0012	ZNF469
MAP2	Q96S59	2	0.9958	0.0012	RANBP9
MAP2	Q9UHX1	3	0.9958	0.0012	PUF60
MAP2	Q9UM54	2	0.9958	0.0012	MYO6
MAP2	O15258	2	0.9957	0.0012	RER1
MAP2	O60645	12	0.9957	0.0012	EXOC3
MAP2	O75915	7	0.9957	0.0012	ARL6IP5
MAP2	P15170	1	0.9957	0.0012	GSPT1
MAP2	P20339	6	0.9957	0.0012	RAB5A
MAP2	P36969	8	0.9957	0.0012	GPX4
MAP2	Q01085	4	0.9957	0.0012	TIAL1
MAP2	Q07020	4	0.9957	0.0012	RPL18
MAP2	Q7L7X3	9	0.9957	0.0012	TAOK1
MAP2	Q86YR5	8	0.9957	0.0012	GPSM1
MAP2	Q8IWQ3	8	0.9957	0.0012	BRSK2
MAP2	Q96PY5	13	0.9957	0.0012	FMNL2
MAP2	Q9UNN5	2	0.9957	0.0012	FAF1
MAP2	O75914	5	0.9956	0.0012	PAK3
MAP2	P42262	19	0.9956	0.0012	GRIA2
MAP2	Q6NXE6	1	0.9956	0.0012	ARMC6
MAP2	Q969E2	1	0.9956	0.0012	SCAMP4
MAP2	Q969Q5	5	0.9956	0.0012	RAB24
MAP2	O60268	14	0.9955	0.0012	KIAA0513
MAP2	O95163	3	0.9955	0.0012	ELP1
MAP2	P06748	6	0.9955	0.0012	NPM1
MAP2	P52943	3	0.9955	0.0012	CRIP2
MAP2	P55011	13	0.9955	0.0012	SLC12A2
MAP2	Q5JTV8	1	0.9955	0.0012	TOR1AIP1
MAP2	Q5TH69	21	0.9955	0.0012	ARFGEF3
MAP2	Q8WY54	5	0.9955	0.0012	PPM1E
MAP2	Q96G97	1	0.9955	0.0012	BSCL2
MAP2	Q9NVS9	4	0.9955	0.0012	PNPO
MAP2	Q9P2T1	4	0.9955	0.0012	GMPR2
MAP2	Q9P2Y5	1	0.9955	0.0012	UVRAG
MAP2	Q9UBQ0	6	0.9955	0.0012	VPS29
MAP2	O60503	7	0.9954	0.0013	ADCY9
MAP2	P00387	13	0.9954	0.0013	CYB5R3
MAP2	P46379	13	0.9954	0.0013	BAG6
MAP2	Q15036	7	0.9954	0.0013	SNX17
MAP2	Q2KHT3	1	0.9954	0.0013	CLEC16A
MAP2	Q99767	1	0.9954	0.0013	APBA2
MAP2	Q9NTJ5	17	0.9954	0.0013	SACM1L
MAP2	Q9Y230	18	0.9954	0.0013	RUVBL2
MAP2	Q9Y3D6	2	0.9954	0.0013	FIS1
MAP2	A6NL88	5	0.9953	0.0013	SHISA7
MAP2	O00154	24	0.9953	0.0013	ACOT7
MAP2	P10644	8	0.9953	0.0013	PRKAR1A
MAP2	P27105	8	0.9953	0.0013	STOM
MAP2	Q99829	9	0.9953	0.0013	CPNE1
MAP2	Q9NRD5	7	0.9953	0.0013	PICK1
MAP2	Q9NTZ6	3	0.9953	0.0013	RBM12
MAP2	Q9Y5P6	4	0.9953	0.0013	GMPPB
MAP2	O00487	7	0.9952	0.0013	PSMD14
MAP2	O14994	21	0.9952	0.0013	SYN3
MAP2	P02792	12	0.9952	0.0013	FTL
MAP2	P0C0L5	11	0.9952	0.0013	C4B
MAP2	P28676	3	0.9952	0.0013	GCA
MAP2	Q12905	10	0.9952	0.0013	ILF2
MAP2	Q12955	46	0.9952	0.0013	ANK3
MAP2	Q15382	7	0.9952	0.0013	RHEB
MAP2	Q17R89	8	0.9952	0.0013	ARHGAP44
MAP2	Q66LE6	4	0.9952	0.0013	PPP2R2D
MAP2	Q8WXA3	1	0.9952	0.0013	RUFY2
MAP2	Q92890	5	0.9952	0.0013	UFD1
MAP2	Q969L2	2	0.9952	0.0013	MAL2
MAP2	Q9BUF5	4	0.9952	0.0013	TUBB6
MAP2	Q9Y2J8	14	0.9952	0.0013	PADI2
MAP2	O60939	5	0.9951	0.0013	SCN2B
MAP2	O94830	5	0.9951	0.0013	DDHD2
MAP2	P30626	12	0.9951	0.0013	SRI
MAP2	P51178	12	0.9951	0.0013	PLCD1
MAP2	Q13151	1	0.9951	0.0013	HNRNPA0
MAP2	Q8IYU2	2	0.9951	0.0013	HACE1
MAP2	Q99615	6	0.9951	0.0013	DNAJC7
MAP2	O14490	6	0.995	0.0013	DLGAP1
MAP2	O75382	11	0.995	0.0013	TRIM3
MAP2	P02649	15	0.995	0.0013	APOE
MAP2	P02794	19	0.995	0.0013	FTH1
MAP2	P42261	5	0.995	0.0013	GRIA1
MAP2	Q05655	1	0.995	0.0013	PRKCD
MAP2	Q14003	1	0.995	0.0013	KCNC3
MAP2	Q15386	7	0.995	0.0013	UBE3C
MAP2	Q9NR31	5	0.995	0.0013	SAR1A
MAP2	Q9Y4D8	22	0.995	0.0013	HECTD4
MAP2	O00168	1	0.9949	0.0014	FXYD1
MAP2	O94921	2	0.9949	0.0014	CDK14
MAP2	P06396	32	0.9949	0.0014	GSN
MAP2	P48507	2	0.9949	0.0014	GCLM
MAP2	Q12846	4	0.9949	0.0014	STX4
MAP2	Q13409	13	0.9949	0.0014	DYNC1I2
MAP2	Q13424	14	0.9949	0.0014	SNTA1
MAP2	Q15149	290	0.9949	0.0014	PLEC
MAP2	Q68D91	12	0.9949	0.0014	MBLAC2
MAP2	Q8NBM8	4	0.9949	0.0014	PCYOX1L
MAP2	Q9BQE5	7	0.9949	0.0014	APOL2
MAP2	Q9BVA1	2	0.9949	0.0014	TUBB2B
MAP2	Q9H3Z4	8	0.9949	0.0014	DNAJC5
MAP2	Q9H6K5	6	0.9949	0.0014	PRR36
MAP2	O14745	9	0.9948	0.0014	NHERF1
MAP2	O43583	3	0.9948	0.0014	DENR
MAP2	O95630	2	0.9948	0.0014	STAMBP
MAP2	Q8N766	5	0.9948	0.0014	EMC1
MAP2	Q8WZA9	3	0.9948	0.0014	IRGQ
MAP2	Q9UHG2	13	0.9948	0.0014	PCSK1N
MAP2	Q9UIU6	1	0.9948	0.0014	SIX4
MAP2	Q9UPP5	8	0.9948	0.0014	BTBD8
MAP2	Q9Y265	8	0.9948	0.0014	RUVBL1
MAP2	P20929	1	0.9947	0.0014	NEB
MAP2	P38159	10	0.9947	0.0014	RBMX
MAP2	P43243	12	0.9947	0.0014	MATR3
MAP2	Q15369	4	0.9947	0.0014	ELOC
MAP2	Q92599	21	0.9947	0.0014	SEPTIN8
MAP2	Q9NZL9	5	0.9947	0.0014	MAT2B
MAP2	P20042	5	0.9946	0.0014	EIF2S2
MAP2	P21291	7	0.9946	0.0014	CSRP1
MAP2	P24666	4	0.9946	0.0014	ACP1
MAP2	P48553	7	0.9946	0.0014	TRAPPC10
MAP2	P60660	7	0.9946	0.0014	MYL6
MAP2	Q08211	18	0.9946	0.0014	DHX9
MAP2	Q14012	8	0.9946	0.0014	CAMK1
MAP2	Q9HA64	5	0.9946	0.0014	FN3KRP
MAP2	O76094	5	0.9945	0.0014	SRP72
MAP2	P01111	2	0.9945	0.0014	NRAS
MAP2	P11234	2	0.9945	0.0014	RALB
MAP2	P60953	8	0.9945	0.0014	CDC42
MAP2	Q96SN8	1	0.9945	0.0014	CDK5RAP2
MAP2	Q99250	18	0.9945	0.0014	SCN2A
MAP2	Q9ULE4	1	0.9945	0.0014	FAM184B
MAP2	P16435	13	0.9944	0.0015	POR
MAP2	P35080	10	0.9944	0.0015	PFN2
MAP2	P55060	20	0.9944	0.0015	CSE1L
MAP2	Q6NTF9	1	0.9944	0.0015	RHBDD2
MAP2	Q8TAC9	2	0.9944	0.0015	SCAMP5
MAP2	Q9NZ56	8	0.9944	0.0015	FMN2
MAP2	Q9UKF7	1	0.9944	0.0015	PITPNC1
MAP2	Q9UM22	1	0.9944	0.0015	EPDR1
MAP2	Q9Y4D1	3	0.9944	0.0015	DAAM1
MAP2	P62330	7	0.9943	0.0015	ARF6
MAP2	Q00536	2	0.9943	0.0015	CDK16
MAP2	Q03001	60	0.9943	0.0015	DST
MAP2	Q7Z392	2	0.9943	0.0015	TRAPPC11
MAP2	O75475	6	0.9942	0.0015	PSIP1
MAP2	P22061	21	0.9942	0.0015	PCMT1
MAP2	P48730	1	0.9942	0.0015	CSNK1D
MAP2	P51572	11	0.9942	0.0015	BCAP31
MAP2	P61966	1	0.9942	0.0015	AP1S1
MAP2	Q93100	6	0.9942	0.0015	PHKB
MAP2	O14810	2	0.9941	0.0015	CPLX1
MAP2	P07197	58	0.9941	0.0015	NEFM
MAP2	P36578	12	0.9941	0.0015	RPL4
MAP2	Q96T76	12	0.9941	0.0015	MMS19
MAP2	O14924	5	0.994	0.0015	RGS12
MAP2	P51570	6	0.994	0.0015	GALK1
MAP2	P52272	15	0.994	0.0015	HNRNPM
MAP2	Q16653	16	0.994	0.0015	MOG
MAP2	O95456	1	0.9939	0.0015	PSMG1
MAP2	P35580	84	0.9939	0.0015	MYH10
MAP2	P78362	7	0.9939	0.0015	SRPK2
MAP2	P84074	5	0.9939	0.0015	HPCA
MAP2	Q8N468	1	0.9939	0.0015	MFSD4A
MAP2	Q92530	4	0.9939	0.0015	PSMF1
MAP2	Q9BXJ9	5	0.9939	0.0015	NAA15
MAP2	Q9C0D3	4	0.9939	0.0015	ZYG11B
MAP2	Q9NRQ2	2	0.9939	0.0015	PLSCR4
MAP2	Q9NZL4	2	0.9939	0.0015	HSPBP1
MAP2	Q9NZQ3	17	0.9939	0.0015	NCKIPSD
MAP2	Q9UMY4	8	0.9939	0.0015	SNX12
MAP2	O00471	11	0.9938	0.0016	EXOC5
MAP2	O75663	5	0.9938	0.0016	TIPRL
MAP2	P11217	41	0.9938	0.0016	PYGM
MAP2	P62070	5	0.9938	0.0016	RRAS2
MAP2	Q6GYQ0	6	0.9938	0.0016	RALGAPA1
MAP2	Q92542	5	0.9938	0.0016	NCSTN
MAP2	P07437	9	0.9937	0.0016	TUBB
MAP2	P50151	1	0.9937	0.0016	GNG10
MAP2	P55854	1	0.9937	0.0016	SUMO3
MAP2	Q5T5U3	7	0.9937	0.0016	ARHGAP21
MAP2	Q8N0X7	8	0.9937	0.0016	SPART
MAP2	Q9GZS3	4	0.9937	0.0016	SKIC8
MAP2	O00264	12	0.9936	0.0016	PGRMC1
MAP2	Q96DA2	7	0.9936	0.0016	RAB39B
MAP2	Q9HA65	9	0.9936	0.0016	TBC1D17
MAP2	O60262	5	0.9935	0.0016	GNG7
MAP2	P10586	2	0.9935	0.0016	PTPRF
MAP2	P62877	2	0.9935	0.0016	RBX1
MAP2	Q13255	4	0.9935	0.0016	GRM1
MAP2	Q66K14	11	0.9935	0.0016	TBC1D9B
MAP2	Q6UWE0	9	0.9935	0.0016	LRSAM1
MAP2	Q9H444	5	0.9935	0.0016	CHMP4B
MAP2	Q9UPT5	10	0.9935	0.0016	EXOC7
MAP2	A8MVW0	12	0.9934	0.0016	FAM171A2
MAP2	O00505	6	0.9934	0.0016	KPNA3
MAP2	Q9BQG1	1	0.9934	0.0016	SYT3
MAP2	Q9BSJ8	24	0.9934	0.0016	ESYT1
MAP2	Q9UKY7	2	0.9934	0.0016	CDV3
MAP2	O94874	5	0.9933	0.0016	UFL1
MAP2	O95747	5	0.9933	0.0016	OXSR1
MAP2	P23284	11	0.9933	0.0016	PPIB
MAP2	Q7Z406	21	0.9933	0.0016	MYH14
MAP2	Q9UHD1	4	0.9933	0.0016	CHORDC1
MAP2	P16615	53	0.9932	0.0017	ATP2A2
MAP2	P32189	7	0.9932	0.0017	GK
MAP2	Q02880	2	0.9932	0.0017	TOP2B
MAP2	Q14353	1	0.9932	0.0017	GAMT
MAP2	Q5VT25	3	0.9932	0.0017	CDC42BPA
MAP2	Q9P253	12	0.9932	0.0017	VPS18
MAP2	P11532	2	0.9931	0.0017	DMD
MAP2	P59768	7	0.9931	0.0017	GNG2
MAP2	Q15048	1	0.9931	0.0017	LRRC14
MAP2	Q86X83	2	0.9931	0.0017	COMMD2
MAP2	Q8IWB7	7	0.9931	0.0017	WDFY1
MAP2	Q96NN9	5	0.9931	0.0017	AIFM3
MAP2	Q9BW62	2	0.9931	0.0017	KATNAL1
MAP2	O15372	2	0.993	0.0017	EIF3H
MAP2	O75935	9	0.993	0.0017	DCTN3
MAP2	P04156	6	0.993	0.0017	PRNP
MAP2	P17677	22	0.993	0.0017	GAP43
MAP2	P53667	4	0.993	0.0017	LIMK1
MAP2	Q96AC1	6	0.993	0.0017	FERMT2
MAP2	Q9NRN7	7	0.993	0.0017	AASDHPPT
MAP2	Q9UH03	12	0.993	0.0017	SEPTIN3
MAP2	Q9UKU0	33	0.993	0.0017	ACSL6
MAP2	O60506	12	0.9929	0.0017	SYNCRIP
MAP2	P07737	14	0.9929	0.0017	PFN1
MAP2	P62913	4	0.9929	0.0017	RPL11
MAP2	P67870	4	0.9929	0.0017	CSNK2B
MAP2	Q01650	4	0.9929	0.0017	SLC7A5
MAP2	Q8IZR5	3	0.9929	0.0017	CMTM4
MAP2	Q96HU8	6	0.9929	0.0017	DIRAS2
MAP2	Q9GZV7	18	0.9929	0.0017	HAPLN2
MAP2	Q9NQP4	1	0.9929	0.0017	PFDN4
MAP2	O75334	14	0.9928	0.0017	PPFIA2
MAP2	O94826	29	0.9928	0.0017	TOMM70
MAP2	Q15334	16	0.9928	0.0017	LLGL1
MAP2	Q5VUB5	6	0.9928	0.0017	FAM171A1
MAP2	Q8N3E9	11	0.9928	0.0017	PLCD3
MAP2	Q99614	5	0.9928	0.0017	TTC1
MAP2	A4D1P6	3	0.9927	0.0018	WDR91
MAP2	O60869	2	0.9927	0.0018	EDF1
MAP2	O75051	5	0.9927	0.0018	PLXNA2
MAP2	P01034	4	0.9927	0.0018	CST3
MAP2	P25398	5	0.9927	0.0018	RPS12
MAP2	P27797	10	0.9927	0.0018	CALR
MAP2	P28907	1	0.9927	0.0018	CD38
MAP2	P42224	10	0.9927	0.0018	STAT1
MAP2	Q53TN4	1	0.9927	0.0018	CYBRD1
MAP2	Q6PIU2	10	0.9927	0.0018	NCEH1
MAP2	Q9BPX5	5	0.9927	0.0018	ARPC5L
MAP2	Q9UHG3	13	0.9927	0.0018	PCYOX1
MAP2	O75936	1	0.9926	0.0018	BBOX1
MAP2	O95235	1	0.9926	0.0018	KIF20A
MAP2	P47224	1	0.9926	0.0018	RABIF
MAP2	P51668	1	0.9926	0.0018	UBE2D1
MAP2	P61586	7	0.9926	0.0018	RHOA
MAP2	Q96FS4	1	0.9926	0.0018	SIPA1
MAP2	Q9HD20	5	0.9926	0.0018	ATP13A1
MAP2	A1Z1Q3	1	0.9925	0.0018	MACROD2
MAP2	O15083	14	0.9925	0.0018	ERC2
MAP2	O43143	5	0.9925	0.0018	DHX15
MAP2	P22528	1	0.9925	0.0018	SPRR1B
MAP2	P38919	4	0.9925	0.0018	EIF4A3
MAP2	P49815	9	0.9925	0.0018	TSC2
MAP2	Q08499	6	0.9925	0.0018	PDE4D
MAP2	Q6UWR7	14	0.9925	0.0018	ENPP6
MAP2	Q96C00	1	0.9925	0.0018	ZBTB9
MAP2	Q96JB2	1	0.9925	0.0018	COG3
MAP2	Q96RL7	17	0.9925	0.0018	VPS13A
MAP2	Q99884	5	0.9925	0.0018	SLC6A7
MAP2	O14936	14	0.9924	0.0018	CASK
MAP2	P09543	48	0.9924	0.0018	CNP
MAP2	P16152	18	0.9924	0.0018	CBR1
MAP2	P36507	7	0.9924	0.0018	MAP2K2
MAP2	Q16352	46	0.9924	0.0018	INA
MAP2	O43617	3	0.9923	0.0019	TRAPPC3
MAP2	P27708	3	0.9923	0.0019	CAD
MAP2	Q01130	2	0.9923	0.0019	SRSF2
MAP2	Q15738	1	0.9923	0.0019	NSDHL
MAP2	Q96PU5	6	0.9923	0.0019	NEDD4L
MAP2	Q8WVD5	2	0.9922	0.0019	RNF141
MAP2	Q9UBE0	3	0.9922	0.0019	SAE1
MAP2	Q9Y266	6	0.9922	0.0019	NUDC
MAP2	O14979	6	0.9921	0.0019	HNRNPDL
MAP2	Q6IAA8	2	0.9921	0.0019	LAMTOR1
MAP2	Q8IYB5	4	0.9921	0.0019	SMAP1
MAP2	Q9BRA2	3	0.9921	0.0019	TXNDC17
MAP2	A6NKU9	1	0.992	0.0019	SPDYE3
MAP2	P25686	7	0.992	0.0019	DNAJB2
MAP2	Q96BY7	5	0.992	0.0019	ATG2B
MAP2	P35579	51	0.9919	0.0019	MYH9
MAP2	P62854	3	0.9919	0.0019	RPS26
MAP2	Q2QD12	1	0.9919	0.0019	RPEL1
MAP2	Q8IV38	4	0.9919	0.0019	ANKMY2
MAP2	Q9H244	1	0.9919	0.0019	P2RY12
MAP2	P01112	2	0.9918	0.0019	HRAS
MAP2	P12036	37	0.9918	0.0019	NEFH
MAP2	P12074	1	0.9918	0.0019	COX6A1
MAP2	P26885	4	0.9918	0.0019	FKBP2
MAP2	Q15185	5	0.9918	0.0019	PTGES3
MAP2	Q4KWH8	1	0.9918	0.0019	PLCH1
MAP2	Q9NVT9	8	0.9918	0.0019	ARMC1
MAP2	P50402	6	0.9917	0.0019	EMD
MAP2	Q9BVC6	2	0.9917	0.0019	TMEM109
MAP2	Q12792	4	0.9916	0.002	TWF1
MAP2	Q13131	3	0.9916	0.002	PRKAA1
MAP2	Q3V6T2	1	0.9916	0.002	CCDC88A
MAP2	Q9NSA2	1	0.9916	0.002	KCND1
MAP2	Q9UI40	4	0.9916	0.002	SLC24A2
MAP2	Q8TBG9	2	0.9915	0.002	SYNPR
MAP2	Q969V6	1	0.9915	0.002	MRTFA
MAP2	Q9NUV9	1	0.9915	0.002	GIMAP4
MAP2	Q5SQI0	5	0.9914	0.002	ATAT1
MAP2	Q96EE3	1	0.9914	0.002	SEH1L
MAP2	Q96P71	1	0.9914	0.002	NECAB3
MAP2	P09417	18	0.9913	0.002	QDPR
MAP2	P20810	2	0.9913	0.002	CAST
MAP2	P41250	24	0.9913	0.002	GARS1
MAP2	Q6FI81	5	0.9913	0.002	CIAPIN1
MAP2	Q96K17	1	0.9913	0.002	BTF3L4
MAP2	A1A5C7	3	0.9912	0.002	SLC22A23
MAP2	P46977	1	0.9912	0.002	STT3A
MAP2	P63000	7	0.9912	0.002	RAC1
MAP2	Q5T0D9	7	0.9912	0.002	TPRG1L
MAP2	Q96PB7	2	0.9912	0.002	OLFM3
MAP2	Q9BXW6	7	0.9912	0.002	OSBPL1A
MAP2	Q9Y3B3	1	0.9912	0.002	TMED7
MAP2	Q9Y5L0	5	0.9912	0.002	TNPO3
MAP2	P00966	13	0.9911	0.002	ASS1
MAP2	Q15417	1	0.9911	0.002	CNN3
MAP2	Q8NFY4	1	0.9911	0.002	SEMA6D
MAP2	Q9UN37	5	0.9911	0.002	VPS4A
MAP2	P23297	6	0.991	0.002	S100A1
MAP2	P36405	7	0.991	0.002	ARL3
MAP2	Q15750	3	0.991	0.002	TAB1
MAP2	Q24JP5	4	0.991	0.002	TMEM132A
MAP2	Q3YEC7	9	0.991	0.002	RABL6
MAP2	Q5JPE7	5	0.991	0.002	NOMO2
MAP2	Q8N122	7	0.991	0.002	RPTOR
MAP2	Q9UM19	9	0.991	0.002	HPCAL4
MAP2	O95870	10	0.9909	0.0021	ABHD16A
MAP2	P49674	2	0.9909	0.0021	CSNK1E
MAP2	Q13572	3	0.9909	0.0021	ITPK1
MAP2	Q92871	3	0.9909	0.0021	PMM1
MAP2	Q9BRX8	9	0.9909	0.0021	PRXL2A
MAP2	Q9NSY0	4	0.9909	0.0021	NRBP2
MAP2	O95670	11	0.9908	0.0021	ATP6V1G2
MAP2	P04843	13	0.9908	0.0021	RPN1
MAP2	Q92572	7	0.9908	0.0021	AP3S1
MAP2	O14523	12	0.9907	0.0021	C2CD2L
MAP2	P49619	2	0.9907	0.0021	DGKG
MAP2	Q8WY07	1	0.9907	0.0021	SLC7A3
MAP2	Q96AX2	5	0.9907	0.0021	RAB37
MAP2	Q9H6X2	1	0.9907	0.0021	ANTXR1
MAP2	P55036	6	0.9906	0.0021	PSMD4
MAP2	Q14318	7	0.9906	0.0021	FKBP8
MAP2	Q9HAR2	5	0.9906	0.0021	ADGRL3
MAP2	Q9UHD2	8	0.9906	0.0021	TBK1
MAP2	O15197	5	0.9905	0.0021	EPHB6
MAP2	P26038	19	0.9905	0.0021	MSN
MAP2	P61224	1	0.9905	0.0021	RAP1B
MAP2	P68032	7	0.9905	0.0021	ACTC1
MAP2	Q96MC5	1	0.9905	0.0021	BMERB1
MAP2	Q9NRV9	6	0.9905	0.0021	HEBP1
MAP2	Q99683	3	0.9904	0.0022	MAP3K5
MAP2	Q9P0N9	1	0.9904	0.0022	TBC1D7
MAP2	O43324	1	0.9903	0.0022	EEF1E1
MAP2	P07196	64	0.9903	0.0022	NEFL
MAP2	P10114	9	0.9903	0.0022	RAP2A
MAP2	Q00013	7	0.9903	0.0022	MPP1
MAP2	Q6ZTN6	1	0.9903	0.0022	ANKRD13D
MAP2	Q96Q05	6	0.9903	0.0022	TRAPPC9
MAP2	Q9UPP2	4	0.9903	0.0022	IQSEC3
MAP2	Q96S90	1	0.9901	0.0022	LYSMD1
MAP2	P12268	7	0.99	0.0022	IMPDH2
MAP2	Q07065	9	0.99	0.0022	CKAP4
MAP2	Q7L5D6	2	0.99	0.0022	GET4
MAP2	Q8N8N7	2	0.99	0.0022	PTGR2
MAP2	Q8TEA7	4	0.99	0.0022	TBCK
MAP2	O14662	3	0.9899	0.0022	STX16
MAP2	P19634	6	0.9899	0.0022	SLC9A1
MAP2	Q9Y2D4	6	0.9899	0.0022	EXOC6B
MAP2	O95678	1	0.9898	0.0022	KRT75
MAP2	Q7L1Q6	11	0.9898	0.0022	BZW1
MAP2	Q8N9I0	9	0.9898	0.0022	SYT2
MAP2	Q8NHS9	1	0.9898	0.0022	SPATA22
MAP2	Q9BTE1	1	0.9898	0.0022	DCTN5
MAP2	Q9UPQ3	7	0.9898	0.0022	AGAP1
MAP2	O60477	2	0.9897	0.0023	BRINP1
MAP2	Q9HBH5	5	0.9897	0.0023	RDH14
MAP2	Q9Y6A2	5	0.9897	0.0023	CYP46A1
MAP2	Q9HCJ6	11	0.9896	0.0023	VAT1L
MAP2	P28289	6	0.9895	0.0023	TMOD1
MAP2	P68036	6	0.9895	0.0023	UBE2L3
MAP2	Q709C8	21	0.9895	0.0023	VPS13C
MAP2	Q9P1Z2	7	0.9895	0.0023	CALCOCO1
MAP2	O43581	7	0.9894	0.0023	SYT7
MAP2	O75128	1	0.9894	0.0023	COBL
MAP2	Q9Y3C8	1	0.9894	0.0023	UFC1
MAP2	Q99259	8	0.9893	0.0023	GAD1
MAP2	Q9HCG7	7	0.9893	0.0023	GBA2
MAP2	O75832	1	0.9892	0.0023	PSMD10
MAP2	Q86VN1	4	0.9892	0.0023	VPS36
MAP2	Q8WVT3	1	0.9892	0.0023	TRAPPC12
MAP2	Q9P2U8	5	0.9892	0.0023	SLC17A6
MAP2	O75064	8	0.9891	0.0023	DENND4B
MAP2	P46781	10	0.9891	0.0023	RPS9
MAP2	Q8NF91	21	0.9891	0.0023	SYNE1
MAP2	Q99720	1	0.9891	0.0023	SIGMAR1
MAP2	P49770	1	0.989	0.0023	EIF2B2
MAP2	Q13404	4	0.989	0.0023	UBE2V1
MAP2	Q15018	4	0.989	0.0023	ABRAXAS2
MAP2	Q96F85	11	0.989	0.0023	CNRIP1
MAP2	P06241	10	0.9889	0.0024	FYN
MAP2	P07741	6	0.9889	0.0024	APRT
MAP2	P0C7M8	1	0.9889	0.0024	C4B_2
MAP2	P31942	5	0.9889	0.0024	HNRNPH3
MAP2	P46087	1	0.9889	0.0024	NOP2
MAP2	Q02878	8	0.9889	0.0024	RPL6
MAP2	Q8N3P4	5	0.9889	0.0024	VPS8
MAP2	P02787	18	0.9887	0.0024	TF
MAP2	P27986	3	0.9887	0.0024	PIK3R1
MAP2	P62241	5	0.9887	0.0024	RPS8
MAP2	A6NCS6	1	0.9886	0.0024	C2orf72
MAP2	P53779	8	0.9886	0.0024	MAPK10
MAP2	P51659	20	0.9885	0.0024	HSD17B4
MAP2	P78318	5	0.9885	0.0024	IGBP1
MAP2	Q96MZ0	9	0.9885	0.0024	GDAP1L1
MAP2	Q99570	9	0.9885	0.0024	PIK3R4
MAP2	O43175	19	0.9884	0.0024	PHGDH
MAP2	P02774	17	0.9884	0.0024	GC
MAP2	P11277	15	0.9884	0.0024	SPTB
MAP2	Q13642	4	0.9884	0.0024	FHL1
MAP2	P18124	6	0.9883	0.0025	RPL7
MAP2	P51808	1	0.9883	0.0025	DYNLT3
MAP2	Q14088	2	0.9883	0.0025	RAB33A
MAP2	P27449	2	0.9882	0.0025	ATP6V0C
MAP2	Q9BRF8	4	0.9882	0.0025	CPPED1
MAP2	P13797	9	0.9881	0.0025	PLS3
MAP2	Q3ZCW2	5	0.9881	0.0025	LGALSL
MAP2	Q7L266	5	0.9881	0.0025	ASRGL1
MAP2	Q8IY17	9	0.9881	0.0025	PNPLA6
MAP2	Q8N5M4	2	0.9881	0.0025	TTC9C
MAP2	O00186	4	0.988	0.0025	STXBP3
MAP2	P17655	10	0.988	0.0025	CAPN2
MAP2	Q13636	2	0.988	0.0025	RAB31
MAP2	Q96CS3	10	0.988	0.0025	FAF2
MAP2	P16070	3	0.9879	0.0025	CD44
MAP2	Q6ZSS7	2	0.9879	0.0025	MFSD6
MAP2	Q7Z3J2	5	0.9879	0.0025	VPS35L
MAP2	Q8N103	1	0.9879	0.0025	TAGAP
MAP2	Q9NQZ5	1	0.9879	0.0025	STARD7
MAP2	P05412	1	0.9878	0.0025	JUN
[truncated: 2,151 more rows]

## Sheet: Overlapping Proteins
Overlap
Bait	Prey_Uniprot	Prey_Gene_Name	Functional Group	Association with Schizophrenia
MAP2	O75569	PRKRA
MAP2	O95196	CSPG5	KW-0217~Developmental protein
MAP2	P05023	ATP1A1
MAP2	P11137	MAP2	GO:0005516~calmodulin binding, GO:0008017~microtubule binding
MAP2	P13637	ATP1A3
MAP2	P18507	GABRG2
MAP2	P29323	EPHB2	KW-0217~Developmental protein
MAP2	P31321	PRKAR1B
MAP2	P46020	PHKA1	GO:0005516~calmodulin binding
MAP2	P46821	MAP1B	GO:0008017~microtubule binding
MAP2	P78559	MAP1A	GO:0008017~microtubule binding
MAP2	Q06418	TYRO3
MAP2	Q07954	LRP1	KW-0217~Developmental protein	+
MAP2	Q12860	CNTN1
MAP2	Q14257	RCN2
MAP2	Q53GT1	KLHL22
MAP2	Q5M775	SPECC1		+
MAP2	Q86VS8	HOOK3	GO:0008017~microtubule binding
MAP2	Q8NFP7	NUDT10
MAP2	Q92499	DDX1
MAP2	Q92752	TNR
MAP2	Q9H553	ALG2
MAP2	Q9NYB0	TERF2IP
MAP2	Q9UBS5	GABBR1		+
MAP2	Q9Y2I1	NISCH		+
MAP2	O15075	DCLK1	KW-0723~Serine/threonine-protein kinase, GO:0008017~microtubule binding, KW-0217~Developmental protein
MAP2	O43776	NARS1
MAP2	O75899	GABBR2		+
MAP2	O95757	HSPA4L
MAP2	P10915	HAPLN1
MAP2	P19021	PAM
MAP2	P61421	ATP6V0D1
MAP2	Q00577	PURA
MAP2	Q16531	DDB1
MAP2	Q66K74	MAP1S	GO:0008017~microtubule binding
MAP2	Q68DU8	KCTD16
MAP2	Q92673	SORL1
MAP2	Q96QR8	PURB
MAP2	Q9BZ71	PITPNM3
MAP2	Q9UNA1	ARHGAP26
MAP2	Q9Y224	RTRAF
MAP2	Q9Y4C0	NRXN3		+
MAP2	O14827	RASGRF2	GO:0005085~guanyl-nucleotide exchange factor activity, GO:0005516~calmodulin binding
MAP2	O43752	STX6
MAP2	P11142	HSPA8
MAP2	P31689	DNAJA1
MAP2	Q12756	KIF1A	GO:0008017~microtubule binding
MAP2	Q14155	ARHGEF7	GO:0005085~guanyl-nucleotide exchange factor activity
MAP2	Q59EK9	RUNDC3A
MAP2	Q5T848	GPR158
MAP2	Q8N5V2	NGEF	GO:0005085~guanyl-nucleotide exchange factor activity, KW-0217~Developmental protein	+
MAP2	Q8TF61	FBXO41
MAP2	Q92598	HSPH1
MAP2	Q93050	ATP6V0A1
MAP2	Q96SB3	PPP1R9B	KW-0217~Developmental protein
MAP2	Q9Y3I0	RTCB
MAP2	O75962	TRIO	GO:0005085~guanyl-nucleotide exchange factor activity, KW-0723~Serine/threonine-protein kinase
MAP2	O95825	CRYZL1
MAP2	P23677	ITPKA	GO:0005516~calmodulin binding
MAP2	P53621	COPA
MAP2	P78352	DLG4
MAP2	P78357	CNTNAP1
MAP2	Q02153	GUCY1B1
MAP2	Q5TF21	MTCL3
MAP2	Q92974	ARHGEF2	GO:0005085~guanyl-nucleotide exchange factor activity, GO:0008017~microtubule binding, KW-0217~Developmental protein
MAP2	Q93009	USP7	KW-0217~Developmental protein
MAP2	Q96ID5	IGSF21
MAP2	Q9BXF6	RAB11FIP5
MAP2	Q9H2X9	SLC12A5
MAP2	Q9NX95	SYBU
MAP2	Q9ULB1	NRXN1
MAP2	O60307	MAST3	KW-0723~Serine/threonine-protein kinase
MAP2	O76039	CDKL5	KW-0723~Serine/threonine-protein kinase
MAP2	P14867	GABRA1
MAP2	P50993	ATP1A2
MAP2	P54289	CACNA2D1
MAP2	P61221	ABCE1
MAP2	P62879	GNB2
MAP2	Q00341	HDLBP
MAP2	Q8N568	DCLK2	KW-0723~Serine/threonine-protein kinase, GO:0008017~microtubule binding
MAP2	Q99490	AGAP2
MAP2	Q9Y2K2	SIK3	KW-0723~Serine/threonine-protein kinase
MAP2	Q9Y3F4	STRAP
MAP2	Q9Y496	KIF3A	GO:0008017~microtubule binding
MAP2	Q9Y4G8	RAPGEF2	GO:0005085~guanyl-nucleotide exchange factor activity, KW-0217~Developmental protein
MAP2	A7KAX9	ARHGAP32
MAP2	O14974	PPP1R12A
MAP2	O43815	STRN	GO:0005516~calmodulin binding
MAP2	P41594	GRM5
MAP2	P53677	AP3M2
MAP2	Q05586	GRIN1	GO:0005516~calmodulin binding
MAP2	Q13367	AP3B2
MAP2	Q6H8Q1	ABLIM2
MAP2	Q6U841	SLC4A10		+
MAP2	Q8IZD9	DOCK3	GO:0005085~guanyl-nucleotide exchange factor activity
MAP2	Q8NCB2	CAMKV	GO:0005516~calmodulin binding
MAP2	Q96A65	EXOC4
MAP2	Q9NYI0	PSD3	GO:0005085~guanyl-nucleotide exchange factor activity	+
MAP2	Q9Y6R1	SLC4A4
MAP2	O14594	NCAN		+
MAP2	P25685	DNAJB1
MAP2	P55209	NAP1L1
MAP2	P61764	STXBP1
MAP2	Q08AD1	CAMSAP2	GO:0005516~calmodulin binding
MAP2	Q14008	CKAP5	GO:0008017~microtubule binding
MAP2	Q86YM7	HOMER1
MAP2	Q8WXI2	CNKSR2		+
MAP2	Q9UG63	ABCF2
MAP2	Q9Y4I1	MYO5A	GO:0005516~calmodulin binding
MAP2	O60493	SNX3
MAP2	P13611	VCAN
MAP2	P45974	USP5
MAP2	P62888	RPL30	hsa03010:Ribosome
MAP2	P84103	SRSF3
MAP2	Q08722	CD47
MAP2	Q8N4C8	MINK1	KW-0723~Serine/threonine-protein kinase
MAP2	Q8WXD9	CASKIN1
MAP2	Q96JE9	MAP6	GO:0005516~calmodulin binding, GO:0008017~microtubule binding
MAP2	Q9C0D0	PHACTR1
MAP2	Q9H9T3	ELP3
MAP2	Q9Y216	MTMR7		+
MAP2	O14578	CIT	KW-0723~Serine/threonine-protein kinase, KW-0217~Developmental protein
MAP2	P39023	RPL3	hsa03010:Ribosome
MAP2	Q01484	ANK2
MAP2	Q13501	SQSTM1
MAP2	Q6PKG0	LARP1
MAP2	Q6ZMI0	PPP1R21
MAP2	Q8N5S9	CAMKK1	KW-0723~Serine/threonine-protein kinase, GO:0005516~calmodulin binding
MAP2	Q9H4G0	EPB41L1
MAP2	Q9NQX3	GPHN
MAP2	Q9NRW7	VPS45		+
MAP2	O75534	CSDE1
MAP2	P04350	TUBB4A
MAP2	P08237	PFKM
MAP2	P62701	RPS4X	hsa03010:Ribosome
MAP2	P68400	CSNK2A1	KW-0723~Serine/threonine-protein kinase
MAP2	Q13554	CAMK2B	KW-0723~Serine/threonine-protein kinase, GO:0005516~calmodulin binding, KW-0217~Developmental protein
MAP2	Q5SW79	CEP170		+
MAP2	Q96Q04	LMTK3	KW-0723~Serine/threonine-protein kinase
MAP2	Q9P2S2	NRXN2
MAP2	Q9Y6V0	PCLO		+
MAP2	O43295	SRGAP3
MAP2	P29120	PCSK1
MAP2	Q07955	SRSF1
MAP2	Q12959	DLG1
MAP2	Q8NCA5	FAM98A
MAP2	Q9NYS0	NKIRAS1
MAP2	Q9NZN5	ARHGEF12	GO:0005085~guanyl-nucleotide exchange factor activity
MAP2	Q9Y4F5	CEP170B		+
MAP2	O00139	KIF2A	GO:0008017~microtubule binding, KW-0217~Developmental protein
MAP2	O43399	TPD52L2
MAP2	P11274	BCR	GO:0005085~guanyl-nucleotide exchange factor activity, KW-0723~Serine/threonine-protein kinase
MAP2	P16157	ANK1
MAP2	P28482	MAPK1	KW-0723~Serine/threonine-protein kinase
MAP2	Q00535	CDK5	KW-0723~Serine/threonine-protein kinase
MAP2	Q13509	TUBB3
MAP2	Q96PV0	SYNGAP1		+
MAP2	Q9H0B6	KLC2
MAP2	Q9H270	VPS11
MAP2	O75077	ADAM23
MAP2	P62993	GRB2
MAP2	Q16566	CAMK4	KW-0723~Serine/threonine-protein kinase, GO:0005516~calmodulin binding
MAP2	Q6P1N0	CC2D1A
MAP2	Q7Z3B1	NEGR1
MAP2	Q7Z460	CLASP1	KW-0723~Serine/threonine-protein kinase, GO:0008017~microtubule binding
MAP2	Q9UPX8	SHANK2
MAP2	Q9Y2A7	NCKAP1
MAP2	Q9Y5S2	CDC42BPB	KW-0723~Serine/threonine-protein kinase
MAP2	O15294	OGT
MAP2	O94967	WDR47	KW-0217~Developmental protein
MAP2	Q02246	CNTN2		+
MAP2	Q15811	ITSN1	GO:0005085~guanyl-nucleotide exchange factor activity
MAP2	Q4V328	GRIPAP1	GO:0005085~guanyl-nucleotide exchange factor activity
MAP2	Q76NI1	KNDC1	GO:0005085~guanyl-nucleotide exchange factor activity
MAP2	Q12979	ABR	GO:0005085~guanyl-nucleotide exchange factor activity
MAP2	Q14832	GRM3		+
MAP2	Q96GY0	ZC2HC1A
MAP2	Q96P47	AGAP3
MAP2	Q9C026	TRIM9
MAP2	Q9Y2Q0	ATP8A1
MAP2	O00743	PPP6C
MAP2	Q14558	PRPSAP1
MAP2	Q15555	MAPRE2	GO:0008017~microtubule binding
MAP2	Q6ZWB6	KCTD8
MAP2	Q9NS86	LANCL2
MAP2	Q9P121	NTM
MAP2	Q9UPT6	MAPK8IP3
MAP2	Q9UQB3	CTNND2	KW-0217~Developmental protein
MAP2	Q9Y6T7	DGKB
MAP2	O15400	STX7
MAP2	Q27J81	INF2
MAP2	Q8TDC3	BRSK1	KW-0723~Serine/threonine-protein kinase
MAP2	Q9C0H9	SRCIN1
MAP2	Q9UPN3	MACF1	GO:0008017~microtubule binding
MAP2	Q9Y2K9	STXBP5L
MAP2	O60716	CTNND1		+
MAP2	O75955	FLOT1		+
MAP2	P19784	CSNK2A2	KW-0723~Serine/threonine-protein kinase
MAP2	Q8IYB4	PEX5L
MAP2	Q8ND24	RNF214
MAP2	Q8WUD1	RAB2B
MAP2	Q9UEU0	VTI1B
MAP2	Q9Y6K8	AK5
MAP2	P55087	AQP4
MAP2	Q3KQU3	MAP7D1
MAP2	Q5TBA9	FRY
MAP2	Q9BZF3	OSBPL6
MAP2	Q9HB21	PLEKHA1
MAP2	O75170	PPP6R2
MAP2	P05129	PRKCG	KW-0723~Serine/threonine-protein kinase
MAP2	Q13045	FLII
MAP2	Q14289	PTK2B		+
MAP2	Q86UR5	RIMS1		+
MAP2	Q92845	KIFAP3
MAP2	Q93008	USP9X
MAP2	O60884	DNAJA2
MAP2	P63151	PPP2R2A		+
MAP2	Q7Z6G8	ANKS1B
MAP2	Q86VW0	SESTD1
MAP2	Q92736	RYR2	GO:0005516~calmodulin binding, KW-0217~Developmental protein
MAP2	Q92932	PTPRN2
MAP2	P62249	RPS16	hsa03010:Ribosome
MAP2	P62424	RPL7A	hsa03010:Ribosome
MAP2	Q9UDY4	DNAJB4
MAP2	Q9UPA5	BSN
MAP2	O00562	PITPNM1
MAP2	Q9P286	PAK5	KW-0723~Serine/threonine-protein kinase
MAP2	Q9P2K5	MYEF2
MAP2	Q9UQM7	CAMK2A	KW-0723~Serine/threonine-protein kinase, GO:0005516~calmodulin binding
MAP2	O00442	RTCA
MAP2	P27635	RPL10	hsa03010:Ribosome, KW-0217~Developmental protein
MAP2	P46777	RPL5	hsa03010:Ribosome
MAP2	Q2NKQ1	SGSM1
MAP2	Q8N414	PGBD5
MAP2	Q9P0L0	VAPA	GO:0008017~microtubule binding
MAP2	Q9UDT6	CLIP2	GO:0008017~microtubule binding
MAP2	Q9Y2X7	GIT1
MAP2	O14976	GAK	KW-0723~Serine/threonine-protein kinase
MAP2	P46459	NSF
MAP2	Q13449	LSAMP
MAP2	Q13555	CAMK2G	KW-0723~Serine/threonine-protein kinase, GO:0005516~calmodulin binding, KW-0217~Developmental protein
MAP2	Q9Y6R0	NUMBL	KW-0217~Developmental protein
MAP2	O95248	SBF1	GO:0005085~guanyl-nucleotide exchange factor activity
MAP2	O95886	DLGAP3
MAP2	P19086	GNAZ
MAP2	Q02543	RPL18A	hsa03010:Ribosome
MAP2	Q9NQR7	CCDC177
MAP2	O60282	KIF5C	GO:0008017~microtubule binding
MAP2	Q8TDJ6	DMXL2
MAP2	Q96L92	SNX27
MAP2	Q9HCD6	TANC2
MAP2	P14415	ATP1B2
MAP2	P17858	PFKL
MAP2	P28472	GABRB3
MAP2	Q13557	CAMK2D	KW-0723~Serine/threonine-protein kinase, GO:0005516~calmodulin binding
MAP2	Q14254	FLOT2
MAP2	Q6DN90	IQSEC1	GO:0005085~guanyl-nucleotide exchange factor activity
MAP2	O14639	ABLIM1
MAP2	Q5JU85	IQSEC2	GO:0005085~guanyl-nucleotide exchange factor activity
MAP2	Q9P1Y5	CAMSAP3	GO:0005516~calmodulin binding
MAP2	A5PKW4	PSD	GO:0005085~guanyl-nucleotide exchange factor activity
MAP2	Q14C86	GAPVD1	GO:0005085~guanyl-nucleotide exchange factor activity
MAP2	Q8IVF5	TIAM2	GO:0005085~guanyl-nucleotide exchange factor activity
MAP2	Q96B97	SH3KBP1	GO:0005085~guanyl-nucleotide exchange factor activity
MAP2	Q9UBC2	EPS15L1
MAP2	O00170	AIP
MAP2	Q86XD5	FAM131B
MAP2	Q9H2M9	RAB3GAP2	GO:0005085~guanyl-nucleotide exchange factor activity
MAP2	P62263	RPS14	hsa03010:Ribosome
MAP2	Q86UW8	HAPLN4		+
MAP2	Q9H269	VPS16
MAP2	Q9UPW8	UNC13A	GO:0005516~calmodulin binding
MAP2	Q9Y4F1	FARP1	GO:0005085~guanyl-nucleotide exchange factor activity, KW-0217~Developmental protein
MAP2	P62753	RPS6	hsa03010:Ribosome
MAP2	Q8WXG6	MADD	GO:0005085~guanyl-nucleotide exchange factor activity
MAP2	O75146	HIP1R		+
MAP2	Q9UPV7	PHF24
MAP2	O14744	PRMT5
MAP2	Q9Y4E6	WDR7
MAP2	O75122	CLASP2	GO:0008017~microtubule binding
MAP2	P23515	OMG
MAP2	O75190	DNAJB6
MAP2	Q5T5C0	STXBP5
MAP2	Q9NP72	RAB18	KW-0217~Developmental protein
MAP2	Q14643	ITPR1
MAP2	Q96S59	RANBP9
MAP2	O60645	EXOC3
MAP2	P36969	GPX4	KW-0217~Developmental protein
MAP2	P42262	GRIA2
MAP2	Q6NXE6	ARMC6
MAP2	P06748	NPM1
MAP2	P55011	SLC12A2
MAP2	P46379	BAG6		+
MAP2	Q99767	APBA2
MAP2	Q9Y230	RUVBL2
MAP2	P10644	PRKAR1A
MAP2	Q12955	ANK3		+
MAP2	Q15382	RHEB
MAP2	Q17R89	ARHGAP44
MAP2	Q969L2	MAL2
MAP2	P30626	SRI
MAP2	O14490	DLGAP1
MAP2	O75382	TRIM3
MAP2	P42261	GRIA1		+
MAP2	Q15149	PLEC
MAP2	Q9UPP5	BTBD8
MAP2	Q9Y265	RUVBL1
MAP2	P43243	MATR3
MAP2	P48553	TRAPPC10
MAP2	P60660	MYL6
MAP2	Q99250	SCN2A	GO:0005516~calmodulin binding
MAP2	Q00536	CDK16	KW-0723~Serine/threonine-protein kinase
MAP2	Q03001	DST	GO:0008017~microtubule binding
MAP2	P07197	NEFM	GO:0008017~microtubule binding
MAP2	P36578	RPL4	hsa03010:Ribosome
MAP2	P52272	HNRNPM
MAP2	P35580	MYH10	GO:0005516~calmodulin binding
MAP2	P78362	SRPK2	KW-0723~Serine/threonine-protein kinase	+
MAP2	Q9NZQ3	NCKIPSD
MAP2	O00471	EXOC5
MAP2	Q9HA65	TBC1D17
MAP2	P32189	GK
MAP2	Q5VT25	CDC42BPA	KW-0723~Serine/threonine-protein kinase
MAP2	Q9P253	VPS18
MAP2	P11532	DMD
MAP2	P62913	RPL11	hsa03010:Ribosome
MAP2	P67870	CSNK2B
MAP2	Q9GZV7	HAPLN2
MAP2	O75334	PPFIA2		+
MAP2	Q8N3E9	PLCD3
MAP2	P42224	STAT1
MAP2	Q08499	PDE4D
MAP2	Q6UWR7	ENPP6
MAP2	O14936	CASK	KW-0723~Serine/threonine-protein kinase, GO:0005516~calmodulin binding
MAP2	Q16352	INA	KW-0217~Developmental protein	+
MAP2	P27708	CAD
MAP2	P35579	MYH9	GO:0005516~calmodulin binding
MAP2	P62854	RPS26	hsa03010:Ribosome
MAP2	Q8IV38	ANKMY2
MAP2	P12036	NEFH	GO:0008017~microtubule binding
MAP2	P50402	EMD
MAP2	Q13131	PRKAA1	KW-0723~Serine/threonine-protein kinase
MAP2	Q3V6T2	CCDC88A	GO:0005085~guanyl-nucleotide exchange factor activity, GO:0008017~microtubule binding
MAP2	P49619	DGKG
MAP2	Q14318	FKBP8	GO:0005516~calmodulin binding
MAP2	Q99683	MAP3K5	KW-0723~Serine/threonine-protein kinase
MAP2	P07196	NEFL
MAP2	Q96Q05	TRAPPC9
MAP2	Q9UPP2	IQSEC3	GO:0005085~guanyl-nucleotide exchange factor activity
MAP2	Q9UPQ3	AGAP1
MAP2	Q9P1Z2	CALCOCO1
MAP2	O43581	SYT7	GO:0005516~calmodulin binding
MAP2	Q8NF91	SYNE1
MAP2	Q02878	RPL6	hsa03010:Ribosome
MAP2	Q8N3P4	VPS8
MAP2	P62241	RPS8	hsa03010:Ribosome
MAP2	P51808	DYNLT3
MAP2	P27449	ATP6V0C
MAP2	P17655	CAPN2
MAP2	O00571	DDX3X
MAP2	P27448	MARK3	KW-0723~Serine/threonine-protein kinase
MAP2	Q13049	TRIM32
MAP2	P15880	RPS2	hsa03010:Ribosome
MAP2	Q7L804	RAB11FIP2
MAP2	P13807	GYS1
MAP2	Q96TC7	RMDN3	GO:0008017~microtubule binding
MAP2	P01857	IGHG1
MAP2	Q9P035	HACD3
MAP2	Q9NQR4	NIT2
MAP2	Q8N145	LGI3
MAP2	Q8TF44	C2CD4C
MAP2	P15056	BRAF	KW-0723~Serine/threonine-protein kinase
MAP2	Q96JH7	VCPIP1
MAP2	Q9H7D7	WDR26
MAP2	Q9NVH1	DNAJC11
MAP2	Q96JN2	CCDC136
MAP2	Q9NZJ7	MTCH1
MAP2	Q07666	KHDRBS1
MAP2	P62277	RPS13	hsa03010:Ribosome
MAP2	Q9P2P5	HECW2
MAP2	Q8TCU6	PREX1	GO:0005085~guanyl-nucleotide exchange factor activity
MAP2	P04216	THY1
MAP2	P46778	RPL21	hsa03010:Ribosome
MAP2	Q96AX1	VPS33A
MAP2	Q5T5Y3	CAMSAP1	GO:0005516~calmodulin binding, GO:0008017~microtubule binding
MAP2	O00305	CACNB4
MAP2	Q69YW2	STUM
MAP2	Q13613	MTMR1
MAP2	P30531	SLC6A1
MAP2	Q9H598	SLC32A1
MAP2	Q8IXI2	RHOT1
MAP2	Q9Y2T2	AP3M1
MAP2	P62269	RPS18	hsa03010:Ribosome
MAP2	Q96NW7	LRRC7
MAP2	P21796	VDAC1
MAP2	Q9H7B4	SMYD3
MAP2	Q08AE8	SPIRE1	GO:0008017~microtubule binding
MAP2	Q9GZY8	MFF
MAP2	P84090	ERH
MAP2	Q5SQN1	SNAP47
MAP2	Q13586	STIM1
MAP2	O95140	MFN2
MAP2	O15084	ANKRD28
MAP2	O14950	MYL12B
MAP2	Q96L34	MARK4	KW-0723~Serine/threonine-protein kinase, GO:0008017~microtubule binding
MAP2	Q8NFX7	STXBP6
MAP2	P54652	HSPA2
MAP2	Q13224	GRIN2B
MAP2	Q9UJV8	PURG
MAP2	Q15904	ATP6AP1
MAP2	P27816	MAP4	GO:0008017~microtubule binding
MAP2	P17568	NDUFB7
MAP2	O14495	PLPP3
MAP2	Q13884	SNTB1	GO:0005516~calmodulin binding
MAP2	Q9Y277	VDAC3
MAP2	P17302	GJA1
MAP2	Q9H019	MTFR1L
MAP2	Q9Y3S1	WNK2	KW-0723~Serine/threonine-protein kinase
MAP2	O15079	SNPH
MAP2	Q9UEW8	STK39	KW-0723~Serine/threonine-protein kinase
MAP2	P14136	GFAP
MAP2	Q7KZI7	MARK2	KW-0723~Serine/threonine-protein kinase, KW-0217~Developmental protein
MAP2	Q7L775	EPM2AIP1
MAP2	P83731	RPL24	hsa03010:Ribosome
MAP2	Q9NX63	CHCHD3
MAP2	P28288	ABCD3
MAP2	Q96EK5	KIFBP	KW-0217~Developmental protein
MAP2	Q99418	CYTH2	GO:0005085~guanyl-nucleotide exchange factor activity
MAP2	P62266	RPS23	hsa03010:Ribosome
MAP2	Q6ZV89	SH2D5
MAP2	P62834	RAP1A	GO:0005085~guanyl-nucleotide exchange factor activity
MAP2	Q9H479	FN3K
MAP2	Q9UNE7	STUB1
MAP2	P08670	VIM
MAP2	P45880	VDAC2
MAP2	Q8WUH2	TGFBRAP1
MAP2	P49754	VPS41	GO:0008017~microtubule binding
MAP2	Q8NBU5	ATAD1
MAP2	P14854	COX6B1
MAP2	P50914	RPL14	hsa03010:Ribosome
MAP2	Q96N66	MBOAT7
MAP2	P29972	AQP1
MAP2	O15240	VGF
MAP2	P01834	IGKC
MAP2	Q15878	CACNA1E
MAP2	Q9Y512	SAMM50
MAP2	Q15173	PPP2R5B
MAP2	O14733	MAP2K7	KW-0723~Serine/threonine-protein kinase
MAP2	Q16891	IMMT
MAP2	O95169	NDUFB8
MAP2	Q9P0L2	MARK1	KW-0723~Serine/threonine-protein kinase
MAP2	Q9NRL3	STRN4	GO:0005516~calmodulin binding
MAP2	P51784	USP11
MAP2	Q9BZ72	PITPNM2		+
MAP2	Q07002	CDK18	KW-0723~Serine/threonine-protein kinase
MAP2	Q9C0H5	ARHGAP39
MAP2	Q9ULH7	MRTFB	KW-0217~Developmental protein
MAP2	Q3ZCQ8	TIMM50
MAP2	O43920	NDUFS5
MAP2	Q8TAF3	WDR48
MAP2	P61254	RPL26	hsa03010:Ribosome
MAP2	Q9HAP6	LIN7B
MAP2	P07919	UQCRH
MAP2	Q86Y39	NDUFA11
MAP2	Q9Y6C9	MTCH2
MAP2	Q6P2E9	EDC4		+
MAP2	Q9Y6M4	CSNK1G3	KW-0723~Serine/threonine-protein kinase
MAP2	Q13671	RIN1	GO:0005085~guanyl-nucleotide exchange factor activity
MAP2	P02686	MBP	GO:0005516~calmodulin binding
MAP2	O15066	KIF3B	GO:0008017~microtubule binding
MAP2	Q9BRQ6	CHCHD6
MAP2	Q9UL15	BAG5		+
MAP2	P17844	DDX5	GO:0005516~calmodulin binding
MAP2	O95168	NDUFB4
MAP2	O43674	NDUFB5
MAP2	Q9NZ45	CISD1
MAP2	Q9Y6M9	NDUFB9
MAP2	Q96RT7	TUBGCP6	GO:0008017~microtubule binding
MAP2	P31930	UQCRC1
MAP2	Q09019	DMWD
MAP2	Q9Y320	TMX2		+
MAP2	P43250	GRK6	KW-0723~Serine/threonine-protein kinase
MAP2	P62244	RPS15A	hsa03010:Ribosome
MAP2	Q13972	RASGRF1	GO:0005085~guanyl-nucleotide exchange factor activity
MAP2	O00165	HAX1
MAP2	O96000	NDUFB10
MAP2	O75787	ATP6AP2
MAP2	P13073	COX4I1
MAP2	P61353	RPL27	hsa03010:Ribosome
MAP2	P62829	RPL23	hsa03010:Ribosome
MAP2	Q9UF11	PLEKHB1	KW-0217~Developmental protein
MAP2	P29475	NOS1	GO:0005516~calmodulin binding	+
MAP2	P62851	RPS25	hsa03010:Ribosome
MAP2	P03897	MT-ND3
MAP2	P20674	COX5A
MAP2	Q15020	SART3
MAP2	O75306	NDUFS2
MAP2	Q9H9H5	MAP6D1	GO:0005516~calmodulin binding, GO:0008017~microtubule binding
MAP2	Q9HD26	GOPC
MAP2	P46776	RPL27A	hsa03010:Ribosome
MAP2	Q9P2Q2	FRMD4A
MAP2	Q9Y2T4	PPP2R2C
MAP2	P51116	FXR2
MAP2	Q8N9I9	DTX3
MAP2	Q9BRX2	PELO
MAP2	Q99598	TSNAX	KW-0217~Developmental protein
MAP2	Q13033	STRN3	GO:0005516~calmodulin binding
MAP2	Q9Y2H9	MAST1	KW-0723~Serine/threonine-protein kinase, GO:0008017~microtubule binding
MAP2	O75947	ATP5PD
MAP2	Q8N4V1	MMGT1
MAP2	Q96S97	MYADM
MAP2	Q76N89	HECW1
MAP2	Q96K19	RNF170
MAP2	O95139	NDUFB6
MAP2	P45381	ASPA
MAP2	P09669	COX6C
MAP2	P42766	RPL35	hsa03010:Ribosome
MAP2	P02730	SLC4A1
MAP2	Q9GZM8	NDEL1	GO:0008017~microtubule binding, KW-0217~Developmental protein
MAP2	Q9Y566	SHANK1
MAP2	Q7Z3C6	ATG9A
MAP2	P62750	RPL23A	hsa03010:Ribosome
MAP2	P61313	RPL15	hsa03010:Ribosome
MAP2	O75592	MYCBP2	GO:0005085~guanyl-nucleotide exchange factor activity
MAP2	O75438	NDUFB1
MAP2	P62280	RPS11	hsa03010:Ribosome
MAP2	Q16864	ATP6V1F
MAP2	P38935	IGHMBP2
MAP2	P49755	TMED10
MAP2	P14927	UQCRB
MAP2	Q9P2E9	RRBP1
MAP2	P51114	FXR1	KW-0217~Developmental protein	+
MAP2	Q9H3K2	GHITM
MAP2	P18621	RPL17	hsa03010:Ribosome
MAP2	P62899	RPL31	hsa03010:Ribosome
MAP2	Q16849	PTPRN
MAP2	O60237	PPP1R12B
MAP2	Q8TBF8	FAM81A
MAP2	Q9H1A4	ANAPC1
MAP2	Q14978	NOLC1
MAP2	O94772	LY6H
MAP2	Q8WVR3	TRAPPC14
MAP2	Q5TGZ0	MICOS10
MAP2	Q9NZM3	ITSN2	GO:0005085~guanyl-nucleotide exchange factor activity
