# Supplementary material for: Deciphering the alteration of MAP2 interactome caused by a schizophrenia-associated phosphorylation
Source: Neurobiol Dis. Author manuscript; Available in PMC 2025 Sep 6. (PMC12413633; doi:10.1016/j.nbd.2024.106731)
Supplement: Supplement5 [file NIHMS2041103-supplement-Supplement5.xlsx]

## Sheet: Legend
Table S2. Enriched terms in WT MAP2 only interactors and common interactors (WT and SE) by DAVID
Column Header	Definition
Category	Categroy of enrichment analysis
GeneRatio	The number of observed genes divided by the number of expected genes from each gene list
Benjamini	The adjusted p-value calculated by DAVID
GeneCount	The number of observed genes in the selected enrichment analysis term
Genes	The Uniprot gene names of the genes enriched in each category

## Sheet: Table S2
WT_Only
Category	Term	GeneRatio	Benjamini	GeneCount	Genes
GOTERM_BP_DIRECT	Intracellular signal transduction (GO:0035556)	5.83127	1.11e-05	47	Q8VDU5, Q9ES28, Q5RJI5, P52332, P27671, P49025, Q9Z0R4, Q7TT50, Q5SSL4, Q69ZK0, Q8BRK8, Q61097, Q6PAJ1, Q3U214, Q62167, Q9Z1N9, O54781, Q3UU96, Q9R1L5, Q8VHJ5, Q4KUS2, P63085, Q8C015, Q9JM52, Q8VBY2, O54865, Q3UVC0, Q8R4H2, Q9Z1W9, Q91ZM2, Q5EG47, Q80UP3, Q9JLM8, Q91WG7, Q03141, Q6NS52, Q6ZPF3, Q05512, Q6PGN3, P63318, Q6P4S6, Q3UH66, Q8CIP4, Q8VCC8, P08414, Q91Y86, P28028
GOTERM_BP_DIRECT	Small GTPase mediated signal transduction (GO:0007264)	2.35732	0.0391513	19	Q9ES28, P70392, Q8BG51, P27671, Q9Z0R4, Q68EF8, Q8R1A4, Q6PAJ1, Q99M87, Q8CHG7, Q6ZPF3, P62835, Q9Z1S3, Q921J2, Q8VCC8, Q8CIQ7, Q3UTH8, Q9QUG9, Q5SNZ0
GOTERM_CC_DIRECT	Kinesin complex (GO:0005871)	0.992556	0.0427344	8	P28741, P28740, P33173, O88448, Q9ERR1, P28738, P70188, Q61771
GOTERM_MF_DIRECT	Microtubule binding (GO:0008017)	4.34243	0.000196	35	P28741, A2AHC3, Q61315, Q9WV55, P28740, Q14BB9, Q8BUK6, Q80U23, Q7TSJ2, Q9Z0H8, Q61771, Q9R1L5, A2AGT5, Q5KU39, Q8R001, Q9QYR6, Q8BRT1, P28738, P27546, Q8C052, Q91WM1, Q91ZU6, Q8BVL9, Q80VC9, Q9ERR1, Q8C1B1, Q80TV8, P35922, Q9Z1K7, Q6PGN3, P33173, Q8CIP4, Q8QZT2, Q8BHS8, Q5SNZ0
GOTERM_MF_DIRECT	Guanyl-nucleotide exchange factor activity (GO:0005085)	3.97022	8.36e-06	32	Q9ES28, P27671, Q9Z0R4, Q5SSL4, Q69ZK0, Q68EF8, Q8R1A4, Q6PAJ1, Q8VD04, Q8BMG7, Q6PAR5, Q8CHG7, Q6ZPE2, Q80U28, Q7TPH6, P62835, Q9Z1S3, Q5DU25, Q3TES0, Q8CIQ7, Q8R4H2, Q0KL02, P70392, Q8CHT1, P63034, Q5DTT2, Q6ZPF3, Q8VCC8, Q921Q7, Q3UTH8, Q9QUG9, Q5SNZ0
GOTERM_MF_DIRECT	Calmodulin binding (GO:0005516)	3.59801	0.00804848	29	A2AHC3, Q61656, Q6PHZ2, Q14BB9, Q7TSJ2, Q8R071, P35438, Q9Z0J4, Q9R0N7, Q9Z1N9, Q99104, Q8VDD5, Q4KUS2, Q3UHL1, O35465, Q8VBY2, E9Q401, O70589, P70392, Q80VC9, Q8C1B1, P58404, Q3UQ44, P18826, P04370, Q8BP00, O55106, Q9ERG2, P08414
GOTERM_MF_DIRECT	Tau-protein kinase activity (GO:0050321)	0.992556	0.0238279	8	Q8VHJ5, Q5RJI5, Q05512, Q6P4S6, Q5EG47, Q8CIP4, Q03141, P49615
INTERPRO	PDZ domain (IPR001478)	2.72953	0.00964522	22	Q8R4H2, O70589, Q62108, Q69ZK0, Q3UHD6, Q9CZG9, Q8BH60, Q3U214, Q9Z0J4, D3YZU1, Q9QYX7, Q9R1L5, Q8CHG7, Q80Z38, Q6ZPF3, Q6R891, Q811D0, O88951, Q80TE7, Q99NE5, P98084, Q9JJA9
INTERPRO	Protein kinase C-like, phorbol ester/diacylglycerol binding (IPR002219)	1.73697	0.00777216	14	P49025, Q7TT50, Q61097, Q80UP3, Q91WG7, Q9Z1N9, Q3UU96, Q6NS52, Q4KUS2, P63318, Q9Z1S3, P28028, Q9QUG9, Q3UVC0
INTERPRO	Ankyrin repeat (IPR002110)	2.23325	0.00791045	18	Q8BG95, Q8BXK8, Q8BIZ1, Q80UP3, Q8BTI7, Q505D1, Q6P9K8, B2RR83, D3YZU1, Q68FF6, Q9DBR7, Q8C8R3, Q80Z38, Q8VHH5, A2A690, A2ARS0, G5E8K5, Q3TPE9
KEGG_PATHWAY	Ribosome (mmu03010)	5.21092	1.04e-08	42	P62918, Q9CXW4, Q6ZWV3, P62717, Q3TBW2, P58059, P62281, P14115, Q9DB15, P62892, P62751, P58064, O09167, P62855, P25444, P47911, P62852, P62830, P62754, Q9CR57, Q9D1R9, O35680, P62270, Q9CPR4, Q9D1P0, Q99N94, Q9CPX7, P62264, O55142, P14131, P62245, P62267, P61255, Q9D8E6, P83882, P47962, Q6ZWV7, P62702, Q9D1I6, P27659, P62301, Q9CZM2
KEGG_PATHWAY	Pathways of neurodegeneration - multiple diseases (mmu05022)	7.07196	0.00750733	57	Q61315, O35099, Q9CR61, P11881, Q99LY9, Q01097, Q9ERD7, P63085, O35683, Q9CZ13, Q9CQH3, P49615, P03911, P12787, P19783, Q9Z1K7, P19536, Q9CQC7, O88448, Q91Y86, Q6PHZ2, Q62108, P99028, O08529, Q91WD5, P35438, Q9Z0J4, Q80U63, Q9CPQ1, O35668, Q9D8B4, Q9D6F9, P00405, P28738, Q9DCX2, Q9D6J5, Q9CQJ8, E9Q401, Q64337, Q60930, Q60931, P03899, Q60932, Q9D855, Q9CQZ6, P19246, Q8CE90, Q3UVX5, P23818, P23819,…
UP_KW_DOMAIN	Zinc-finger (KW-0863)	6.0794	0.00295893	49	P49025, P56399, Q9R1R2, Q8CGU1, Q8C7M3, Q9QYX7, Q68FF6, Q9Z1N9, Q3UHH1, Q3UU96, Q5KU39, O88737, Q4KUS2, Q7TPH6, Q9Z1S3, Q8R307, Q8K310, Q3UVC0, Q80V91, Q8BFU3, Q80UP3, P11531, Q3TPE9, Q91W86, Q91YL2, Q7TT50, Q8BXK8, Q61097, Q99M87, Q6P5D3, Q8VHH5, Q8BJH1, Q9QYJ0, Q9WVF7, Q0P5W1, Q9JI90, Q64337, O88196, Q62318, Q8CH72, Q69Z99, Q91WG7, Q99KG3, Q6NS52, P63037, Q80TL4, P63318, Q99NE5, Q9QUG9
UP_KW_MOLECULAR_FUNCTION	Developmental protein (KW-0217)	4.71464	0.0190901	38	Q9QZE7, Q91ZX7, P28740, Q6ZWV3, P49025, Q3UHC7, Q6A4J8, A2ASQ1, Q8R1A4, Q80U63, Q99JY8, A2AQ25, Q8CGC4, Q8CHG7, Q6R891, Q6PFE7, O35927, E9Q401, Q91WM1, Q8CH77, P54763, O70325, Q6ZPU9, Q8CHT1, P46660, O08919, Q9ERR1, Q9JLM8, Q61584, P59759, Q8K3E5, Q9JJ28, P35293, Q71M36, Q05512, O88307, Q9JJY3, Q8QZT2
UP_KW_PTM	Proteoglycan (KW-0654)	1.24069	0.0196535	10	Q71M36, Q8BYI9, Q8CAL5, Q9ER58, P55066, Q61282, A2ASQ1, Q62288, Q62059, P51655
WT and SE
Category	Term	GeneRatio	Benjamini	GeneCount	Genes
GOTERM_CC_DIRECT	Golgi lumen (GO:0005796)	4.0404	0.0228253	4	Q9R087, Q64519, Q9QZF2, O35988
GOTERM_CC_DIRECT	Proton-transporting V-type ATPase, V0 domain (GO:0033179)	3.0303	0.021376	3	P63082, Q9Z1G4, P51863
GOTERM_CC_DIRECT	Neuron projection (GO:0043005)	15.1515	0.0199351	15	P28652, Q91V14, Q61879, Q64519, P97467, P11798, P51863, Q80YA9, P70425, Q02357, Q8CGF6, F8VPU2, Q9QWI6, Q923T9, P20357
GOTERM_CC_DIRECT	Protein kinase CK2 complex (GO:0005956)	3.0303	0.021376	3	P67871, Q60737, O54833
GOTERM_CC_DIRECT	Calcium- and calmodulin-dependent protein kinase complex (GO:0005954)	3.0303	0.0296459	3	P28652, P11798, Q923T9
GOTERM_CC_DIRECT	PcG protein complex (GO:0031519)	3.0303	0.0407893	3	P67871, Q60737, O54833
KEGG_PATHWAY	Tuberculosis (mmu05152)	7.07071	0.019927	7	P28652, P63082, Q9Z1G4, P11798, P51863, Q923T9, Q9R1Q9
UP_KW_CELLULAR_COMPONENT	Microtubule (KW-0493)	8.08081	0.0142879	8	Q60875, Q9QXZ0, Q3UJU9, Q80U49, Q8CGF6, Q6A065, P20357, P14873
