# Supplementary material for: Deciphering the alteration of MAP2 interactome caused by a schizophrenia-associated phosphorylation
Source: Neurobiol Dis. Author manuscript; Available in PMC 2025 Sep 6. (PMC12413633; doi:10.1016/j.nbd.2024.106731)
Supplement: Supplement6 [file NIHMS2041103-supplement-Supplement6.xlsx]

## Sheet: Legend
Table S1. Identification of proteins associated with wild type or S1782E mutant MAP2 by Co-IP followed by mass spectrometry
Column Header	Definition
Bait	The protein used as bait in the Co-IP experiment can be either WT MAP2 or S1782E MAP2
Prey_Uniprot	The Uniprot Accession of the prey protein detected by the Co-IP and mass spectrometry
Prey_Prey_Gene_Name	The gene name of the prey protein detected by the Co-IP and mass spectrometry
Prey_Ensembl_Gene_ID	The Ensembl Gene ID of the prey protein detected by the Co-IP and mass spectrometry
PP	The posterior probability of protein-protein interaction calculated by Significance Analysis of INTeractome q (SAINTq) relative to background
FDR	The false discovery rate of protein-protein interaction calculated by Significance Analysis of INTeractome q (SAINTq) from background
Number of Replicates	The number of replicates of Co-IP experiment
Peptide	The number of peptides from the prey protein identified in mass spectrometry
Functional Group	The functional group which the prey protein are enriched in
Assciation with Schizophrenia	The genes are associated with schizophrenia identified by FUMA
Reference	References supports the association between specific genes and schizophrenia

## Sheet: Table S1
	Bait	Prey_Uniprot	Prey_Gene_Name	Prey_Ensembl_Gene_ID	PP	FDR	NumberofReplicates	Peptide		Bait	Prey_Uniprot	Prey_Gene_Name	Prey_Ensembl_Gene_ID	PP	FDR	NumberofReplicates	Peptide	Functional Group	Association with Schizophrenia	Reference
	WT	B5TVM2	Ildr2	ENSMUSG00000040612	0.9998	0	6	1		S1782E	B5TVM2	Ildr2	ENSMUSG00000040612	0.8766	0.074	7	1
	WT	E9PW74	Gimd1	ENSMUSG00000091721	1	0	6	1		S1782E	E9PW74	Gimd1	ENSMUSG00000091721	0.4282	0.3277	7	1
	WT	E9Q4J9	Adgrf2	ENSMUSG00000057899	1	0	6	1		S1782E	E9Q4J9	Adgrf2	ENSMUSG00000057899	0.8571	0.0904	7	1
	WT	O35988	Sdc4	ENSMUSG00000017009	0.9998	0	6	11		S1782E	O35988	Sdc4	ENSMUSG00000017009	0.9494	0.011	7	11	Golgi lumen (GO:0005796)
	WT	O54833	Csnk2a2	ENSMUSG00000046707	1	0	6	28		S1782E	O54833	Csnk2a2	ENSMUSG00000046707	0.961	0.0078	7	28	Protein kinase CK2 complex (GO:0005956), PcG protein complex (GO:0031519)
	WT	O55240	Rdh5	ENSMUSG00000025350	0.9998	0	6	1		S1782E	O55240	Rdh5	ENSMUSG00000025350	0.8556	0.0932	7	1
	WT	O70576	Stag3	ENSMUSG00000036928	0.9999	0	6	1		S1782E	O70576	Stag3	ENSMUSG00000036928	0.7575	0.1449	7	1
	WT	P00397	Mtco1	ENSMUSG00000064351	0.9997	0	6	5		S1782E	P00397	Mtco1	ENSMUSG00000064351	0.8761	0.0744	7	5	Pathways of neurodegeneration - multiple diseases (mmu05022)
	WT	P06909	Cfh	ENSMUSG00000026365	1	0	6	1		S1782E	P06909	Cfh	ENSMUSG00000026365	0.8645	0.0848	7	1
	WT	P0DI97	Nrxn1	ENSMUSG00000024109	1	0	6	1		S1782E	P0DI97	Nrxn1	ENSMUSG00000024109	1	0	7	1
	WT	P0DN34	Ndufb1	ENSMUSG00000113902	1	0	6	1		S1782E	P0DN34	Ndufb1	ENSMUSG00000113902	0.9824	0.0032	7	1
	WT	P17717	Ugt2b17	ENSMUSG00000054630	1	0	6	1		S1782E	P17717	Ugt2b17	ENSMUSG00000054630	0.9973	0.0002	7	1
	WT	P21958	Tap1	ENSMUSG00000037321	1	0	6	376		S1782E	P21958	Tap1	ENSMUSG00000037321	0.8635	0.0855	7	1
	WT	P33610	Prim2	ENSMUSG00000026134	1	0	6	1		S1782E	P33610	Prim2	ENSMUSG00000026134	0.98	0.0046	7	1
	WT	P43407	Sdc2	ENSMUSG00000022261	1	0	6	1		S1782E	P43407	Sdc2	ENSMUSG00000022261	0.9681	0.0062	7	5
	WT	P59279	Rab2b	ENSMUSG00000022159	0.9997	0	6	5		S1782E	P59279	Rab2b	ENSMUSG00000022159	0.4273	0.3288	7	1
	WT	P97926	Oxtr	ENSMUSG00000049112	1	0	6	1		S1782E	P97926	Oxtr	ENSMUSG00000049112	1	0	7	1
	WT	Q2LKU9	Nlrp1a	ENSMUSG00000069830	1	0	6	1		S1782E	Q2LKU9	Nlrp1a	ENSMUSG00000069830	1	0	7	1
	WT	Q3TXU5	Dhps	ENSMUSG00000060038	0.9999	0	6	1		S1782E	Q3TXU5	Dhps	ENSMUSG00000060038	0.9492	0.0116	7	5
	WT	Q3U2S4	Otud5	ENSMUSG00000031154	1	0	6	5		S1782E	Q3U2S4	Otud5	ENSMUSG00000031154	0.9965	0.0003	7	1
	WT	Q3UJU9	Rmdn3	ENSMUSG00000070730	0.9997	0	6	1		S1782E	Q3UJU9	Rmdn3	ENSMUSG00000070730	0.927	0.0293	7	5	Microtubule (KW-0493)
	WT	Q3UQ44	Iqgap2	ENSMUSG00000021676	0.9997	0	6	5		S1782E	Q3UQ44	Iqgap2	ENSMUSG00000021676	0.8579	0.0897	7	79	Calmodulin binding (GO:0005516)
	WT	Q4VA53	Pds5b	ENSMUSG00000034021	1	0	6	79		S1782E	Q4VA53	Pds5b	ENSMUSG00000034021	1	0	7	1
	WT	Q52KG5	Kif26a	ENSMUSG00000021294	1	0	6	1		S1782E	Q52KG5	Kif26a	ENSMUSG00000021294	1	0	7	1
	WT	Q5GH67	Xkr4	ENSMUSG00000051951	0.9999	0	6	1		S1782E	Q5GH67	Xkr4	ENSMUSG00000051951	0.8753	0.0758	7	1
	WT	Q5SV66	Ccdc42	ENSMUSG00000045915	1	0	6	1		S1782E	Q5SV66	Ccdc42	ENSMUSG00000045915	0.999	0.0002	7	1
	WT	Q60737	Csnk2a1	ENSMUSG00000074698	1	0	6	1		S1782E	Q60737	Csnk2a1	ENSMUSG00000074698	0.938	0.0187	7	31	Protein kinase CK2 complex (GO:0005956), PcG protein complex (GO:0031519)
	WT	Q62377	Zrsr2	ENSMUSG00000031370	1	0	6	31		S1782E	Q62377	Zrsr2	ENSMUSG00000031370	1	0	7	1
	WT	Q64519	Sdc3	ENSMUSG00000025743	1	0	6	1		S1782E	Q64519	Sdc3	ENSMUSG00000025743	0.99	0.0018	7	6	Golgi lumen (GO:0005796), Neuron projection (GO:0043005)
	WT	Q6PCX9	Trim37	ENSMUSG00000018548	1	0	6	6		S1782E	Q6PCX9	Trim37	ENSMUSG00000018548	0.9996	0	7	1
	WT	Q6PGF2	Morn4	ENSMUSG00000049670	1	0	6	1		S1782E	Q6PGF2	Morn4	ENSMUSG00000049670	0.7142	0.169	7	1
	WT	Q80TS7	Ddn	ENSMUSG00000059213	1	0	6	1		S1782E	Q80TS7	Ddn	ENSMUSG00000059213	0.9179	0.0366	7	9
	WT	Q80U49	Cep170b	ENSMUSG00000072825	0.9998	0	6	9		S1782E	Q80U49	Cep170b	ENSMUSG00000072825	0.9468	0.013	7	132	Microtubule (KW-0493)	+	PMID: 26666178
	WT	Q80YT5	Spata20	ENSMUSG00000020867	1	0	6	132		S1782E	Q80YT5	Spata20	ENSMUSG00000020867	0.8681	0.0812	7	1
	WT	Q8BIX9	Ficd	ENSMUSG00000053334	1	0	6	1		S1782E	Q8BIX9	Ficd	ENSMUSG00000053334	0.8883	0.0635	7	1
	WT	Q8BVG5	Galnt14	ENSMUSG00000024064	1	0	6	1		S1782E	Q8BVG5	Galnt14	ENSMUSG00000024064	1	0	7	1
	WT	Q8BYG9	Epha10	ENSMUSG00000028876	1	0	6	1		S1782E	Q8BYG9	Epha10	ENSMUSG00000028876	0.6616	0.1953	7	1
	WT	Q8C5U4	Spem2	ENSMUSG00000044084	1	0	6	1		S1782E	Q8C5U4	Spem2	ENSMUSG00000044084	1	0	7	1
	WT	Q8CFL8	Zswim3	ENSMUSG00000045822	1	0	6	1		S1782E	Q8CFL8	Zswim3	ENSMUSG00000045822	0.9994	0.0001	7	1
	WT	Q8R3P0	Aspa	ENSMUSG00000020774	0.9999	0	6	1		S1782E	Q8R3P0	Aspa	ENSMUSG00000020774	1	0	7	1
	WT	Q8R4K8	Pappa	ENSMUSG00000028370	1	0	6	1		S1782E	Q8R4K8	Pappa	ENSMUSG00000028370	1	0	7	1
	WT	Q8VBT6	Apobr	ENSMUSG00000042759	0.9997	0	6	1		S1782E	Q8VBT6	Apobr	ENSMUSG00000042759	0.8611	0.0871	7	1
	WT	Q8VE73	Cul7	ENSMUSG00000038545	0.9999	0	6	1		S1782E	Q8VE73	Cul7	ENSMUSG00000038545	0.9895	0.002	7	1
	WT	Q921G6	Lrch4	ENSMUSG00000093445	0.9997	0	6	1		S1782E	Q921G6	Lrch4	ENSMUSG00000093445	0.8864	0.0663	7	1
	WT	Q99KG3	Rbm10	ENSMUSG00000031060	1	0	6	1		S1782E	Q99KG3	Rbm10	ENSMUSG00000031060	0.8571	0.0904	7	1	Zinc-finger (KW-0863)
	WT	Q99PU8	Dhx30	ENSMUSG00000032480	0.9998	0	6	1		S1782E	Q99PU8	Dhx30	ENSMUSG00000032480	0.9406	0.0175	7	44
	WT	Q9CWT3	Snx10	ENSMUSG00000038301	0.9999	0	6	44		S1782E	Q9CWT3	Snx10	ENSMUSG00000038301	0.8999	0.0556	7	1
	WT	Q9D1Z3	Atpsckmt	ENSMUSG00000039065	1	0	6	1		S1782E	Q9D1Z3	Atpsckmt	ENSMUSG00000039065	0.8571	0.0904	7	1
	WT	Q9D3U0	Pus10	ENSMUSG00000020280	1	0	6	1		S1782E	Q9D3U0	Pus10	ENSMUSG00000020280	1	0	7	1
	WT	Q9DBY0	Foxp4	ENSMUSG00000023991	0.9999	0	6	1		S1782E	Q9DBY0	Foxp4	ENSMUSG00000023991	0.9424	0.0156	7	1
	WT	Q9QUQ5	Trpc4	ENSMUSG00000027748	1	0	6	1		S1782E	Q9QUQ5	Trpc4	ENSMUSG00000027748	0.8262	0.1107	7	1
	WT	Q9QWW1	Homer2	ENSMUSG00000025813	0.9999	0	6	1		S1782E	Q9QWW1	Homer2	ENSMUSG00000025813	0.9915	0.0011	7	1
	WT	Q9R087	Gpc6	ENSMUSG00000058571	1	0	6	1		S1782E	Q9R087	Gpc6	ENSMUSG00000058571	0.967	0.0067	7	8	Golgi lumen (GO:0005796)
	WT	Q9R1E6	Enpp2	ENSMUSG00000022425	1	0	6	8		S1782E	Q9R1E6	Enpp2	ENSMUSG00000022425	0.9585	0.0084	7	1
	WT	Q9WTX8	Mad1l1	ENSMUSG00000029554	1	0	6	1		S1782E	Q9WTX8	Mad1l1	ENSMUSG00000029554	0.7138	0.17	7	1		+	PMID: 3635767
	WT	Q9Z1D8	Zkscan5	ENSMUSG00000055991	1	0	6	1		S1782E	Q9Z1D8	Zkscan5	ENSMUSG00000055991	0.8571	0.0904	7	1
	WT	F8VPU2	Farp1	ENSMUSG00000025555	0.9994	0.0001	6	1		S1782E	F8VPU2	Farp1	ENSMUSG00000025555	0.9344	0.0223	7	50	Neuron projection (GO:0043005)
	WT	P04919	Slc4a1	ENSMUSG00000006574	0.9994	0.0001	6	50		S1782E	P04919	Slc4a1	ENSMUSG00000006574	0.8427	0.1014	7	6
	WT	P51863	Atp6v0d1	ENSMUSG00000013160	0.9996	0.0001	6	6		S1782E	P51863	Atp6v0d1	ENSMUSG00000013160	0.9105	0.0427	7	30	Proton-transporting V-type ATPase, V0 domain (GO:0033179), Neuron projection (GO:0043005), Tuberculosis (mmu05152)
	WT	P54763	Ephb2	ENSMUSG00000028664	0.9996	0.0001	6	30		S1782E	P54763	Ephb2	ENSMUSG00000028664	0.6341	0.2104	7	2	Developmental protein (KW-0217)
	WT	P67871	Csnk2b	ENSMUSG00000024387	0.9994	0.0001	6	2		S1782E	P67871	Csnk2b	ENSMUSG00000024387	0.9167	0.0378	7	17	Protein kinase CK2 complex (GO:0005956), PcG protein complex (GO:0031519)
	WT	Q0KK55	Kndc1	ENSMUSG00000066129	0.9994	0.0001	6	17		S1782E	Q0KK55	Kndc1	ENSMUSG00000066129	0.9369	0.0206	7	63
	WT	Q3UIU2	Ndufb6	ENSMUSG00000071014	0.9995	0.0001	6	63		S1782E	Q3UIU2	Ndufb6	ENSMUSG00000071014	0.9147	0.0387	7	7
	WT	Q3V2J0	Cibar2	ENSMUSG00000042269	0.9995	0.0001	6	7		S1782E	Q3V2J0	Cibar2	ENSMUSG00000042269	0.9893	0.0022	7	1
	WT	Q61879	Myh10	ENSMUSG00000020900	0.9996	0.0001	6	1		S1782E	Q61879	Myh10	ENSMUSG00000020900	0.9548	0.0097	7	171	Neuron projection (GO:0043005)
	WT	Q8C008	Dzank1	ENSMUSG00000037259	0.9995	0.0001	6	171		S1782E	Q8C008	Dzank1	ENSMUSG00000037259	0.9129	0.0411	7	46
	WT	Q8K2J0	Plcd3	ENSMUSG00000020937	0.9996	0.0001	6	46		S1782E	Q8K2J0	Plcd3	ENSMUSG00000020937	0.7776	0.1335	7	7
	WT	Q8K2Z4	Ncapd2	ENSMUSG00000038252	0.9996	0.0001	6	7		S1782E	Q8K2Z4	Ncapd2	ENSMUSG00000038252	0.9085	0.0454	7	1
	WT	Q9CRA9	Fgfr1op2	ENSMUSG00000040242	0.9996	0.0001	6	1		S1782E	Q9CRA9	Fgfr1op2	ENSMUSG00000040242	0.882	0.0693	7	6
	WT	Q9QYE9	Plekhb1	ENSMUSG00000030701	0.9994	0.0001	6	6		S1782E	Q9QYE9	Plekhb1	ENSMUSG00000030701	0.9887	0.0025	7	1
	WT	Q9QZF2	Gpc1	ENSMUSG00000034220	0.9994	0.0001	6	1		S1782E	Q9QZF2	Gpc1	ENSMUSG00000034220	0.9077	0.0461	7	22	Golgi lumen (GO:0005796)
	WT	Q9Z1E4	Gys1	ENSMUSG00000003865	0.9994	0.0001	6	22		S1782E	Q9Z1E4	Gys1	ENSMUSG00000003865	0.9088	0.0446	7	29
	WT	Q9Z1G4	Atp6v0a1	ENSMUSG00000019302	0.9994	0.0001	6	29		S1782E	Q9Z1G4	Atp6v0a1	ENSMUSG00000019302	0.9131	0.0403	7	50	Proton-transporting V-type ATPase, V0 domain (GO:0033179), Tuberculosis (mmu05152)
	WT	O89114	Dnajb5	ENSMUSG00000036052	0.9991	0.0002	6	50		S1782E	O89114	Dnajb5	ENSMUSG00000036052	0.9056	0.0492	7	25
	WT	P58064	Mrps6	ENSMUSG00000039680	0.9993	0.0002	6	25		S1782E	P58064	Mrps6	ENSMUSG00000039680	0.8831	0.0682	7	1	Ribosome (mmu03010)
	WT	P61358	Rpl27	ENSMUSG00000081604;ENSMUSG00000063316	0.9991	0.0002	6	1		S1782E	P61358	Rpl27	ENSMUSG00000081604;ENSMUSG00000063316	0.9746	0.0053	7	12
	WT	Q02357	Ank1	ENSMUSG00000031543	0.9991	0.0002	6	12		S1782E	Q02357	Ank1	ENSMUSG00000031543	0.9131	0.0403	7	58	Neuron projection (GO:0043005)
	WT	Q3UZ39	Lrrfip1	ENSMUSG00000026305	0.9988	0.0002	6	58		S1782E	Q3UZ39	Lrrfip1	ENSMUSG00000026305	0.8571	0.0904	7	1
	WT	Q60605	Myl6	ENSMUSG00000090841	0.9991	0.0002	6	1		S1782E	Q60605	Myl6	ENSMUSG00000090841	0.9524	0.0103	7	12
	WT	Q61200	Nxph1	ENSMUSG00000046178	0.999	0.0002	6	12		S1782E	Q61200	Nxph1	ENSMUSG00000046178	0.8346	0.1067	7	2
	WT	Q61245	Col11a1	ENSMUSG00000027966	0.9993	0.0002	6	2		S1782E	Q61245	Col11a1	ENSMUSG00000027966	0.8831	0.0682	7	1
	WT	Q80YA9	Cnksr2	ENSMUSG00000025658	0.9988	0.0002	6	1		S1782E	Q80YA9	Cnksr2	ENSMUSG00000025658	0.9052	0.0495	7	56	Neuron projection (GO:0043005)	+	PMID: 31740837
	WT	Q811P8	Arhgap32	ENSMUSG00000041444	0.9992	0.0002	6	56		S1782E	Q811P8	Arhgap32	ENSMUSG00000041444	0.9076	0.0465	7	66
	WT	Q8CGF6	Wdr47	ENSMUSG00000040389	0.9988	0.0002	6	66		S1782E	Q8CGF6	Wdr47	ENSMUSG00000040389	0.9161	0.0383	7	44	Neuron projection (GO:0043005), Calcium- and calmodulin-dependent protein kinase complex (GO:0005954), Tuberculosis (mmu05152), Microtubule (KW-0493)
	WT	Q8VDQ9	Kri1	ENSMUSG00000035047	0.9988	0.0002	6	44		S1782E	Q8VDQ9	Kri1	ENSMUSG00000035047	0.8906	0.0617	7	1
	WT	Q920P5	Ak5	ENSMUSG00000039058	0.9988	0.0002	6	1		S1782E	Q920P5	Ak5	ENSMUSG00000039058	0.868	0.0814	7	24
	WT	Q9CS84	Nrxn1	ENSMUSG00000024109	0.9992	0.0002	6	24		S1782E	Q9CS84	Nrxn1	ENSMUSG00000024109	0.9478	0.0123	7	44
	WT	Q9D958	Spcs1	ENSMUSG00000021917	0.9993	0.0002	6	44		S1782E	Q9D958	Spcs1	ENSMUSG00000021917	0.8658	0.083	7	1		+	PMID: 35091668; PMID: 25453756
	WT	B1AZP2	Dlgap4	ENSMUSG00000061689	0.9987	0.0003	6	1		S1782E	B1AZP2	Dlgap4	ENSMUSG00000061689	0.9132	0.0399	7	39
	WT	P19783	Cox4i1	ENSMUSG00000031818	0.9986	0.0003	6	39		S1782E	P19783	Cox4i1	ENSMUSG00000031818	0.8755	0.0752	7	21	Pathways of neurodegeneration - multiple diseases (mmu05022)
	WT	P62242	Rps8	ENSMUSG00000047675	0.9987	0.0003	6	21		S1782E	P62242	Rps8	ENSMUSG00000047675	0.9263	0.0297	7	17
	WT	Q3UHD9	Agap2	ENSMUSG00000025422	0.9987	0.0003	6	17		S1782E	Q3UHD9	Agap2	ENSMUSG00000025422	0.9246	0.0312	7	72
	WT	Q8BUY8	Gprasp2	ENSMUSG00000072966	0.9986	0.0003	6	72		S1782E	Q8BUY8	Gprasp2	ENSMUSG00000072966	0.8397	0.1039	7	6
	WT	Q8BZ05	Arap2	ENSMUSG00000037999	0.9986	0.0003	6	6		S1782E	Q8BZ05	Arap2	ENSMUSG00000037999	0.8478	0.0981	7	43
	WT	Q9QX15	Clca3a1	ENSMUSG00000056025	0.9985	0.0003	6	43		S1782E	Q9QX15	Clca3a1	ENSMUSG00000056025	0.8757	0.075	7	1
	WT	O08532	Cacna2d1	ENSMUSG00000040118	0.9984	0.0004	6	1		S1782E	O08532	Cacna2d1	ENSMUSG00000040118	0.9177	0.0374	7	34
	WT	P28652	Camk2b	ENSMUSG00000057897	0.9983	0.0004	6	34		S1782E	P28652	Camk2b	ENSMUSG00000057897	0.9642	0.0073	7	26	Neuron projection (GO:0043005), Calcium- and calmodulin-dependent protein kinase complex (GO:0005954), Tuberculosis (mmu05152)
	WT	Q2M3X8	Phactr1	ENSMUSG00000054728	0.9984	0.0004	6	26		S1782E	Q2M3X8	Phactr1	ENSMUSG00000054728	0.9063	0.0482	7	44
	WT	Q3U214	Mast3	ENSMUSG00000031833	0.9983	0.0004	6	44		S1782E	Q3U214	Mast3	ENSMUSG00000031833	0.8977	0.0575	7	43	Intracellular signal transduction (GO:0035556), PDZ domain (IPR001478)
	WT	Q3U3N0	Mier2	ENSMUSG00000042570	0.9984	0.0004	6	43		S1782E	Q3U3N0	Mier2	ENSMUSG00000042570	0.8225	0.1128	7	1
	WT	Q6A065	Cep170	ENSMUSG00000057335	0.9983	0.0004	6	1		S1782E	Q6A065	Cep170	ENSMUSG00000057335	0.9062	0.0489	7	59	Microtubule (KW-0493)	+	PMID: 26666178
	WT	Q791V5	Mtch2	ENSMUSG00000027282	0.9984	0.0004	6	59		S1782E	Q791V5	Mtch2	ENSMUSG00000027282	0.9124	0.0415	7	14
	WT	Q8BGH2	Samm50	ENSMUSG00000022437	0.9983	0.0004	6	14		S1782E	Q8BGH2	Samm50	ENSMUSG00000022437	0.8955	0.0588	7	20
	WT	Q8C1B1	Camsap2	ENSMUSG00000041570	0.9983	0.0004	6	20		S1782E	Q8C1B1	Camsap2	ENSMUSG00000041570	0.9002	0.0553	7	53	Microtubule binding (GO:0008017); Calmodulin binding (GO:0005516)
	WT	Q8C4X2	Csnk1g3	ENSMUSG00000073563	0.9984	0.0004	6	53		S1782E	Q8C4X2	Csnk1g3	ENSMUSG00000073563	0.981	0.0039	7	1
	WT	Q8C726	Btbd9	ENSMUSG00000062202	0.9984	0.0004	6	1		S1782E	Q8C726	Btbd9	ENSMUSG00000062202	0.8572	0.0902	7	6
	WT	Q8CEC5	Nkiras1	ENSMUSG00000021772	0.9984	0.0004	6	6		S1782E	Q8CEC5	Nkiras1	ENSMUSG00000021772	0.8389	0.1045	7	11
	WT	F6SEU4	Syngap1	ENSMUSG00000067629	0.998	0.0005	6	11		S1782E	F6SEU4	Syngap1	ENSMUSG00000067629	0.9044	0.0502	7	68		+	PMID: 30285260; PMID: 26198764
	WT	P08103	Hck	ENSMUSG00000003283	0.998	0.0005	6	68		S1782E	P08103	Hck	ENSMUSG00000003283	0.8777	0.0727	7	1
	WT	P11798	Camk2a	ENSMUSG00000024617	0.998	0.0005	6	1		S1782E	P11798	Camk2a	ENSMUSG00000024617	0.929	0.0272	7	43	Neuron projection (GO:0043005), Calcium- and calmodulin-dependent protein kinase complex (GO:0005954), Tuberculosis (mmu05152)
	WT	P12970	Rpl7a	ENSMUSG00000062647	0.9981	0.0005	6	43		S1782E	P12970	Rpl7a	ENSMUSG00000062647	0.9096	0.0435	7	28
	WT	P28741	Kif3a	ENSMUSG00000018395	0.9982	0.0005	6	28		S1782E	P28741	Kif3a	ENSMUSG00000018395	0.9004	0.055	7	32	Kinesin complex (GO:0005871); Microtubule binding (GO:0008017)
	WT	Q61315	Apc	ENSMUSG00000005871	0.9982	0.0005	6	32		S1782E	Q61315	Apc	ENSMUSG00000005871	0.8962	0.0586	7	73	Microtubule binding (GO:0008017), Pathways of neurodegeneration - multiple diseases (mmu05022)
	WT	Q8CGN5	Plin1	ENSMUSG00000030546	0.9982	0.0005	6	73		S1782E	Q8CGN5	Plin1	ENSMUSG00000030546	0.8887	0.0633	7	1
	WT	P12787	Cox5a	ENSMUSG00000000088	0.9977	0.0006	6	1		S1782E	P12787	Cox5a	ENSMUSG00000000088	0.8683	0.081	7	12	Pathways of neurodegeneration - multiple diseases (mmu05022)
	WT	P70392	Rasgrf2	ENSMUSG00000021708	0.9975	0.0006	6	12		S1782E	P70392	Rasgrf2	ENSMUSG00000021708	0.8491	0.0972	7	51	Small GTPase mediated signal transduction (GO:0007264); Guanyl-nucleotide exchange factor activity (GO:0005085); Calmodulin binding (GO:0005516)
	WT	Q5DTT2	Psd	ENSMUSG00000037126	0.9975	0.0006	6	51		S1782E	Q5DTT2	Psd	ENSMUSG00000037126	0.8933	0.0602	'';9;;;[;;[[[	58	Guanyl-nucleotide exchange factor activity (GO:0005085)
	WT	Q8BXN7	Ppm1k	ENSMUSG00000037826	0.9975	0.0006	6	58		S1782E	Q8BXN7	Ppm1k	ENSMUSG00000037826	0.8767	0.0736	7	1
	WT	Q9QXS1	Plec	ENSMUSG00000022565	0.9976	0.0006	6	1		S1782E	Q9QXS1	Plec	ENSMUSG00000022565	0.9211	0.0353	7	297
	WT	P35922	Fmr1	ENSMUSG00000000838	0.9973	0.0007	6	297		S1782E	P35922	Fmr1	ENSMUSG00000000838	0.8905	0.062	7	15	Microtubule binding (GO:0008017)
	WT	Q04735	Cdk16	ENSMUSG00000031065	0.9972	0.0007	6	15		S1782E	Q04735	Cdk16	ENSMUSG00000031065	0.8176	0.1156	7	8
	WT	Q6PDC0	Rundc3b	ENSMUSG00000040570	0.9972	0.0007	6	8		S1782E	Q6PDC0	Rundc3b	ENSMUSG00000040570	0.9012	0.0541	7	5
	WT	Q7TN33	Celf6	ENSMUSG00000032297	0.9972	0.0007	6	5		S1782E	Q7TN33	Celf6	ENSMUSG00000032297	0.7116	0.1726	7	1
	WT	Q7TNM2	Trim46	ENSMUSG00000042766	0.9972	0.0007	6	1		S1782E	Q7TNM2	Trim46	ENSMUSG00000042766	0.9063	0.0482	7	35
	WT	Q8R0S2	Iqsec1	ENSMUSG00000034312	0.9974	0.0007	6	35		S1782E	Q8R0S2	Iqsec1	ENSMUSG00000034312	0.9305	0.0245	7	66
	WT	Q8R570	Snap47	ENSMUSG00000009894	0.9973	0.0007	6	66		S1782E	Q8R570	Snap47	ENSMUSG00000009894	0.8586	0.0894	7	36
	WT	Q6NS52	Dgkb	ENSMUSG00000036095	0.997	0.0008	6	36		S1782E	Q6NS52	Dgkb	ENSMUSG00000036095	0.8372	0.1055	7	52	Intracellular signal transduction (GO:0035556), Protein kinase C-like, phorbol ester/diacylglycerol binding (IPR002219), Zinc-finger (KW-0863)
	WT	Q8BP67	Rpl24	ENSMUSG00000098274	0.9969	0.0008	6	52		S1782E	Q8BP67	Rpl24	ENSMUSG00000098274	0.923	0.0326	7	11
	WT	Q96DY5	Rnf112	ENSMUSG00000010086	0.9969	0.0008	6	11		S1782E	Q96DY5	Rnf112	ENSMUSG00000010086	0.9339	0.0228	7	1
	WT	Q9D0E1	Hnrnpm	ENSMUSG00000059208	0.9969	0.0008	6	1		S1782E	Q9D0E1	Hnrnpm	ENSMUSG00000059208	0.9183	0.0361	7	87
	WT	Q9ESK3	Capn10	ENSMUSG00000026270	0.997	0.0008	6	87		S1782E	Q9ESK3	Capn10	ENSMUSG00000026270	0.6294	0.212	7	2
	WT	Q9QZE7	Tsnax	ENSMUSG00000056820	0.9969	0.0008	6	2		S1782E	Q9QZE7	Tsnax	ENSMUSG00000056820	0.8648	0.0845	7	1	Developmental protein (KW-0217)
	WT	Q9R1L5	Mast1	ENSMUSG00000053693	0.9969	0.0008	6	1		S1782E	Q9R1L5	Mast1	ENSMUSG00000053693	0.8396	0.1041	7	44	Intracellular signal transduction (GO:0035556);Microtubule binding (GO:0008017), PDZ domain (IPR001478)
	WT	P00405	Mtco2	ENSMUSG00000064354	0.9966	0.0009	6	44		S1782E	P00405	Mtco2	ENSMUSG00000064354	0.8653	0.0841	7	14	Pathways of neurodegeneration - multiple diseases (mmu05022)
	WT	P55088	Aqp4	ENSMUSG00000024411	0.9967	0.0009	6	14		S1782E	P55088	Aqp4	ENSMUSG00000024411	0.9336	0.0234	7	10
	WT	Q61771	Kif3b	ENSMUSG00000027475	0.9966	0.0009	6	10		S1782E	Q61771	Kif3b	ENSMUSG00000027475	0.8988	0.0561	7	29	Kinesin complex (GO:0005871)
	WT	Q80Y44	Ddx10	ENSMUSG00000053289	0.9967	0.0009	6	29		S1782E	Q80Y44	Ddx10	ENSMUSG00000053289	0.6501	0.203	7	1
	WT	Q9CR61	Ndufb7	ENSMUSG00000033938	0.9968	0.0009	6	1		S1782E	Q9CR61	Ndufb7	ENSMUSG00000033938	0.8361	0.1063	7	6	Pathways of neurodegeneration - multiple diseases (mmu05022)
	WT	Q9D1H8	Mrpl53	ENSMUSG00000030037	0.9967	0.0009	6	6		S1782E	Q9D1H8	Mrpl53	ENSMUSG00000030037	0.5718	0.2475	7	1
	WT	Q9QWI6	Srcin1	ENSMUSG00000038453	0.9968	0.0009	6	1		S1782E	Q9QWI6	Srcin1	ENSMUSG00000038453	0.9309	0.024	7	75	Neuron projection (GO:0043005)
	WT	O35231	Kifc3	ENSMUSG00000031788	0.9964	0.001	6	75		S1782E	O35231	Kifc3	ENSMUSG00000031788	0.8779	0.0725	7	5
	WT	Q0KL02	Trio	ENSMUSG00000022263	0.9965	0.001	6	5		S1782E	Q0KL02	Trio	ENSMUSG00000022263	0.8967	0.058	7	64	Guanyl-nucleotide exchange factor activity (GO:0005085)
	WT	Q3THE2	Myl12b	ENSMUSG00000034868	0.9965	0.001	6	64		S1782E	Q3THE2	Myl12b	ENSMUSG00000034868	0.9424	0.0156	7	14
	WT	Q99M28	Rnps1	ENSMUSG00000034681	0.9965	0.001	6	14		S1782E	Q99M28	Rnps1	ENSMUSG00000034681	0.9035	0.0514	7	1
	WT	Q9CQU5	Zwint	ENSMUSG00000019923	0.9965	0.001	6	1		S1782E	Q9CQU5	Zwint	ENSMUSG00000019923	0.8104	0.1194	7	14
	WT	P12849	Prkar1b	ENSMUSG00000025855	0.9961	0.0011	6	14		S1782E	P12849	Prkar1b	ENSMUSG00000025855	0.8783	0.072	7	14
	WT	Q60875	Arhgef2	ENSMUSG00000028059	0.9961	0.0011	6	14		S1782E	Q60875	Arhgef2	ENSMUSG00000028059	0.9228	0.0335	7	97	Microtubule (KW-0493)
	WT	Q61282	Acan	ENSMUSG00000030607	0.9961	0.0011	6	97		S1782E	Q61282	Acan	ENSMUSG00000030607	0.869	0.08	7	21	Proteoglycan (KW-0654)
	WT	Q91ZU6	Dst	ENSMUSG00000026131	9	0.0011	6	21		S1782E	Q91ZU6	Dst	ENSMUSG00000026131	0.9036	0.0511	7	124	Microtubule binding (GO:0008017)
	WT	Q923T9	Camk2g	ENSMUSG00000021820	0.9961	0.0011	6	124		S1782E	Q923T9	Camk2g	ENSMUSG00000021820	0.9387	0.0181	7	29	Neuron projection (GO:0043005), Calcium- and calmodulin-dependent protein kinase complex (GO:0005954), Tuberculosis (mmu05152)
	WT	Q9QXZ0	Macf1	ENSMUSG00000028649	0.9963	0.0011	6	29		S1782E	Q9QXZ0	Macf1	ENSMUSG00000028649	0.9219	0.0344	7	154	Microtubule (KW-0493)
	WT	O35682	Myadm	ENSMUSG00000068566	0.996	0.0012	6	154		S1782E	O35682	Myadm	ENSMUSG00000068566	0.8492	0.0971	7	4
	WT	Q6PAJ1	Bcr	ENSMUSG00000009681	0.996	0.0012	6	4		S1782E	Q6PAJ1	Bcr	ENSMUSG00000009681	0.8626	0.0858	7	33	Intracellular signal transduction (GO:0035556); Small GTPase mediated signal transduction (GO:0007264);Guanyl-nucleotide exchange factor activity (GO:0005085)
	WT	Q8K0D0	Cdk17	ENSMUSG00000020015	0.996	0.0012	6	33		S1782E	Q8K0D0	Cdk17	ENSMUSG00000020015	0.8704	0.0791	7	23	Intracellular signal transduction (GO:0035556); Small GTPase mediated signal transduction (GO:0007264);Guanyl-nucleotide exchange factor activity (GO:0005085)
	WT	Q9CQ85	Timm22	ENSMUSG00000020843	0.9959	0.0012	6	23		S1782E	Q9CQ85	Timm22	ENSMUSG00000020843	0.5952	0.2333	7	1
	WT	P14115	Rpl27a	ENSMUSG00000046364	0.9956	0.0013	6	1		S1782E	P14115	Rpl27a	ENSMUSG00000046364	0.8707	0.0789	7	9	Ribosome (mmu03010)
	WT	P14873	Map1b	ENSMUSG00000052727	0.9958	0.0013	6	9		S1782E	P14873	Map1b	ENSMUSG00000052727	0.9146	0.0391	7	202	Microtubule (KW-0493)
	WT	Q3UHU5	Mtcl1	ENSMUSG00000052105	0.9956	0.0013	6	202		S1782E	Q3UHU5	Mtcl1	ENSMUSG00000052105	0.8638	0.0853	7	81
	WT	Q8BVM4	Azin2	ENSMUSG00000028789	0.9956	0.0013	6	81		S1782E	Q8BVM4	Azin2	ENSMUSG00000028789	0.9105	0.0427	7	1
	WT	Q9CQH3	Ndufb5	ENSMUSG00000027673	0.9957	0.0013	6	1		S1782E	Q9CQH3	Ndufb5	ENSMUSG00000027673	0.8802	0.07	7	9	Pathways of neurodegeneration - multiple diseases (mmu05022)
	WT	Q9D832	Dnajb4	ENSMUSG00000028035	0.9957	0.0013	6	9		S1782E	Q9D832	Dnajb4	ENSMUSG00000028035	0.8203	0.1142	7	15
	WT	Q9Z1L5	Cacna2d3	ENSMUSG00000021991	0.9958	0.0013	6	15		S1782E	Q9Z1L5	Cacna2d3	ENSMUSG00000021991	0.8678	0.0817	7	10
	WT	P12960	Cntn1	ENSMUSG00000055022	0.9951	0.0014	6	10		S1782E	P12960	Cntn1	ENSMUSG00000055022	0.9024	0.0527	7	68
	WT	Q80U23	Snph	ENSMUSG00000027457	0.9954	0.0014	6	68		S1782E	Q80U23	Snph	ENSMUSG00000027457	0.7647	0.1406	7	19	Microtubule binding (GO:0008017)
	WT	Q8BP92	Rcn2	ENSMUSG00000032320	0.9954	0.0014	6	19		S1782E	Q8BP92	Rcn2	ENSMUSG00000032320	0.899	0.0558	7	21
	WT	Q8K273	Mmgt1	ENSMUSG00000061273	0.9951	0.0014	6	21		S1782E	Q8K273	Mmgt1	ENSMUSG00000061273	0.8717	0.0775	7	1
	WT	Q8R1G1	Tasp1	ENSMUSG00000039033	0.9955	0.0014	6	1		S1782E	Q8R1G1	Tasp1	ENSMUSG00000039033	0.7382	0.1544	7	2
	WT	P49025	Cit	ENSMUSG00000029516	0.9946	0.0015	6	2		S1782E	P49025	Cit	ENSMUSG00000029516	0.8842	0.0672	7	62	Intracellular signal transduction (GO:0035556), Protein kinase C-like, phorbol ester/diacylglycerol binding (IPR002219), Zinc-finger (KW-0863), Developmental protein (KW-0217)
	WT	P62835	Rap1a	ENSMUSG00000068798	0.9946	0.0015	6	62		S1782E	P62835	Rap1a	ENSMUSG00000068798	0.6667	0.1936	7	1	Small GTPase mediated signal transduction (GO:0007264)
	WT	P63318	Prkcg	ENSMUSG00000078816	0.9948	0.0015	6	1		S1782E	P63318	Prkcg	ENSMUSG00000078816	0.8973	0.0578	7	58	Intracellular signal transduction (GO:0035556), Protein kinase C-like, phorbol ester/diacylglycerol binding (IPR002219), Pathways of neurodegeneration - multiple diseases (mmu05022), Zinc-finger (KW-0863)
	WT	Q3ULW8	Parp3	ENSMUSG00000023249	0.9948	0.0015	6	58		S1782E	Q3ULW8	Parp3	ENSMUSG00000023249	0.4282	0.3277	7	1
	WT	Q6P5U7	Nwd2	ENSMUSG00000090061	0.9946	0.0015	6	1		S1782E	Q6P5U7	Nwd2	ENSMUSG00000090061	0.8866	0.066	7	15
	WT	Q9R1Q9	Atp6ap1	ENSMUSG00000019087	0.9947	0.0015	6	15		S1782E	Q9R1Q9	Atp6ap1	ENSMUSG00000019087	0.9262	0.0302	7	10	Tuberculosis (mmu05152)
	WT	O35943	Fxn	ENSMUSG00000059363	0.9943	0.0016	6	10		S1782E	O35943	Fxn	ENSMUSG00000059363	0.8084	0.1207	7	1
	WT	P47759	Nsg2	ENSMUSG00000020297	0.9943	0.0016	6	1		S1782E	P47759	Nsg2	ENSMUSG00000020297	0.8131	0.1175	7	1
	WT	Q2PFD7	Psd3	ENSMUSG00000030465	0.9943	0.0016	6	1		S1782E	Q2PFD7	Psd3	ENSMUSG00000030465	0.909	0.0443	7	37		+	PMID: 30285260; PMID: 28991256; PMID: 27846195; PMID: 31740837; PMID: 26198764; PMID: 34159505; PMID: 35396580
	WT	Q5HZI2	C2cd4c	ENSMUSG00000045912	0.9943	0.0016	6	37		S1782E	Q5HZI2	C2cd4c	ENSMUSG00000045912	0.8772	0.0729	7	14
	WT	Q6P9P0	Slf2	ENSMUSG00000036097	0.9945	0.0016	6	14		S1782E	Q6P9P0	Slf2	ENSMUSG00000036097	0.8732	0.0769	7	1
	WT	Q8CDG3	Vcpip1	ENSMUSG00000045210	0.9945	0.0016	6	1		S1782E	Q8CDG3	Vcpip1	ENSMUSG00000045210	0.8663	0.0828	7	55
	WT	Q9CZU4	Eral1	ENSMUSG00000020832	0.9945	0.0016	6	55		S1782E	Q9CZU4	Eral1	ENSMUSG00000020832	0.6663	0.1941	7	1
	WT	Q3TBW2	Mrpl10	ENSMUSG00000001445	0.9942	0.0017	6	1		S1782E	Q3TBW2	Mrpl10	ENSMUSG00000001445	0.692	0.1825	7	1	Ribosome (mmu03010)
	WT	Q8R4U7	Luzp1	ENSMUSG00000001089	0.9942	0.0017	6	1		S1782E	Q8R4U7	Luzp1	ENSMUSG00000001089	0.8531	0.0955	7	54
	WT	O88343	Slc4a4	ENSMUSG00000060961	0.994	0.0018	6	54		S1782E	O88343	Slc4a4	ENSMUSG00000060961	0.9021	0.0533	7	35
	WT	P62889	Rpl30	ENSMUSG00000058600	0.9939	0.0018	6	35		S1782E	P62889	Rpl30	ENSMUSG00000058600	0.9069	0.0475	7	11
	WT	P97467	Pam	ENSMUSG00000026335	0.9939	0.0018	6	11		S1782E	P97467	Pam	ENSMUSG00000026335	0.9296	0.0262	7	23	Neuron projection (GO:0043005)
	WT	Q62181	Sema3c	ENSMUSG00000028780	0.9939	0.0018	6	23		S1782E	Q62181	Sema3c	ENSMUSG00000028780	0.8649	0.0843	7	1
	WT	Q6PGN3	Dclk2	ENSMUSG00000028078	0.994	0.0018	6	1		S1782E	Q6PGN3	Dclk2	ENSMUSG00000028078	0.8754	0.0754	7	33	Intracellular signal transduction (GO:0035556); Microtubule binding (GO:0008017)
	WT	P61809	Cdk5r1	ENSMUSG00000048895	0.9938	0.0019	6	33		S1782E	P61809	Cdk5r1	ENSMUSG00000048895	0.9299	0.0256	7	14
	WT	Q14BB9	Map6d1	ENSMUSG00000041205	0.9937	0.0019	6	14		S1782E	Q14BB9	Map6d1	ENSMUSG00000041205	0.8716	0.0777	7	10	Microtubule binding (GO:0008017); Calmodulin binding (GO:0005516)
	WT	O88735	Map7	ENSMUSG00000019996	0.9934	0.002	6	10		S1782E	O88735	Map7	ENSMUSG00000019996	0.8872	0.0648	7	11
	WT	Q3UVC0	Ksr2	ENSMUSG00000061578	0.9936	0.002	6	11		S1782E	Q3UVC0	Ksr2	ENSMUSG00000061578	0.7748	0.135	7	20	Intracellular signal transduction (GO:0035556), Protein kinase C-like, phorbol ester/diacylglycerol binding (IPR002219), Zinc-finger (KW-0863)
	WT	Q68FF6	Git1	ENSMUSG00000011877	0.9935	0.002	6	20		S1782E	Q68FF6	Git1	ENSMUSG00000011877	0.8645	0.0848	7	40	Ankyrin repeat (IPR002110), Zinc-finger (KW-0863)
	WT	Q7TSH4	Ccp110	ENSMUSG00000033904	0.9935	0.002	6	40		S1782E	Q7TSH4	Ccp110	ENSMUSG00000033904	0.869	0.08	7	8
	WT	Q8BG95	Ppp1r12b	ENSMUSG00000073557	0.9935	0.002	6	8		S1782E	Q8BG95	Ppp1r12b	ENSMUSG00000073557	0.6806	0.1867	7	1	Ankyrin repeat (IPR002110)
	WT	Q8BP00	Iqcb1	ENSMUSG00000022837	0.9934	0.002	6	1		S1782E	Q8BP00	Iqcb1	ENSMUSG00000022837	0.7684	0.1397	7	19	Calmodulin binding (GO:0005516)
	WT	P25976	Ubtf	ENSMUSG00000020923	0.9927	0.0021	6	19		S1782E	P25976	Ubtf	ENSMUSG00000020923	0.9006	0.0547	7	30
	WT	Q9JJ61	Galnt16	ENSMUSG00000021130	0.9927	0.0021	6	30		S1782E	Q9JJ61	Galnt16	ENSMUSG00000021130	0.9018	0.0538	7	1
	WT	P01831	Thy1	ENSMUSG00000032011	0.9926	0.0022	6	1		S1782E	P01831	Thy1	ENSMUSG00000032011	0.9254	0.0307	7	7
	WT	Q3UTH8	Arhgef9	ENSMUSG00000025656	0.9926	0.0022	6	7		S1782E	Q3UTH8	Arhgef9	ENSMUSG00000025656	0.8986	0.0564	7	7	Small GTPase mediated signal transduction (GO:0007264)
	WT	P40694	Ighmbp2	ENSMUSG00000024831	0.9925	0.0023	6	7		S1782E	P40694	Ighmbp2	ENSMUSG00000024831	0.8322	0.1076	7	12
	WT	Q3TES0	Iqsec3	ENSMUSG00000040797	0.9923	0.0023	6	12		S1782E	Q3TES0	Iqsec3	ENSMUSG00000040797	0.8932	0.0607	7	43	Guanyl-nucleotide exchange factor activity (GO:0005085)
	WT	Q4KUS2	Unc13a	ENSMUSG00000034799	0.9924	0.0023	6	43		S1782E	Q4KUS2	Unc13a	ENSMUSG00000034799	0.8903	0.0625	7	32	Intracellular signal transduction (GO:0035556); Calmodulin binding (GO:0005516), Protein kinase C-like, phorbol ester/diacylglycerol binding (IPR002219), Zinc-finger (KW-0863)
	WT	Q80VC9	Camsap3	ENSMUSG00000044433	0.9925	0.0023	6	32		S1782E	Q80VC9	Camsap3	ENSMUSG00000044433	0.8767	0.0736	7	32	Microtubule binding (GO:0008017); Calmodulin binding (GO:0005516)
	WT	Q8BIZ1	Anks1b	ENSMUSG00000058589	0.9924	0.0023	6	32		S1782E	Q8BIZ1	Anks1b	ENSMUSG00000058589	0.8554	0.0935	7	20	Ankyrin repeat (IPR002110)
	WT	P57724	Pcbp4	ENSMUSG00000023495	0.9918	0.0024	6	20		S1782E	P57724	Pcbp4	ENSMUSG00000023495	0.8341	0.1071	7	1
	WT	Q60931	Vdac3	ENSMUSG00000008892	0.9919	0.0024	6	1		S1782E	Q60931	Vdac3	ENSMUSG00000008892	0.8845	0.067	7	15	Pathways of neurodegeneration - multiple diseases (mmu05022)
	WT	Q60932	Vdac1	ENSMUSG00000020402	0.9918	0.0024	6	15		S1782E	Q60932	Vdac1	ENSMUSG00000020402	0.8703	0.0793	7	26	Pathways of neurodegeneration - multiple diseases (mmu05022)
	WT	Q7TT50	Cdc42bpb	ENSMUSG00000021279	0.9918	0.0024	6	26		S1782E	Q7TT50	Cdc42bpb	ENSMUSG00000021279	0.8228	0.1126	7	36	Intracellular signal transduction (GO:0035556), Protein kinase C-like, phorbol ester/diacylglycerol binding (IPR002219), Zinc-finger (KW-0863)
	WT	Q8BVL9	Jakmip1	ENSMUSG00000063646	0.992	0.0024	6	36		S1782E	Q8BVL9	Jakmip1	ENSMUSG00000063646	0.8239	0.1117	7	31	Microtubule binding (GO:0008017)
	WT	Q8CE90	Map2k7	ENSMUSG00000002948	0.992	0.0024	6	31		S1782E	Q8CE90	Map2k7	ENSMUSG00000002948	0.823	0.1122	7	12	Pathways of neurodegeneration - multiple diseases (mmu05022)
	WT	Q8CGU1	Calcoco1	ENSMUSG00000023055	0.9918	0.0024	6	12		S1782E	Q8CGU1	Calcoco1	ENSMUSG00000023055	0.8978	0.0572	7	23	Zinc-finger (KW-0863)
	WT	Q61699	Hsph1	ENSMUSG00000029657	0.9913	0.0026	6	23		S1782E	Q61699	Hsph1	ENSMUSG00000029657	0.9047	0.0498	7	62
	WT	Q8BX02	Kank2	ENSMUSG00000032194	0.9913	0.0026	6	62		S1782E	Q8BX02	Kank2	ENSMUSG00000032194	0.8555	0.0933	7	1
	WT	Q9JI90	Rnf14	ENSMUSG00000060450	0.9915	0.0026	6	1		S1782E	Q9JI90	Rnf14	ENSMUSG00000060450	0.8029	0.1226	7	19	Zinc-finger (KW-0863)
	WT	Q05512	Mark2	ENSMUSG00000024969	0.9912	0.0027	6	19		S1782E	Q05512	Mark2	ENSMUSG00000024969	0.8549	0.0941	7	35	Intracellular signal transduction (GO:0035556), Tau-protein kinase activity (GO:0050321), Developmental protein (KW-0217)
	WT	Q62318	Trim28	ENSMUSG00000005566	0.991	0.0027	6	35		S1782E	Q62318	Trim28	ENSMUSG00000005566	0.8811	0.0698	7	27	Zinc-finger (KW-0863)
	WT	Q6NZL0	Soga3	ENSMUSG00000038916	0.991	0.0027	6	27		S1782E	Q6NZL0	Soga3	ENSMUSG00000038916	0.8905	0.062	7	39
	WT	Q8VD04	Gripap1	ENSMUSG00000031153	0.9911	0.0027	6	39		S1782E	Q8VD04	Gripap1	ENSMUSG00000031153	0.7863	0.1298	7	54	Guanyl-nucleotide exchange factor activity (GO:0005085)
	WT	Q9JJN2	Zfhx4	ENSMUSG00000025255	0.9912	0.0027	6	54		S1782E	Q9JJN2	Zfhx4	ENSMUSG00000025255	0.8708	0.0785	7	1
	WT	Q61584	Fxr1	ENSMUSG00000027680	0.9906	0.0028	6	1		S1782E	Q61584	Fxr1	ENSMUSG00000027680	0.8657	0.0834	7	35	Developmental protein (KW-0217)	+	PMID: 32606422; PMID: 31374203; PMID: 30285260; PMID: 29483656; PMID: 31268507; PMID: 33686288; PMID: 26198764; PMID: 19571811
	WT	Q8R361	Rab11fip5	ENSMUSG00000051343	0.9908	0.0028	6	35		S1782E	Q8R361	Rab11fip5	ENSMUSG00000051343	0.891	0.0612	7	29
	WT	Q99NE5	Rims1	ENSMUSG00000041670	0.9907	0.0028	6	29		S1782E	Q99NE5	Rims1	ENSMUSG00000041670	0.8611	0.0871	7	45	PDZ domain (IPR001478), Zinc-finger (KW-0863)	+	PMID: 3539658; PMID: 33479212; PMID: 30285260; PMID: 29483656; PMID: 31835028; PMID: 28540026; PMID: 28991256; PMID: 31268507; PMID: 25056061
	WT	B2RR83	Ythdc2	ENSMUSG00000034653	0.9902	0.0029	6	45		S1782E	B2RR83	Ythdc2	ENSMUSG00000034653	0.8142	0.1171	7	34	Ankyrin repeat (IPR002110)
	WT	O88522	Ikbkg	ENSMUSG00000004221	0.9905	0.0029	6	34		S1782E	O88522	Ikbkg	ENSMUSG00000004221	0.7497	0.1496	7	4
	WT	Q78Y63	Pdcl2	ENSMUSG00000029235	0.9902	0.0029	6	4		S1782E	Q78Y63	Pdcl2	ENSMUSG00000029235	0.8442	0.1003	7	1
	WT	Q8BJH1	Zc2hc1a	ENSMUSG00000043542	0.9905	0.0029	6	1		S1782E	Q8BJH1	Zc2hc1a	ENSMUSG00000043542	0.8618	0.0867	7	22	Zinc-finger (KW-0863)
	WT	Q8R3Q2	Ppp6r2	ENSMUSG00000036561	0.9904	0.0029	6	22		S1782E	Q8R3Q2	Ppp6r2	ENSMUSG00000036561	0.859	0.0891	7	15
	WT	Q99LE6	Abcf2	ENSMUSG00000028953	0.9902	0.0029	6	15		S1782E	Q99LE6	Abcf2	ENSMUSG00000028953	0.774	0.1357	7	31
	WT	Q3UHD6	Snx27	ENSMUSG00000028136	0.99	0.003	6	31		S1782E	Q3UHD6	Snx27	ENSMUSG00000028136	0.8933	0.0602	7	22	PDZ domain (IPR001478)
	WT	Q8BHS8	Sybu	ENSMUSG00000022340	0.99	0.003	6	22		S1782E	Q8BHS8	Sybu	ENSMUSG00000022340	0.86	0.0884	7	4	Microtubule binding (GO:0008017)
	WT	Q921V5	Mgat2	ENSMUSG00000043998	0.99	0.003	6	4		S1782E	Q921V5	Mgat2	ENSMUSG00000043998	0.7452	0.1519	7	1
	WT	O70293	Grk6	ENSMUSG00000074886	0.9899	0.0031	6	1		S1782E	O70293	Grk6	ENSMUSG00000074886	0.8416	0.1025	7	1
	WT	P51655	Gpc4	ENSMUSG00000031119	0.9898	0.0031	6	1		S1782E	P51655	Gpc4	ENSMUSG00000031119	0.8656	0.0837	7	16	Proteoglycan (KW-0654)
	WT	Q9CWR2	Smyd3	ENSMUSG00000055067	0.9899	0.0031	6	16		S1782E	Q9CWR2	Smyd3	ENSMUSG00000055067	0.7168	0.1671	7	6
	WT	P18826	Phka1	ENSMUSG00000034055	0.9896	0.0032	6	6		S1782E	P18826	Phka1	ENSMUSG00000034055	0.7374	0.1552	7	1	Calmodulin binding (GO:0005516)
	WT	P70425	Rit2	ENSMUSG00000057455	0.9895	0.0032	6	1		S1782E	P70425	Rit2	ENSMUSG00000057455	0.9285	0.0283	7	6	Neuron projection (GO:0043005)
	WT	Q61194	Pik3c2a	ENSMUSG00000030660	0.9895	0.0032	6	6		S1782E	Q61194	Pik3c2a	ENSMUSG00000030660	0.8785	0.0718	7	1
	WT	Q9JMB0	Gkap1	ENSMUSG00000021552	0.9895	0.0032	6	1		S1782E	Q9JMB0	Gkap1	ENSMUSG00000021552	0.862	0.0864	7	1
	WT	P27659	Rpl3	ENSMUSG00000060036	0.9892	0.0033	6	1		S1782E	P27659	Rpl3	ENSMUSG00000060036	0.883	0.0686	7	35	Ribosome (mmu03010)
	WT	P31648	Slc6a1	ENSMUSG00000030310	0.9892	0.0033	6	35		S1782E	P31648	Slc6a1	ENSMUSG00000030310	0.8625	0.086	7	12
	WT	Q7TPB0	Plppr3	ENSMUSG00000035835	0.9892	0.0033	6	12		S1782E	Q7TPB0	Plppr3	ENSMUSG00000035835	0.8573	0.0901	7	14
	WT	A2AQ25	Skt	ENSMUSG00000036617	0.989	0.0034	6	14		S1782E	A2AQ25	Skt	ENSMUSG00000036617	0.8657	0.0834	7	50	Developmental protein (KW-0217)
	WT	P03975	Iap	-	0.9891	0.0034	6	50		S1782E	P03975	Iap	-	0.7222	0.1654	7	1
	WT	Q9JLM8	Dclk1	ENSMUSG00000027797	0.989	0.0034	6	1		S1782E	Q9JLM8	Dclk1	ENSMUSG00000027797	0.8562	0.0927	7	62	Intracellular signal transduction (GO:0035556), Developmental protein (KW-0217)
	WT	Q9Z1N9	Unc13b	ENSMUSG00000028456	0.9891	0.0034	6	62		S1782E	Q9Z1N9	Unc13b	ENSMUSG00000028456	0.5102	0.2818	7	1	Intracellular signal transduction (GO:0035556); Calmodulin binding (GO:0005516), Protein kinase C-like, phorbol ester/diacylglycerol binding (IPR002219), Zinc-finger (KW-0863)
	WT	Q7TSI3	Ppp6r1	ENSMUSG00000052296	0.9889	0.0035	6	1		S1782E	Q7TSI3	Ppp6r1	ENSMUSG00000052296	0.8301	0.1087	7	15
	WT	Q9DCS9	Ndufb10	ENSMUSG00000040048	0.9888	0.0035	6	15		S1782E	Q9DCS9	Ndufb10	ENSMUSG00000040048	0.7474	0.1512	7	13	Pathways of neurodegeneration - multiple diseases (mmu05022)
	WT	Q9Z0R6	Itsn2	ENSMUSG00000020640	0.9888	0.0035	6	13		S1782E	Q9Z0R6	Itsn2	ENSMUSG00000020640	0.9281	0.0288	7	33
	WT	P35438	Grin1	ENSMUSG00000026959	0.9886	0.0036	6	33		S1782E	P35438	Grin1	ENSMUSG00000026959	0.9022	0.053	7	13	Calmodulin binding (GO:0005516), Pathways of neurodegeneration - multiple diseases (mmu05022)
	WT	Q8VCC8	Rapgef3	ENSMUSG00000022469	0.9887	0.0036	6	13		S1782E	Q8VCC8	Rapgef3	ENSMUSG00000022469	0.782	0.1324	7	1	Intracellular signal transduction (GO:0035556); Small GTPase mediated signal transduction (GO:0007264);Guanyl-nucleotide exchange factor activity (GO:0005085)
	WT	Q9QYM9	Tmeff2	ENSMUSG00000026109	0.9886	0.0036	6	1		S1782E	Q9QYM9	Tmeff2	ENSMUSG00000026109	0.8562	0.0927	7	8	Intracellular signal transduction (GO:0035556); Small GTPase mediated signal transduction (GO:0007264);Guanyl-nucleotide exchange factor activity (GO:0005085)	+	PMID: 37365406
	WT	Q9WVF7	Pole	ENSMUSG00000007080	0.9887	0.0036	6	8		S1782E	Q9WVF7	Pole	ENSMUSG00000007080	0.8232	0.1118	7	1	Zinc-finger (KW-0863)
	WT	P27671	Rasgrf1	ENSMUSG00000032356	0.9883	0.0037	6	1		S1782E	P27671	Rasgrf1	ENSMUSG00000032356	0.7924	0.1266	7	34	Intracellular signal transduction (GO:0035556); Small GTPase mediated signal transduction (GO:0007264);Guanyl-nucleotide exchange factor activity (GO:0005085)
	WT	Q9ER58	Spock2	ENSMUSG00000058297	0.9881	0.0037	6	34		S1782E	Q9ER58	Spock2	ENSMUSG00000058297	0.7437	0.1527	7	12	Proteoglycan (KW-0654)
	WT	Q9QYJ0	Dnaja2	ENSMUSG00000031701	0.988	0.0037	6	12		S1782E	Q9QYJ0	Dnaja2	ENSMUSG00000031701	0.8547	0.0944	7	23	Zinc-finger (KW-0863)
	WT	Q6ZPU9	Kifbp	ENSMUSG00000036955	0.9877	0.0038	6	23		S1782E	Q6ZPU9	Kifbp	ENSMUSG00000036955	0.8149	0.1169	7	20	Developmental protein (KW-0217)
	WT	Q80Z24	Negr1	ENSMUSG00000040037	0.9879	0.0038	6	20		S1782E	Q80Z24	Negr1	ENSMUSG00000040037	0.888	0.0643	7	10
	WT	Q8BG81	Poldip3	ENSMUSG00000041815	0.9879	0.0038	6	10		S1782E	Q8BG81	Poldip3	ENSMUSG00000041815	0.901	0.0544	7	7
	WT	Q61937	Npm1	ENSMUSG00000057113	0.9874	0.0039	6	7		S1782E	Q61937	Npm1	ENSMUSG00000057113	0.8595	0.0887	7	29
	WT	Q8K1X1	Wdr11	ENSMUSG00000042055	0.987	0.0039	6	29		S1782E	Q8K1X1	Wdr11	ENSMUSG00000042055	0.8016	0.1231	7	1
	WT	Q60930	Vdac2	ENSMUSG00000021771	0.9864	0.004	6	1		S1782E	Q60930	Vdac2	ENSMUSG00000021771	0.8475	0.0984	7	18	Pathways of neurodegeneration - multiple diseases (mmu05022)
	WT	Q8BH60	Gopc	ENSMUSG00000019861	0.9863	0.004	6	18		S1782E	Q8BH60	Gopc	ENSMUSG00000019861	0.7539	0.1473	7	15	PDZ domain (IPR001478)
	WT	Q8BRT1	Clasp2	ENSMUSG00000033392	0.9863	0.004	6	15		S1782E	Q8BRT1	Clasp2	ENSMUSG00000033392	0.847	0.0985	7	53	Microtubule binding (GO:0008017)
	WT	Q8CAQ8	Immt	ENSMUSG00000052337	0.9868	0.004	6	53		S1782E	Q8CAQ8	Immt	ENSMUSG00000052337	0.821	0.1134	7	64
	WT	Q5DTY9	Kctd16	ENSMUSG00000051401	0.9858	0.0041	6	64		S1782E	Q5DTY9	Kctd16	ENSMUSG00000051401	0.9034	0.0517	7	20
	WT	Q5PSV9	Mdc1	ENSMUSG00000061607	0.9858	0.0041	6	20		S1782E	Q5PSV9	Mdc1	ENSMUSG00000061607	0.8439	0.1011	7	1
	WT	Q8C437	Pex5l	ENSMUSG00000027674	0.9861	0.0041	6	1		S1782E	Q8C437	Pex5l	ENSMUSG00000027674	0.8003	0.1234	7	20
	WT	Q9JMI0	Ecel1	ENSMUSG00000026247	0.9859	0.0041	6	20		S1782E	Q9JMI0	Ecel1	ENSMUSG00000026247	0.7732	0.1363	7	1
	WT	O09167	Rpl21	ENSMUSG00000041453	0.9856	0.0042	6	1		S1782E	O09167	Rpl21	ENSMUSG00000041453	0.8458	0.0994	7	6	Ribosome (mmu03010)
	WT	Q5DQR4	Stxbp5l	ENSMUSG00000022829	0.9854	0.0043	6	6		S1782E	Q5DQR4	Stxbp5l	ENSMUSG00000022829	0.8881	0.0641	7	28
	WT	Q60902	Eps15l1	ENSMUSG00000006276	0.9855	0.0043	6	28		S1782E	Q60902	Eps15l1	ENSMUSG00000006276	0.9302	0.0251	7	52
	WT	Q8CI32	Bag5	ENSMUSG00000049792	0.9854	0.0043	6	52		S1782E	Q8CI32	Bag5	ENSMUSG00000049792	0.8614	0.0869	7	20		+	PMID: 33479212; PMID: 30626913
	WT	Q921W4	Cryzl1	ENSMUSG00000058240	0.9855	0.0043	6	20		S1782E	Q921W4	Cryzl1	ENSMUSG00000058240	0.76	0.1433	7	10
	WT	P13405	Rb1	ENSMUSG00000022105	0.9853	0.0044	6	10		S1782E	P13405	Rb1	ENSMUSG00000022105	0.9703	0.0057	7	1
	WT	Q6PHZ2	Camk2d	ENSMUSG00000053819	0.9853	0.0044	6	1		S1782E	Q6PHZ2	Camk2d	ENSMUSG00000053819	0.8872	0.0648	7	28	Calmodulin binding (GO:0005516), Pathways of neurodegeneration - multiple diseases (mmu05022)
	WT	Q6ZWV3	Rpl10	ENSMUSG00000008682	0.9853	0.0044	6	28		S1782E	Q6ZWV3	Rpl10	ENSMUSG00000008682	0.8455	0.0998	7	22	Ribosome (mmu03010), Developmental protein (KW-0217)
	WT	Q8BV79	Trank1	ENSMUSG00000062296	0.9853	0.0044	6	22		S1782E	Q8BV79	Trank1	ENSMUSG00000062296	0.7931	0.1265	7	1		+	PMID: 33479212; PMID: 30285260; PMID: 28991256; PMID: 31740837; PMID: 2397487
	WT	P62270	Rps18	ENSMUSG00000008668	0.9849	0.0045	6	1		S1782E	P62270	Rps18	ENSMUSG00000008668	0.8695	0.0796	7	20	Ribosome (mmu03010)
	WT	Q3UHB8	Ccdc177	ENSMUSG00000062961	0.9852	0.0045	6	20		S1782E	Q3UHB8	Ccdc177	ENSMUSG00000062961	0.8688	0.0804	7	31
	WT	Q8JZW5	Sh2d5	ENSMUSG00000045349	0.9848	0.0046	6	31		S1782E	Q8JZW5	Sh2d5	ENSMUSG00000045349	0.7775	0.1336	7	16
	WT	Q8VI51	Sorcs3	ENSMUSG00000063434	0.9848	0.0046	6	16		S1782E	Q8VI51	Sorcs3	ENSMUSG00000063434	0.8292	0.1091	7	7		+	PMID: 32606422; PMID: 31374203; PMID: 33479212; PMID: 31835028; PMID: 26198764; PMID: 33169155; PMID: 35396580
	WT	Q9QUP5	Hapln1	ENSMUSG00000021613	0.9848	0.0046	6	7		S1782E	Q9QUP5	Hapln1	ENSMUSG00000021613	0.8669	0.0823	7	19
	WT	Q8VE19	Mios	ENSMUSG00000042447	0.9847	0.0047	6	19		S1782E	Q8VE19	Mios	ENSMUSG00000042447	0.8231	0.1121	7	11
	WT	Q99JY8	Plpp3	ENSMUSG00000028517	0.9846	0.0047	6	11		S1782E	Q99JY8	Plpp3	ENSMUSG00000028517	0.8229	0.1125	7	11	Developmental protein (KW-0217)
	WT	Q9D945	Llph	ENSMUSG00000020224	0.9847	0.0047	6	11		S1782E	Q9D945	Llph	ENSMUSG00000020224	0.7034	0.1765	7	1
	WT	Q9Z0H8	Clip2	ENSMUSG00000063146	0.9846	0.0047	6	1		S1782E	Q9Z0H8	Clip2	ENSMUSG00000063146	0.8197	0.1145	7	45	Microtubule binding (GO:0008017)
	WT	O35683	Ndufa1	ENSMUSG00000016427	0.9844	0.0048	6	45		S1782E	O35683	Ndufa1	ENSMUSG00000016427	0.5713	0.2489	7	1	Pathways of neurodegeneration - multiple diseases (mmu05022)
	WT	Q6NS60	Fbxo41	ENSMUSG00000047013	0.9844	0.0048	6	1		S1782E	Q6NS60	Fbxo41	ENSMUSG00000047013	0.9033	0.052	7	23
	WT	Q8BFU3	Rnf214	ENSMUSG00000042790	0.9844	0.0048	6	23		S1782E	Q8BFU3	Rnf214	ENSMUSG00000042790	0.8097	0.1201	7	13	Zinc-finger (KW-0863)
	WT	P63037	Dnaja1	ENSMUSG00000028410	0.9841	0.0049	6	13		S1782E	P63037	Dnaja1	ENSMUSG00000028410	0.8672	0.0819	7	31	Zinc-finger (KW-0863)
	WT	Q9CQA9	Ntpcr	ENSMUSG00000031851	0.9843	0.0049	6	31		S1782E	Q9CQA9	Ntpcr	ENSMUSG00000031851	0.7706	0.1386	7	1
	WT	Q9D2N9	Vps33a	ENSMUSG00000029434	0.9843	0.0049	6	1		S1782E	Q9D2N9	Vps33a	ENSMUSG00000029434	0.8255	0.1109	7	19
	WT	Q80WM4	Hapln4	ENSMUSG00000007594	0.984	0.005	6	19		S1782E	Q80WM4	Hapln4	ENSMUSG00000007594	0.8442	0.1003	7	16		+	PMID: 34560273
	WT	Q8VCA0	Slc22a19	ENSMUSG00000024757	0.984	0.005	6	16		S1782E	Q8VCA0	Slc22a19	ENSMUSG00000024757	0.842	0.1018	7	1
	WT	Q9Z1W9	Stk39	ENSMUSG00000027030	0.9839	0.005	6	1		S1782E	Q9Z1W9	Stk39	ENSMUSG00000027030	0.7172	0.167	7	12	Intracellular signal transduction (GO:0035556)
	WT	A2AJI0	Map7d1	ENSMUSG00000028849	0.9838	0.0051	6	12		S1782E	A2AJI0	Map7d1	ENSMUSG00000028849	0.8477	0.0983	7	45
	WT	Q3U0M1	Trappc9	ENSMUSG00000047921	0.9834	0.0051	6	45		S1782E	Q3U0M1	Trappc9	ENSMUSG00000047921	0.8893	0.0628	7	21
	WT	Q71KT5	Tm7sf2	ENSMUSG00000024799	0.9835	0.0051	6	21		S1782E	Q71KT5	Tm7sf2	ENSMUSG00000024799	0.8406	0.1032	7	1
	WT	Q01063	Pde4d	ENSMUSG00000021699	0.9833	0.0052	6	1		S1782E	Q01063	Pde4d	ENSMUSG00000021699	0.8438	0.1012	7	21
	WT	Q8BUK6	Hook3	ENSMUSG00000037234	0.9831	0.0052	6	21		S1782E	Q8BUK6	Hook3	ENSMUSG00000037234	0.7955	0.1254	7	26	Microtubule binding (GO:0008017)
	WT	Q91WG7	Dgkg	ENSMUSG00000022861	0.9833	0.0052	6	26		S1782E	Q91WG7	Dgkg	ENSMUSG00000022861	0.713	0.171	7	22	Intracellular signal transduction (GO:0035556), Protein kinase C-like, phorbol ester/diacylglycerol binding (IPR002219), Zinc-finger (KW-0863)
	WT	Q9Z2H5	Epb41l1	ENSMUSG00000027624	0.9831	0.0052	6	22		S1782E	Q9Z2H5	Epb41l1	ENSMUSG00000027624	0.8099	0.1198	7	56
	WT	P08046	Egr1	ENSMUSG00000038418	0.9829	0.0053	6	56		S1782E	P08046	Egr1	ENSMUSG00000038418	0.8567	0.092	7	1		+	PMID: 35396580
	WT	Q9Z1K7	Apc2	ENSMUSG00000020135	0.9829	0.0053	6	1		S1782E	Q9Z1K7	Apc2	ENSMUSG00000020135	0.8302	0.1084	7	44	Microtubule binding (GO:0008017), Pathways of neurodegeneration - multiple diseases (mmu05022)
	WT	Q812A2	Srgap3	ENSMUSG00000030257	0.9823	0.0054	6	44		S1782E	Q812A2	Srgap3	ENSMUSG00000030257	0.7923	0.1268	7	42
	WT	Q8K396	Mnd1	ENSMUSG00000033752	0.9823	0.0054	6	42		S1782E	Q8K396	Mnd1	ENSMUSG00000033752	0.8566	0.0923	7	1
	WT	P56391	Cox6b1	ENSMUSG00000036751	0.982	0.0055	6	1		S1782E	P56391	Cox6b1	ENSMUSG00000036751	0.8065	0.1216	7	11	Pathways of neurodegeneration - multiple diseases (mmu05022)
	WT	Q8BUL6	Plekha1	ENSMUSG00000040268	0.982	0.0055	6	11		S1782E	Q8BUL6	Plekha1	ENSMUSG00000040268	0.7724	0.1371	7	4
	WT	Q9CPQ1	Cox6c	ENSMUSG00000014313	0.9821	0.0055	6	4		S1782E	Q9CPQ1	Cox6c	ENSMUSG00000014313	0.7783	0.1334	7	9	Pathways of neurodegeneration - multiple diseases (mmu05022)
	WT	P59759	Mrtfb	ENSMUSG00000009569	0.9819	0.0056	6	9		S1782E	P59759	Mrtfb	ENSMUSG00000009569	0.8591	0.0889	7	28	Developmental protein (KW-0217)
	WT	Q8R4E6	Purg	ENSMUSG00000049184	0.9814	0.0056	6	28		S1782E	Q8R4E6	Purg	ENSMUSG00000049184	0.8468	0.0988	7	15
	WT	P22723	Gabrg2	ENSMUSG00000020436	0.9811	0.0057	6	15		S1782E	P22723	Gabrg2	ENSMUSG00000020436	0.8542	0.0948	7	8
	WT	Q8K3C0	Rnasek	ENSMUSG00000093989	0.9811	0.0057	6	8		S1782E	Q8K3C0	Rnasek	ENSMUSG00000093989	0.848	0.098	7	1
	WT	Q8VCB3	Gys2	ENSMUSG00000030244	0.9812	0.0057	6	1		S1782E	Q8VCB3	Gys2	ENSMUSG00000030244	0.8125	0.1182	7	1
	WT	P33173	Kif1a	ENSMUSG00000014602	0.9808	0.0058	6	1		S1782E	P33173	Kif1a	ENSMUSG00000014602	0.8606	0.0877	7	51	Kinesin complex (GO:0005871); Microtubule binding (GO:0008017)
	WT	Q3UUF8	Ankrd34b	ENSMUSG00000045034	0.9808	0.0058	6	51		S1782E	Q3UUF8	Ankrd34b	ENSMUSG00000045034	0.6726	0.1905	7	10
	WT	Q6PFE7	Tmeff1	ENSMUSG00000028347	0.981	0.0058	6	10		S1782E	Q6PFE7	Tmeff1	ENSMUSG00000028347	0.8277	0.11	7	10	Developmental protein (KW-0217)
	WT	Q3UTQ8	Cdkl5	ENSMUSG00000031292	0.9807	0.0059	6	10		S1782E	Q3UTQ8	Cdkl5	ENSMUSG00000031292	0.8102	0.1195	7	35
	WT	Q8CH72	Trim32	ENSMUSG00000051675	0.9806	0.0059	6	35		S1782E	Q8CH72	Trim32	ENSMUSG00000051675	0.8187	0.1149	7	18	Zinc-finger (KW-0863)
	WT	P43029	Gdf7	ENSMUSG00000037660	0.9797	0.006	6	18		S1782E	P43029	Gdf7	ENSMUSG00000037660	0.2658	0.4252	7	1
	WT	Q6P9K9	Nrxn3	ENSMUSG00000066392	0.9802	0.006	6	1		S1782E	Q6P9K9	Nrxn3	ENSMUSG00000066392	0.8815	0.0695	7	30		+	PMID: 31043756; PMID: 35396580; PMID: 30285260; PMID: 28991256
	WT	Q9CQJ8	Ndufb9	ENSMUSG00000022354	0.9797	0.006	6	30		S1782E	Q9CQJ8	Ndufb9	ENSMUSG00000022354	0.7642	0.1409	7	10	Pathways of neurodegeneration - multiple diseases (mmu05022)
	WT	Q50H33	Kctd8	ENSMUSG00000037653	0.9793	0.0061	6	10		S1782E	Q50H33	Kctd8	ENSMUSG00000037653	0.8859	0.0665	7	4
	WT	Q5RJI5	Brsk1	ENSMUSG00000035390	0.9793	0.0061	6	4		S1782E	Q5RJI5	Brsk1	ENSMUSG00000035390	0.8334	0.1073	7	24	Intracellular signal transduction (GO:0035556), Tau-protein kinase activity (GO:0050321)
	WT	Q6P9K8	Caskin1	ENSMUSG00000033597	0.9791	0.0062	6	24		S1782E	Q6P9K8	Caskin1	ENSMUSG00000033597	0.7715	0.1377	7	59	Ankyrin repeat (IPR002110)
	WT	Q8BLK3	Lsamp	ENSMUSG00000061080	0.9791	0.0062	6	59		S1782E	Q8BLK3	Lsamp	ENSMUSG00000061080	0.9044	0.0502	7	17
	WT	Q99104	Myo5a	ENSMUSG00000034593	0.9791	0.0062	6	17		S1782E	Q99104	Myo5a	ENSMUSG00000034593	0.82	0.1144	7	73	Calmodulin binding (GO:0005516)
	WT	Q9DBC7	Prkar1a	ENSMUSG00000020612	0.9792	0.0062	6	73		S1782E	Q9DBC7	Prkar1a	ENSMUSG00000020612	0.8395	0.1043	7	12
	WT	Q3TDD9	Ppp1r21	ENSMUSG00000034709	0.9788	0.0063	6	12		S1782E	Q3TDD9	Ppp1r21	ENSMUSG00000034709	0.7983	0.1242	7	23
	WT	Q9JJK2	Lancl2	ENSMUSG00000062190	0.9788	0.0063	6	23		S1782E	Q9JJK2	Lancl2	ENSMUSG00000062190	0.8482	0.0978	7	22
	WT	P62855	Rps26	ENSMUSG00000025362	0.9784	0.0064	6	22		S1782E	P62855	Rps26	ENSMUSG00000025362	0.7954	0.1257	7	7	Ribosome (mmu03010)
	WT	Q60631	Grb2	ENSMUSG00000059923	0.9785	0.0064	6	7		S1782E	Q60631	Grb2	ENSMUSG00000059923	0.8947	0.0594	7	23
	WT	Q9CZM2	Rpl15	ENSMUSG00000012405	0.9784	0.0064	6	23		S1782E	Q9CZM2	Rpl15	ENSMUSG00000012405	0.8169	0.116	7	9	Ribosome (mmu03010)
	WT	Q8BGN3	Enpp6	ENSMUSG00000038173	0.9783	0.0065	6	9		S1782E	Q8BGN3	Enpp6	ENSMUSG00000038173	0.8658	0.083	7	12
	WT	Q920Q4	Vps16	ENSMUSG00000027411	0.9782	0.0065	6	12		S1782E	Q920Q4	Vps16	ENSMUSG00000027411	0.8148	0.117	7	22
	WT	Q9CRB9	Chchd3	ENSMUSG00000053768	0.9782	0.0065	6	22		S1782E	Q9CRB9	Chchd3	ENSMUSG00000053768	0.7725	0.137	7	15
	WT	Q6I6G8	Hecw2	ENSMUSG00000042807	0.978	0.0066	6	15		S1782E	Q6I6G8	Hecw2	ENSMUSG00000042807	0.8139	0.1174	7	27
	WT	Q9CY57	Chtop	ENSMUSG00000001017	0.978	0.0066	6	27		S1782E	Q9CY57	Chtop	ENSMUSG00000001017	0.8564	0.0926	7	6
	WT	O09161	Casq2	ENSMUSG00000027861	0.9775	0.0067	6	6		S1782E	O09161	Casq2	ENSMUSG00000027861	0.6796	0.1872	7	3
	WT	P62702	Rps4x	ENSMUSG00000031320	0.9775	0.0067	6	3		S1782E	P62702	Rps4x	ENSMUSG00000031320	0.8629	0.0857	7	29	Ribosome (mmu03010)
	WT	Q6ZQ58	Larp1	ENSMUSG00000037331	0.9777	0.0067	6	29		S1782E	Q6ZQ58	Larp1	ENSMUSG00000037331	0.7505	0.1491	7	18
	WT	Q91W50	Csde1	ENSMUSG00000068823	0.9774	0.0068	6	18		S1782E	Q91W50	Csde1	ENSMUSG00000068823	0.8114	0.1189	7	36
	WT	Q9ES28	Arhgef7	ENSMUSG00000031511	0.9774	0.0068	6	36		S1782E	Q9ES28	Arhgef7	ENSMUSG00000031511	0.7861	0.1299	7	26	Intracellular signal transduction (GO:0035556); Small GTPase mediated signal transduction (GO:0007264);Guanyl-nucleotide exchange factor activity (GO:0005085)
	WT	B1AWN6	Scn2a	ENSMUSG00000075318	0.9773	0.0069	6	26		S1782E	B1AWN6	Scn2a	ENSMUSG00000075318	0.8364	0.106	7	20
	WT	Q8CH77	Nav1	ENSMUSG00000009418	0.9772	0.0069	6	20		S1782E	Q8CH77	Nav1	ENSMUSG00000009418	0.7501	0.1493	7	49	Developmental protein (KW-0217)
	WT	P70398	Usp9x	ENSMUSG00000031010	0.9768	0.007	6	49		S1782E	P70398	Usp9x	ENSMUSG00000031010	0.8664	0.0827	7	66
	WT	Q99MX0	Tktl1	ENSMUSG00000031397	0.9768	0.007	6	66		S1782E	Q99MX0	Tktl1	ENSMUSG00000031397	0.7585	0.1439	7	1
	WT	Q9D3A8	Nos1ap	ENSMUSG00000038473	0.9771	0.007	6	1		S1782E	Q9D3A8	Nos1ap	ENSMUSG00000038473	0.7381	0.1547	7	7		+	PMID: 35383335
	WT	Q9QZB1	Rgs20	ENSMUSG00000002459	0.977	0.007	6	7		S1782E	Q9QZB1	Rgs20	ENSMUSG00000002459	0.8764	0.0742	7	2
	WT	Q99PJ0	Ntm	ENSMUSG00000059974	0.9766	0.0071	6	2		S1782E	Q99PJ0	Ntm	ENSMUSG00000059974	0.8821	0.0691	7	18
	WT	Q9JM52	Mink1	ENSMUSG00000020827	0.9767	0.0071	6	18		S1782E	Q9JM52	Mink1	ENSMUSG00000020827	0.7763	0.1339	7	23	Intracellular signal transduction (GO:0035556)
	WT	Q64337	Sqstm1	ENSMUSG00000015837	0.9765	0.0072	6	23		S1782E	Q64337	Sqstm1	ENSMUSG00000015837	0.8384	0.1048	7	8	Pathways of neurodegeneration - multiple diseases (mmu05022), Zinc-finger (KW-0863)
	WT	P19246	Nefh	ENSMUSG00000020396	0.9759	0.0073	6	8		S1782E	P19246	Nefh	ENSMUSG00000020396	0.8729	0.0771	7	31	Pathways of neurodegeneration - multiple diseases (mmu05022)
	WT	P70188	Kifap3	ENSMUSG00000026585	0.976	0.0073	6	31		S1782E	P70188	Kifap3	ENSMUSG00000026585	0.8038	0.1223	7	25	Kinesin complex (GO:0005871)
	WT	Q91YI1	Atg13	ENSMUSG00000027244	0.9759	0.0073	6	25		S1782E	Q91YI1	Atg13	ENSMUSG00000027244	0.6676	0.1933	7	2
	WT	O35704	Sptlc1	ENSMUSG00000021468	0.9755	0.0074	6	2		S1782E	O35704	Sptlc1	ENSMUSG00000021468	0.8715	0.0779	7	1
	WT	Q3UHI0	Ccser2	ENSMUSG00000058690	0.9755	0.0074	6	1		S1782E	Q3UHI0	Ccser2	ENSMUSG00000058690	0.8162	0.1164	7	2
	WT	Q3UJB9	Edc4	ENSMUSG00000036270	0.9756	0.0074	6	2		S1782E	Q3UJB9	Edc4	ENSMUSG00000036270	0.8386	0.1047	7	23		+	PMID: 23218666
	WT	Q3TLI0	Trappc10	ENSMUSG00000000374	0.9754	0.0075	6	23		S1782E	Q3TLI0	Trappc10	ENSMUSG00000000374	0.86	0.0884	7	17
	WT	P46460	Nsf	ENSMUSG00000034187	0.9751	0.0077	6	17		S1782E	P46460	Nsf	ENSMUSG00000034187	0.7353	0.1566	7	108
	WT	Q6PEE2	Ctif	ENSMUSG00000052928	0.9751	0.0077	6	108		S1782E	Q6PEE2	Ctif	ENSMUSG00000052928	0.7477	0.1507	7	5
	WT	Q8CIP4	Mark4	ENSMUSG00000030397	0.9748	0.0077	6	5		S1782E	Q8CIP4	Mark4	ENSMUSG00000030397	0.7612	0.1426	7	20	Intracellular signal transduction (GO:0035556); Microtubule binding (GO:0008017), Tau-protein kinase activity (GO:0050321)
	WT	P08553	Nefm	ENSMUSG00000022054	0.9743	0.0078	6	20		S1782E	P08553	Nefm	ENSMUSG00000022054	0.9019	0.0536	7	61	Pathways of neurodegeneration - multiple diseases (mmu05022)
	WT	Q5SP85	Ccdc85a	ENSMUSG00000032878	0.9745	0.0078	6	61		S1782E	Q5SP85	Ccdc85a	ENSMUSG00000032878	0.7864	0.1295	7	2
	WT	Q8CDV6	Ccdc63	ENSMUSG00000043036	0.9741	0.0079	6	2		S1782E	Q8CDV6	Ccdc63	ENSMUSG00000043036	0.8575	0.0899	7	1
	WT	Q8VDJ3	Hdlbp	ENSMUSG00000034088	0.9742	0.0079	6	1		S1782E	Q8VDJ3	Hdlbp	ENSMUSG00000034088	0.7308	0.16	7	54
	WT	Q8VHX2	Edaradd	ENSMUSG00000095105	0.9742	0.0079	6	54		S1782E	Q8VHX2	Edaradd	ENSMUSG00000095105	0.8491	0.0972	7	1
	WT	O35387	Hax1	ENSMUSG00000027944	0.9739	0.008	6	1		S1782E	O35387	Hax1	ENSMUSG00000027944	0.8703	0.0793	7	8
	WT	Q61189	Clns1a	ENSMUSG00000025439	0.9739	0.008	6	8		S1782E	Q61189	Clns1a	ENSMUSG00000025439	0.8179	0.1153	7	1
	WT	Q8VDD5	Myh9	ENSMUSG00000022443	0.974	0.008	6	1		S1782E	Q8VDD5	Myh9	ENSMUSG00000022443	0.8686	0.0806	7	102	Calmodulin binding (GO:0005516)
	WT	Q8K406	Lgi3	ENSMUSG00000033595	0.9738	0.0081	6	102		S1782E	Q8K406	Lgi3	ENSMUSG00000033595	0.8493	0.097	7	21
	WT	Q9D8E6	Rpl4	ENSMUSG00000032399	0.9738	0.0081	6	21		S1782E	Q9D8E6	Rpl4	ENSMUSG00000032399	0.7712	0.1382	7	37	Ribosome (mmu03010)
	WT	Q6NWV3	Ift122	ENSMUSG00000030323	0.9736	0.0082	6	37		S1782E	Q6NWV3	Ift122	ENSMUSG00000030323	0.6238	0.2165	7	6
	WT	Q8BYI9	Tnr	ENSMUSG00000015829	0.9735	0.0082	6	6		S1782E	Q8BYI9	Tnr	ENSMUSG00000015829	0.8307	0.1082	7	56	Proteoglycan (KW-0654)
	WT	Q5SSL4	Abr	ENSMUSG00000017631	0.9731	0.0083	6	56		S1782E	Q5SSL4	Abr	ENSMUSG00000017631	0.7649	0.1404	7	26	Intracellular signal transduction (GO:0035556); Guanyl-nucleotide exchange factor activity (GO:0005085)
	WT	Q6R891	Ppp1r9b	ENSMUSG00000038976	0.9731	0.0083	6	26		S1782E	Q6R891	Ppp1r9b	ENSMUSG00000038976	0.8179	0.1153	7	7	PDZ domain (IPR001478), Developmental protein (KW-0217)
	WT	Q80UK0	Sestd1	ENSMUSG00000042272	0.9734	0.0083	6	7		S1782E	Q80UK0	Sestd1	ENSMUSG00000042272	0.8091	0.1202	7	11
	WT	Q8BI71	Exoc3l1	ENSMUSG00000043251	0.9734	0.0083	6	11		S1782E	Q8BI71	Exoc3l1	ENSMUSG00000043251	0.8398	0.1037	7	1
	WT	Q9D415	Dlgap1	ENSMUSG00000003279	0.9731	0.0083	6	1		S1782E	Q9D415	Dlgap1	ENSMUSG00000003279	0.867	0.0821	7	15
	WT	Q91V14	Slc12a5	ENSMUSG00000017740	0.9724	0.0085	6	15		S1782E	Q91V14	Slc12a5	ENSMUSG00000017740	0.908	0.0457	7	34	Neuron projection (GO:0043005)
	WT	Q9D1R9	Rpl34	ENSMUSG00000068396;ENSMUSG00000062006	0.9729	0.0085	6	34		S1782E	Q9D1R9	Rpl34	ENSMUSG00000068396;ENSMUSG00000062006	0.8364	0.106	7	10	Ribosome (mmu03010)
	WT	Q9ERR1	Ndel1	ENSMUSG00000018736	0.973	0.0085	6	10		S1782E	Q9ERR1	Ndel1	ENSMUSG00000018736	0.7835	0.1313	7	7	Kinesin complex (GO:0005871); Microtubule binding (GO:0008017), Developmental protein (KW-0217)
	WT	P70396	Dlx5	ENSMUSG00000029755	0.9722	0.0086	6	7		S1782E	P70396	Dlx5	ENSMUSG00000029755	0.858	0.0896	7	1
	WT	Q8BHJ5	Tbl1xr1	ENSMUSG00000027630	0.9718	0.0087	6	1		S1782E	Q8BHJ5	Tbl1xr1	ENSMUSG00000027630	0.8293	0.109	7	5
	WT	A2AHC3	Camsap1	ENSMUSG00000026933	0.9717	0.0088	6	5		S1782E	A2AHC3	Camsap1	ENSMUSG00000026933	0.753	0.1481	7	27	Microtubule binding (GO:0008017); Calmodulin binding (GO:0005516)
	WT	B2RQC6	Cad	ENSMUSG00000013629	0.9717	0.0088	6	27		S1782E	B2RQC6	Cad	ENSMUSG00000013629	0.877	0.0731	7	40
	WT	Q8BX07	Ctdsp2	ENSMUSG00000078429	0.9715	0.0089	6	40		S1782E	Q8BX07	Ctdsp2	ENSMUSG00000078429	0.8452	0.1	7	1
	WT	Q8R138	Tmem119	ENSMUSG00000054675	0.9716	0.0089	6	1		S1782E	Q8R138	Tmem119	ENSMUSG00000054675	0.5487	0.2628	7	1
	WT	O54865	Gucy1b1	ENSMUSG00000028005	0.9712	0.009	6	1		S1782E	O54865	Gucy1b1	ENSMUSG00000028005	0.8419	0.1019	7	24	Intracellular signal transduction (GO:0035556)
	WT	Q3UUQ7	Pgap1	ENSMUSG00000073678	0.9712	0.009	6	24		S1782E	Q3UUQ7	Pgap1	ENSMUSG00000073678	0.7448	0.1523	7	6
	WT	Q80TE7	Lrrc7	ENSMUSG00000028176	0.9714	0.009	6	6		S1782E	Q80TE7	Lrrc7	ENSMUSG00000028176	0.8353	0.1064	7	16	PDZ domain (IPR001478)
	WT	Q99M87	Dnaja3	ENSMUSG00000004069	0.9712	0.009	6	16		S1782E	Q99M87	Dnaja3	ENSMUSG00000004069	0.8781	0.0723	7	12	Small GTPase mediated signal transduction (GO:0007264), Zinc-finger (KW-0863)	+	PMID: 26198764; PMID: 35396580
	WT	P62281	Rps11	ENSMUSG00000003429	0.971	0.0092	6	12		S1782E	P62281	Rps11	ENSMUSG00000003429	0.8173	0.1157	7	17	Ribosome (mmu03010)
	WT	Q3TJZ6	Fam98a	ENSMUSG00000002017	0.9711	0.0092	6	17		S1782E	Q3TJZ6	Fam98a	ENSMUSG00000002017	0.8128	0.1181	7	7
	WT	O08672	Kifc2	ENSMUSG00000004187	0.9706	0.0093	6	7		S1782E	O08672	Kifc2	ENSMUSG00000004187	0.7635	0.1413	7	29
	WT	Q80TV8	Clasp1	ENSMUSG00000064302	0.9706	0.0093	6	29		S1782E	Q80TV8	Clasp1	ENSMUSG00000064302	0.763	0.1416	7	43	Microtubule binding (GO:0008017)
	WT	A2ARS0	Ankrd63	ENSMUSG00000078137	0.9705	0.0094	6	43		S1782E	A2ARS0	Ankrd63	ENSMUSG00000078137	0.8528	0.0957	7	13	Ankyrin repeat (IPR002110)	+	PMID: 32188935
	WT	Q80UP3	Dgkz	ENSMUSG00000040479	0.9704	0.0095	6	13		S1782E	Q80UP3	Dgkz	ENSMUSG00000040479	0.783	0.1319	7	27	Intracellular signal transduction (GO:0035556), Protein kinase C-like, phorbol ester/diacylglycerol binding (IPR002219), Ankyrin repeat (IPR002110), Zinc-finger (KW-0863)	+	PMID: 33479212; PMID: 29483656; PMID: 31268507; PMID: 33686288; PMID: 26198764; PMID: 34159505
	WT	Q8JZP9	Gas2l1	ENSMUSG00000034201	0.97	0.0095	6	27		S1782E	Q8JZP9	Gas2l1	ENSMUSG00000034201	0.6581	0.1975	7	14
	WT	Q9Z1T2	Thbs4	ENSMUSG00000021702	0.9704	0.0095	6	14		S1782E	Q9Z1T2	Thbs4	ENSMUSG00000021702	0.861	0.0876	7	10
	WT	P62717	Rpl18a	ENSMUSG00000045128	0.9696	0.0096	6	10		S1782E	P62717	Rpl18a	ENSMUSG00000045128	0.8204	0.1141	7	16	Ribosome (mmu03010)
	WT	Q3UN16	Gpr162	ENSMUSG00000038390	0.9696	0.0096	6	16		S1782E	Q3UN16	Gpr162	ENSMUSG00000038390	0.8187	0.1149	7	2
	WT	Q78XF5	Ostc	ENSMUSG00000041084	0.9698	0.0096	6	2		S1782E	Q78XF5	Ostc	ENSMUSG00000041084	0.7351	0.1567	7	1
	WT	Q9ERA6	Tfip11	ENSMUSG00000029345	0.9696	0.0096	6	1		S1782E	Q9ERA6	Tfip11	ENSMUSG00000029345	0.8397	0.1039	7	1
	WT	P08551	Nefl	ENSMUSG00000022055	0.9691	0.0098	6	1		S1782E	P08551	Nefl	ENSMUSG00000022055	0.8801	0.0702	7	52	Pathways of neurodegeneration - multiple diseases (mmu05022)
	WT	P63034	Cyth2	ENSMUSG00000003269	0.9689	0.0098	6	52		S1782E	P63034	Cyth2	ENSMUSG00000003269	0.8038	0.1223	7	8	Guanyl-nucleotide exchange factor activity (GO:0005085)
	WT	Q6ZPT1	Klhl9	ENSMUSG00000070923	0.9689	0.0098	6	8		S1782E	Q6ZPT1	Klhl9	ENSMUSG00000070923	0.8289	0.1095	7	13
	WT	Q9CXS4	Cenpv	ENSMUSG00000018509	0.9694	0.0098	6	13		S1782E	Q9CXS4	Cenpv	ENSMUSG00000018509	0.7585	0.1439	7	9
	WT	Q8K310	Matr3	ENSMUSG00000037236	0.9687	0.0099	6	9		S1782E	Q8K310	Matr3	ENSMUSG00000037236	0.827	0.1106	7	24	Zinc-finger (KW-0863)
	WT	Q62210	Birc2	ENSMUSG00000057367	0.9685	0.01	6	24		S1782E	Q62210	Birc2	ENSMUSG00000057367	0.8553	0.0936	7	1
	WT	Q8CIQ7	Dock3	ENSMUSG00000039716	0.9682	0.01	6	1		S1782E	Q8CIQ7	Dock3	ENSMUSG00000039716	0.8342	0.1069	7	21	Small GTPase mediated signal transduction (GO:0007264); Guanyl-nucleotide exchange factor activity (GO:0005085)
	WT	P55012	Slc12a2	ENSMUSG00000024597	0.9681	0.0101	6	21		S1782E	P55012	Slc12a2	ENSMUSG00000024597	0.8292	0.1091	7	8
	WT	Q9ESJ4	Nckipsd	ENSMUSG00000032598	0.9679	0.0101	6	8		S1782E	Q9ESJ4	Nckipsd	ENSMUSG00000032598	0.741	0.1535	7	23
	WT	Q9WTX2	Prkra	ENSMUSG00000002731	0.9679	0.0101	6	23		S1782E	Q9WTX2	Prkra	ENSMUSG00000002731	0.8208	0.1137	7	11
	WT	P70704	Atp8a1	ENSMUSG00000037685	0.9677	0.0102	6	11		S1782E	P70704	Atp8a1	ENSMUSG00000037685	0.8708	0.0785	7	32
	WT	Q8R307	Vps18	ENSMUSG00000034216	0.9677	0.0102	6	32		S1782E	Q8R307	Vps18	ENSMUSG00000034216	0.7692	0.1392	7	25	Zinc-finger (KW-0863)
	WT	Q9R1R2	Trim3	ENSMUSG00000036989	0.9678	0.0102	6	25		S1782E	Q9R1R2	Trim3	ENSMUSG00000036989	0.8068	0.1212	7	26	Zinc-finger (KW-0863)
	WT	O35600	Abca4	ENSMUSG00000028125	0.9676	0.0103	6	26		S1782E	O35600	Abca4	ENSMUSG00000028125	0.8851	0.0667	7	1
	WT	Q8K3E5	Ahi1	ENSMUSG00000019986	0.9668	0.0104	6	1		S1782E	Q8K3E5	Ahi1	ENSMUSG00000019986	0.6701	0.192	7	28	Developmental protein (KW-0217)
	WT	Q62108	Dlg4	ENSMUSG00000020886	0.9664	0.0106	6	28		S1782E	Q62108	Dlg4	ENSMUSG00000020886	0.8553	0.0936	7	22	PDZ domain (IPR001478), Pathways of neurodegeneration - multiple diseases (mmu05022)
	WT	Q80Z38	Shank2	ENSMUSG00000037541	0.9664	0.0106	6	22		S1782E	Q80Z38	Shank2	ENSMUSG00000037541	0.8163	0.1162	7	21	PDZ domain (IPR001478), Ankyrin repeat (IPR002110)
	WT	Q8BG02	Ppp2r2c	ENSMUSG00000029120	0.9665	0.0106	6	21		S1782E	Q8BG02	Ppp2r2c	ENSMUSG00000029120	0.8065	0.1216	7	5
	WT	P62900	Rpl31	ENSMUSG00000073702	0.9656	0.0107	6	5		S1782E	P62900	Rpl31	ENSMUSG00000073702	0.9373	0.02	7	10
	WT	Q99L88	Sntb1	ENSMUSG00000060429	0.9654	0.0108	6	10		S1782E	Q99L88	Sntb1	ENSMUSG00000060429	0.6009	0.2292	7	1
	WT	O54946	Dnajb6	ENSMUSG00000029131	0.9653	0.0109	6	1		S1782E	O54946	Dnajb6	ENSMUSG00000029131	0.8129	0.1178	7	12
	WT	P62830	Rpl23	ENSMUSG00000071415	0.9653	0.0109	6	12		S1782E	P62830	Rpl23	ENSMUSG00000071415	0.7975	0.1243	7	10	Ribosome (mmu03010)
	WT	P62892	Rpl39	ENSMUSG00000079641	0.9651	0.011	6	10		S1782E	P62892	Rpl39	ENSMUSG00000079641	0.887	0.0653	7	1	Ribosome (mmu03010)
	WT	Q8BXK8	Agap1	ENSMUSG00000055013	0.9648	0.0111	6	1		S1782E	Q8BXK8	Agap1	ENSMUSG00000055013	0.7712	0.1382	7	11	Ankyrin repeat (IPR002110), Zinc-finger (KW-0863)
	WT	Q8K1A6	Cc2d1a	ENSMUSG00000036686	0.9648	0.0111	6	11		S1782E	Q8K1A6	Cc2d1a	ENSMUSG00000036686	0.6364	0.2093	7	18
	WT	Q505D1	Ankrd28	ENSMUSG00000014496	0.9646	0.0112	6	18		S1782E	Q505D1	Ankrd28	ENSMUSG00000014496	0.7958	0.1253	7	25	Ankyrin repeat (IPR002110)
	WT	Q69ZT9	Tbc1d30	ENSMUSG00000052302	0.9646	0.0112	6	25		S1782E	Q69ZT9	Tbc1d30	ENSMUSG00000052302	0.7345	0.1575	7	10
	WT	P14131	Rps16	ENSMUSG00000037563	0.9643	0.0113	6	10		S1782E	P14131	Rps16	ENSMUSG00000037563	0.796	0.125	7	14	Ribosome (mmu03010)
	WT	P28740	Kif2a	ENSMUSG00000021693	0.9644	0.0113	6	14		S1782E	P28740	Kif2a	ENSMUSG00000021693	0.8288	0.1096	7	34	Kinesin complex (GO:0005871); Microtubule binding (GO:0008017), Developmental protein (KW-0217)
	WT	P62301	Rps13	ENSMUSG00000090862	0.9643	0.0113	6	34		S1782E	P62301	Rps13	ENSMUSG00000090862	0.8827	0.0689	7	14	Ribosome (mmu03010)
	WT	Q7TMS5	Abcg2	ENSMUSG00000029802	0.964	0.0114	6	14		S1782E	Q7TMS5	Abcg2	ENSMUSG00000029802	0.7293	0.1613	7	3
	WT	Q922D4	Ppp6r3	ENSMUSG00000024908	0.9642	0.0114	6	3		S1782E	Q922D4	Ppp6r3	ENSMUSG00000024908	0.7605	0.143	7	13
	WT	Q5DTL9	Slc4a10	ENSMUSG00000026904	0.9638	0.0115	6	13		S1782E	Q5DTL9	Slc4a10	ENSMUSG00000026904	0.8371	0.1056	7	20		+	PMID: 31374203; PMID: 29483656; PMID: 35396580; PMID: 31268507; PMID: 25056061; PMID: 26198764
	WT	Q9DCJ7	Aurkaip1	ENSMUSG00000065990	0.9635	0.0115	6	20		S1782E	Q9DCJ7	Aurkaip1	ENSMUSG00000065990	0.9286	0.0278	7	2
	WT	Q9QXE7	Tbl1x	ENSMUSG00000025246	0.9635	0.0115	6	2		S1782E	Q9QXE7	Tbl1x	ENSMUSG00000025246	0.8017	0.1228	7	5
	WT	Q8K4P8	Hecw1	ENSMUSG00000021301	0.9633	0.0116	6	5		S1782E	Q8K4P8	Hecw1	ENSMUSG00000021301	0.7565	0.1457	7	25
	WT	P23242	Gja1	ENSMUSG00000050953	0.963	0.0117	6	25		S1782E	P23242	Gja1	ENSMUSG00000050953	0.8417	0.1024	7	13
	WT	Q8C4Y3	Nelfb	ENSMUSG00000013465	0.963	0.0117	6	13		S1782E	Q8C4Y3	Nelfb	ENSMUSG00000013465	0.7991	0.1238	7	1
	WT	Q8R4V2	Dusp15	ENSMUSG00000042662	0.9631	0.0117	6	1		S1782E	Q8R4V2	Dusp15	ENSMUSG00000042662	0.9203	0.0357	7	1
	WT	Q6ZWR6	Syne1	ENSMUSG00000096054	0.9629	0.0118	6	1		S1782E	Q6ZWR6	Syne1	ENSMUSG00000096054	0.8084	0.1207	7	89
	WT	Q9JJA9	Tamalin	ENSMUSG00000000531	0.9624	0.0119	6	89		S1782E	Q9JJA9	Tamalin	ENSMUSG00000000531	0.7576	0.1448	7	6	PDZ domain (IPR001478)
	WT	Q9JME5	Ap3b2	ENSMUSG00000062444	0.9625	0.0119	6	6		S1782E	Q9JME5	Ap3b2	ENSMUSG00000062444	0.7814	0.1327	7	48
	WT	Q6ZPE2	Sbf1	ENSMUSG00000036529	0.962	0.012	6	48		S1782E	Q6ZPE2	Sbf1	ENSMUSG00000036529	0.81	0.1197	7	53	Guanyl-nucleotide exchange factor activity (GO:0005085)
	WT	Q8BGV7	Kctd13	ENSMUSG00000030685	0.9619	0.012	6	53		S1782E	Q8BGV7	Kctd13	ENSMUSG00000030685	0.8112	0.1191	7	8		+	PMID: 32606422; PMID: 30285260; PMID: 31268507; PMID: 25056061; PMID: 26198764
	WT	O70589	Cask	ENSMUSG00000031012	0.9615	0.0121	6	8		S1782E	O70589	Cask	ENSMUSG00000031012	0.8733	0.0765	7	36	Calmodulin binding (GO:0005516), PDZ domain (IPR001478)
	WT	Q8R4H2	Arhgef12	ENSMUSG00000059495	0.9615	0.0121	6	36		S1782E	Q8R4H2	Arhgef12	ENSMUSG00000059495	0.7105	0.1729	7	41	Intracellular signal transduction (GO:0035556); Guanyl-nucleotide exchange factor activity (GO:0005085), PDZ domain (IPR001478)
	WT	O88951	Lin7b	ENSMUSG00000003872	0.9604	0.0122	6	41		S1782E	O88951	Lin7b	ENSMUSG00000003872	0.8528	0.0957	7	6	PDZ domain (IPR001478)
	WT	P08414	Camk4	ENSMUSG00000038128	0.9608	0.0122	6	6		S1782E	P08414	Camk4	ENSMUSG00000038128	0.6708	0.1915	7	26	Intracellular signal transduction (GO:0035556); Calmodulin binding (GO:0005516)
	WT	Q925I1	Atad3	ENSMUSG00000029036	0.9604	0.0122	6	26		S1782E	Q925I1	Atad3	ENSMUSG00000029036	0.7973	0.1246	7	17
	WT	Q62059	Vcan	ENSMUSG00000021614	0.96	0.0123	6	17		S1782E	Q62059	Vcan	ENSMUSG00000021614	0.7955	0.1254	7	21	Proteoglycan (KW-0654)
	WT	P49615	Cdk5	ENSMUSG00000028969	0.9595	0.0124	6	21		S1782E	P49615	Cdk5	ENSMUSG00000028969	0.8315	0.108	7	20	Tau-protein kinase activity (GO:0050321), Pathways of neurodegeneration - multiple diseases (mmu05022)
	WT	Q8CDA1	Inpp5f	ENSMUSG00000042105	0.9593	0.0124	6	20		S1782E	Q8CDA1	Inpp5f	ENSMUSG00000042105	0.9354	0.0217	7	1
	WT	Q61735	Cd47	ENSMUSG00000055447	0.9592	0.0125	6	1		S1782E	Q61735	Cd47	ENSMUSG00000055447	0.8983	0.057	7	6
	WT	Q6QI06	Rictor	ENSMUSG00000050310	0.9589	0.0125	6	6		S1782E	Q6QI06	Rictor	ENSMUSG00000050310	0.7154	0.1678	7	25
	WT	O54781	Srpk2	ENSMUSG00000062604	0.9587	0.0126	6	25		S1782E	O54781	Srpk2	ENSMUSG00000062604	0.7749	0.1349	7	12	Intracellular signal transduction (GO:0035556)	+	PMID: 33479212; PMID: 30285260; PMID: 29483656; PMID: 31835028; PMID: 28540026; PMID: 28991256; PMID: 31268507; PMID: 33686288
	WT	Q8QZT2	Ccsap	ENSMUSG00000031971	0.9588	0.0126	6	12		S1782E	Q8QZT2	Ccsap	ENSMUSG00000031971	0.7484	0.15	7	10	Microtubule binding (GO:0008017), Developmental protein (KW-0217)
	WT	P98084	Apba2	ENSMUSG00000030519	0.9582	0.0128	6	10		S1782E	P98084	Apba2	ENSMUSG00000030519	0.8568	0.0918	7	16	PDZ domain (IPR001478)
	WT	Q8C015	Pak5	ENSMUSG00000039913	0.9583	0.0128	6	16		S1782E	Q8C015	Pak5	ENSMUSG00000039913	0.7363	0.156	7	20	Intracellular signal transduction (GO:0035556)
	WT	O70492	Snx3	ENSMUSG00000019804	0.9575	0.0129	6	20		S1782E	O70492	Snx3	ENSMUSG00000019804	0.6573	0.1983	7	8
	WT	P62264	Rps14	ENSMUSG00000024608	0.9577	0.0129	6	8		S1782E	P62264	Rps14	ENSMUSG00000024608	0.8196	0.1146	7	13	Ribosome (mmu03010)
	WT	P28028	Braf	ENSMUSG00000002413	0.9574	0.013	6	13		S1782E	P28028	Braf	ENSMUSG00000002413	0.7322	0.1591	7	7	Intracellular signal transduction (GO:0035556), Protein kinase C-like, phorbol ester/diacylglycerol binding (IPR002219), Pathways of neurodegeneration - multiple diseases (mmu05022)
	WT	Q8BPN8	Dmxl2	ENSMUSG00000041268	0.9573	0.013	6	7		S1782E	Q8BPN8	Dmxl2	ENSMUSG00000041268	0.8414	0.1026	7	100
	WT	P57016	Lad1	ENSMUSG00000041782	0.957	0.0131	6	100		S1782E	P57016	Lad1	ENSMUSG00000041782	0.8984	0.0567	7	1
	WT	P63082	Atp6v0c	ENSMUSG00000024121	0.9568	0.0132	6	1		S1782E	P63082	Atp6v0c	ENSMUSG00000024121	0.9073	0.0472	7	7	Proton-transporting V-type ATPase, V0 domain (GO:0033179), Tuberculosis (mmu05152)
	WT	Q8N7N5	Dcaf8	ENSMUSG00000026554	0.9568	0.0132	6	7		S1782E	Q8N7N5	Dcaf8	ENSMUSG00000026554	0.7644	0.1408	7	10
	WT	Q14C51	Ptcd3	ENSMUSG00000063884	0.9566	0.0133	6	10		S1782E	Q14C51	Ptcd3	ENSMUSG00000063884	0.823	0.1122	7	12
	WT	Q61290	Cacna1e	ENSMUSG00000004110	0.9565	0.0134	6	12		S1782E	Q61290	Cacna1e	ENSMUSG00000004110	0.7923	0.1268	7	28
	WT	Q8BJZ4	Mrps35	ENSMUSG00000040112	0.9565	0.0134	6	28		S1782E	Q8BJZ4	Mrps35	ENSMUSG00000040112	0.7968	0.1247	7	9
	WT	Q6ZQ82	Arhgap26	ENSMUSG00000036452	0.9563	0.0135	6	9		S1782E	Q6ZQ82	Arhgap26	ENSMUSG00000036452	0.8215	0.1132	7	12
	WT	Q921Q7	Rin1	ENSMUSG00000024883	0.9563	0.0135	6	12		S1782E	Q921Q7	Rin1	ENSMUSG00000024883	0.6589	0.197	7	9	Guanyl-nucleotide exchange factor activity (GO:0005085)
	WT	O08576	Rundc3a	ENSMUSG00000006575	0.956	0.0136	6	9		S1782E	O08576	Rundc3a	ENSMUSG00000006575	0.7846	0.1303	7	16
	WT	O54991	Cntnap1	ENSMUSG00000017167	0.956	0.0136	6	16		S1782E	O54991	Cntnap1	ENSMUSG00000017167	0.8211	0.1133	7	22
	WT	P60122	Ruvbl1	ENSMUSG00000030079	0.9557	0.0137	6	22		S1782E	P60122	Ruvbl1	ENSMUSG00000030079	0.847	0.0985	7	11
	WT	Q3UHL1	Camkv	ENSMUSG00000032936	0.9556	0.0138	6	11		S1782E	Q3UHL1	Camkv	ENSMUSG00000032936	0.6964	0.1795	7	40	Calmodulin binding (GO:0005516)
	WT	Q5U458	Dnajc11	ENSMUSG00000039768	0.9556	0.0138	6	40		S1782E	Q5U458	Dnajc11	ENSMUSG00000039768	0.6593	0.1968	7	12
	WT	P51954	Nek1	ENSMUSG00000031644	0.9555	0.014	6	12		S1782E	P51954	Nek1	ENSMUSG00000031644	0.7475	0.1511	7	25		+	PMID: 31268507; PMID: 31740837; PMID: 35396580; PMID: 32606422; PMID: 31374203; PMID: 30285260
	WT	Q9CPR4	Rpl17	ENSMUSG00000062328	0.9554	0.014	6	25		S1782E	Q9CPR4	Rpl17	ENSMUSG00000062328	0.8292	0.1091	7	21	Ribosome (mmu03010)
	WT	Q68FE2	Atg9a	ENSMUSG00000033124	0.9546	0.0141	6	21		S1782E	Q68FE2	Atg9a	ENSMUSG00000033124	0.9066	0.0478	7	1
	WT	Q8VHH5	Agap3	ENSMUSG00000023353	0.9547	0.0141	6	1		S1782E	Q8VHH5	Agap3	ENSMUSG00000023353	0.7276	0.1623	7	14	Ankyrin repeat (IPR002110), Zinc-finger (KW-0863)
	WT	Q9D8B4	Ndufa11	ENSMUSG00000002379	0.9546	0.0141	6	14		S1782E	Q9D8B4	Ndufa11	ENSMUSG00000002379	0.7418	0.1532	7	6	Pathways of neurodegeneration - multiple diseases (mmu05022)
	WT	Q69Z99	Znf512	ENSMUSG00000062761	0.9541	0.0142	6	6		S1782E	Q69Z99	Znf512	ENSMUSG00000062761	0.7361	0.1562	7	16	Zinc-finger (KW-0863)
	WT	Q80TM9	Nisch	ENSMUSG00000021910	0.954	0.0143	6	16		S1782E	Q80TM9	Nisch	ENSMUSG00000021910	0.7197	0.166	7	29		+	PMID: 35396580
	WT	P62918	Rpl8	ENSMUSG00000003970	0.9538	0.0144	6	29		S1782E	P62918	Rpl8	ENSMUSG00000003970	0.7831	0.1317	7	22	Ribosome (mmu03010)
	WT	Q9QVP9	Ptk2b	ENSMUSG00000059456	0.9536	0.0144	6	22		S1782E	Q9QVP9	Ptk2b	ENSMUSG00000059456	0.7877	0.1292	7	41		+	PMID: 35396580
	WT	Q61330	Cntn2	ENSMUSG00000053024	0.9535	0.0145	6	41		S1782E	Q61330	Cntn2	ENSMUSG00000053024	0.7842	0.1308	7	18		+	PMID: 30285260; PMID: 28991256; PMID: 26198764; PMID: 35396580
	WT	Q6P1F6	Ppp2r2a	ENSMUSG00000022052	0.9535	0.0145	6	18		S1782E	Q6P1F6	Ppp2r2a	ENSMUSG00000022052	0.7821	0.1321	7	20		+	PMID: 35522199
	WT	Q9Z1S3	Rasgrp1	ENSMUSG00000027347	0.9535	0.0145	6	20		S1782E	Q9Z1S3	Rasgrp1	ENSMUSG00000027347	0.7348	0.1572	7	28	Small GTPase mediated signal transduction (GO:0007264); Guanyl-nucleotide exchange factor activity (GO:0005085), Protein kinase C-like, phorbol ester/diacylglycerol binding (IPR002219), Zinc-finger (KW-0863)
	WT	Q6ZPQ6	Pitpnm2	ENSMUSG00000029406	0.9533	0.0147	6	28		S1782E	Q6ZPQ6	Pitpnm2	ENSMUSG00000029406	0.7694	0.139	7	44		+	PMID: 31268507; PMID: 33686288; PMID: 31740837; PMID: 35396580
	WT	Q9D1I6	Mrpl14	ENSMUSG00000023939	0.9531	0.0147	6	44		S1782E	Q9D1I6	Mrpl14	ENSMUSG00000023939	0.8625	0.086	7	3	Ribosome (mmu03010)
	WT	Q3UU96	Cdc42bpa	ENSMUSG00000026490	0.9527	0.0148	6	3		S1782E	Q3UU96	Cdc42bpa	ENSMUSG00000026490	0.617	0.2199	7	11	Intracellular signal transduction (GO:0035556), Protein kinase C-like, phorbol ester/diacylglycerol binding (IPR002219), Zinc-finger (KW-0863)
	WT	Q60673	Ptprn	ENSMUSG00000026204	0.953	0.0148	6	11		S1782E	Q60673	Ptprn	ENSMUSG00000026204	0.7507	0.1489	7	6
	WT	Q63912	Omg	ENSMUSG00000049612	0.9525	0.0149	6	6		S1782E	Q63912	Omg	ENSMUSG00000049612	0.8067	0.1214	7	9
	WT	Q8BSS9	Ppfia2	ENSMUSG00000053825	0.9526	0.0149	6	9		S1782E	Q8BSS9	Ppfia2	ENSMUSG00000053825	0.7217	0.1657	7	27		+	PMID: 22885689
	WT	Q8BI08	Mal2	ENSMUSG00000024479	0.9512	0.015	6	27		S1782E	Q8BI08	Mal2	ENSMUSG00000024479	0.7998	0.1236	7	2
	WT	Q921J2	Rheb	ENSMUSG00000028945	0.9512	0.015	6	2		S1782E	Q921J2	Rheb	ENSMUSG00000028945	0.8943	0.0596	7	19	Small GTPase mediated signal transduction (GO:0007264)
	WT	C8YR32	Loxhd1	ENSMUSG00000032818	0.9511	0.0152	6	19		S1782E	C8YR32	Loxhd1	ENSMUSG00000032818	0.622	0.217	7	1
	WT	Q8R1A4	Dock7	ENSMUSG00000028556	0.951	0.0152	6	1		S1782E	Q8R1A4	Dock7	ENSMUSG00000028556	0.7151	0.1681	7	28	Small GTPase mediated signal transduction (GO:0007264); Guanyl-nucleotide exchange factor activity (GO:0005085), Developmental protein (KW-0217)
	WT	O88199	Chst3	ENSMUSG00000057337	0.9504	0.0153	6	28		S1782E	O88199	Chst3	ENSMUSG00000057337	0.734	0.1578	7	1
	WT	Q8R0S4	Cacnb4	ENSMUSG00000017412	0.9504	0.0153	6	1		S1782E	Q8R0S4	Cacnb4	ENSMUSG00000017412	0.9038	0.0508	7	12
	WT	P69566	Ranbp9	ENSMUSG00000038546	0.9497	0.0154	6	12		S1782E	P69566	Ranbp9	ENSMUSG00000038546	0.7864	0.1295	7	9
	WT	Q569L8	Cenpj	ENSMUSG00000064128	0.9497	0.0154	6	9		S1782E	Q569L8	Cenpj	ENSMUSG00000064128	0.7428	0.1528	7	1
	WT	Q9QYR6	Map1a	ENSMUSG00000027254	0.9499	0.0154	6	1		S1782E	Q9QYR6	Map1a	ENSMUSG00000027254	0.813	0.1177	7	183	Microtubule binding (GO:0008017)
	WT	Q3UHE1	Pitpnm3	ENSMUSG00000040543	0.949	0.0156	6	183		S1782E	Q3UHE1	Pitpnm3	ENSMUSG00000040543	0.7984	0.1239	7	16
	WT	Q9ESM3	Hapln2	ENSMUSG00000004894	0.9488	0.0156	6	16		S1782E	Q9ESM3	Hapln2	ENSMUSG00000004894	0.7545	0.147	7	6
	WT	Q6PAM0	Prkab2	ENSMUSG00000038205	0.9485	0.0157	6	6		S1782E	Q6PAM0	Prkab2	ENSMUSG00000038205	0.8373	0.1053	7	5
	WT	Q99K46	Usp11	ENSMUSG00000031066	0.9485	0.0157	6	5		S1782E	Q99K46	Usp11	ENSMUSG00000031066	0.7308	0.16	7	14
	WT	P28656	Nap1l1	ENSMUSG00000058799	0.9484	0.0158	6	14		S1782E	P28656	Nap1l1	ENSMUSG00000058799	0.7638	0.1412	7	15
	WT	Q91Y86	Mapk8	ENSMUSG00000021936	0.9484	0.0158	6	15		S1782E	Q91Y86	Mapk8	ENSMUSG00000021936	0.71	0.173	7	5	Intracellular signal transduction (GO:0035556), Pathways of neurodegeneration - multiple diseases (mmu05022)
	WT	Q9D710	Tmx2	ENSMUSG00000050043	0.9484	0.0158	6	5		S1782E	Q9D710	Tmx2	ENSMUSG00000050043	0.8276	0.1103	7	13		+	PMID: 29483656; PMID: 28540026
	WT	P70302	Stim1	ENSMUSG00000030987	0.9483	0.016	6	13		S1782E	P70302	Stim1	ENSMUSG00000030987	0.7954	0.1257	7	6
	WT	P23819	Gria2	ENSMUSG00000033981	0.948	0.0161	6	6		S1782E	P23819	Gria2	ENSMUSG00000033981	0.844	0.101	7	33	Pathways of neurodegeneration - multiple diseases (mmu05022)
	WT	P62754	Rps6	ENSMUSG00000081406;ENSMUSG00000028495	0.9482	0.0161	6	33		S1782E	P62754	Rps6	ENSMUSG00000081406;ENSMUSG00000028495	0.7833	0.1316	7	18	Ribosome (mmu03010)
	WT	Q8K4G5	Ablim1	ENSMUSG00000025085	0.9478	0.0162	6	18		S1782E	Q8K4G5	Ablim1	ENSMUSG00000025085	0.8331	0.1075	7	9
	WT	Q9CYN9	Atp6ap2	ENSMUSG00000031007	0.9478	0.0162	6	9		S1782E	Q9CYN9	Atp6ap2	ENSMUSG00000031007	0.8044	0.122	7	11
	WT	Q8VHJ5	Mark1	ENSMUSG00000026620	0.9476	0.0163	6	11		S1782E	Q8VHJ5	Mark1	ENSMUSG00000026620	0.7512	0.1484	7	19	Intracellular signal transduction (GO:0035556), Tau-protein kinase activity (GO:0050321)
	WT	Q91VN4	Chchd6	ENSMUSG00000030086	0.9476	0.0163	6	19		S1782E	Q91VN4	Chchd6	ENSMUSG00000030086	0.7028	0.1768	7	9
	WT	Q9NYQ2	Hao2	ENSMUSG00000027870	0.9475	0.0164	6	9		S1782E	Q9NYQ2	Hao2	ENSMUSG00000027870	0.8418	0.1021	7	1
	WT	Q91ZX7	Lrp1	ENSMUSG00000040249	0.9472	0.0166	6	1		S1782E	Q91ZX7	Lrp1	ENSMUSG00000040249	0.8566	0.0923	7	48	Developmental protein (KW-0217)	+	PMID: 35396580
	WT	Q920I9	Wdr7	ENSMUSG00000040560	0.9468	0.0167	6	48		S1782E	Q920I9	Wdr7	ENSMUSG00000040560	0.8041	0.1222	7	56
	WT	Q9QZ41	Dbf4	ENSMUSG00000002297	0.9467	0.0167	6	56		S1782E	Q9QZ41	Dbf4	ENSMUSG00000002297	0.6281	0.2134	7	1
	WT	O35295	Purb	ENSMUSG00000094483	0.9465	0.0168	6	1		S1782E	O35295	Purb	ENSMUSG00000094483	0.7376	0.1549	7	24
	WT	Q3UH66	Wnk2	ENSMUSG00000037989	0.9465	0.0168	6	24		S1782E	Q3UH66	Wnk2	ENSMUSG00000037989	0.6574	0.1982	7	14	Intracellular signal transduction (GO:0035556)
	WT	Q569Z6	Thrap3	ENSMUSG00000043962	0.9465	0.0168	6	14		S1782E	Q569Z6	Thrap3	ENSMUSG00000043962	0.7813	0.1328	7	12
	WT	Q6PCP5	Mff	ENSMUSG00000026150	0.9459	0.017	6	12		S1782E	Q6PCP5	Mff	ENSMUSG00000026150	0.7452	0.1519	7	15
	WT	Q9CZG9	Pdzd11	ENSMUSG00000015668	0.9459	0.017	6	15		S1782E	Q9CZG9	Pdzd11	ENSMUSG00000015668	0.6993	0.1783	7	4	PDZ domain (IPR001478)
	WT	Q8BYR1	Lcmt2	ENSMUSG00000074890	0.9456	0.0171	6	4		S1782E	Q8BYR1	Lcmt2	ENSMUSG00000074890	0.7259	0.1631	7	1
	WT	Q9D1P0	Mrpl13	ENSMUSG00000022370	0.9457	0.0171	6	1		S1782E	Q9D1P0	Mrpl13	ENSMUSG00000022370	0.7624	0.1419	7	6	Ribosome (mmu03010)
	WT	O70443	Gnaz	ENSMUSG00000040009	0.9455	0.0172	6	6		S1782E	O70443	Gnaz	ENSMUSG00000040009	0.7884	0.1291	7	11
	WT	E9Q7X7	Nrxn2	ENSMUSG00000033768	0.9453	0.0173	6	11		S1782E	E9Q7X7	Nrxn2	ENSMUSG00000033768	0.7735	0.136	7	42
	WT	Q80X66	Btbd10	ENSMUSG00000038187	0.9451	0.0173	6	42		S1782E	Q80X66	Btbd10	ENSMUSG00000038187	0.7583	0.1442	7	6
	WT	B1AY10	Nfx1	ENSMUSG00000028423	0.9449	0.0174	6	6		S1782E	B1AY10	Nfx1	ENSMUSG00000028423	0.6554	0.1989	7	31
	WT	Q3UHC7	Dab2ip	ENSMUSG00000026883	0.9449	0.0174	6	31		S1782E	Q3UHC7	Dab2ip	ENSMUSG00000026883	0.7479	0.1504	7	11	Developmental protein (KW-0217)
	WT	Q91W86	Vps11	ENSMUSG00000032127	0.9448	0.0175	6	11		S1782E	Q91W86	Vps11	ENSMUSG00000032127	0.6136	0.2218	7	20	Zinc-finger (KW-0863)
	WT	Q9JKC8	Ap3m1	ENSMUSG00000021824	0.9448	0.0175	6	20		S1782E	Q9JKC8	Ap3m1	ENSMUSG00000021824	0.7317	0.1592	7	8
	WT	E9Q5C9	Nolc1	ENSMUSG00000015176	0.9444	0.0177	6	8		S1782E	E9Q5C9	Nolc1	ENSMUSG00000015176	0.7715	0.1377	7	14
	WT	O55106	Strn	ENSMUSG00000024077	0.9446	0.0177	6	14		S1782E	O55106	Strn	ENSMUSG00000024077	0.7935	0.1264	7	19	Calmodulin binding (GO:0005516)
	WT	Q7M6Z4	Kif27	ENSMUSG00000060176	0.9444	0.0177	6	19		S1782E	Q7M6Z4	Kif27	ENSMUSG00000060176	0.6447	0.2046	7	1
	WT	Q8CHR6	Dpyd	ENSMUSG00000033308	0.9444	0.0177	6	1		S1782E	Q8CHR6	Dpyd	ENSMUSG00000033308	0.7472	0.1513	7	1		+	PMID: 31374203; PMID: 30285260; PMID: 28991256; PMID: 31043756; PMID: 26198764; PMID: 35396580; PMID: 3675330;PMID: 29483656
	WT	P46660	Ina	ENSMUSG00000034336	0.9443	0.0179	6	1		S1782E	P46660	Ina	ENSMUSG00000034336	0.8254	0.111	7	46	Developmental protein (KW-0217)	+	PMID: 33686288
	WT	Q5SSM3	Arhgap44	ENSMUSG00000033389	0.9442	0.018	6	46		S1782E	Q5SSM3	Arhgap44	ENSMUSG00000033389	0.6816	0.1863	7	16
	WT	Q9CXW4	Rpl11	ENSMUSG00000059291	0.9442	0.018	6	16		S1782E	Q9CXW4	Rpl11	ENSMUSG00000059291	0.7309	0.1599	7	11	Ribosome (mmu03010)
	WT	Q9R0N7	Syt7	ENSMUSG00000024743	0.9442	0.018	6	11		S1782E	Q9R0N7	Syt7	ENSMUSG00000024743	0.7752	0.1346	7	17	Calmodulin binding (GO:0005516)
	WT	P63239	Pcsk1	ENSMUSG00000021587	0.944	0.0182	6	17		S1782E	P63239	Pcsk1	ENSMUSG00000021587	0.852	0.0962	7	4
	WT	Q8CHK3	Mboat7	ENSMUSG00000035596	0.9441	0.0182	6	4		S1782E	Q8CHK3	Mboat7	ENSMUSG00000035596	0.646	0.2043	7	6
	WT	Q7TSJ2	Map6	ENSMUSG00000055407	0.9433	0.0183	6	6		S1782E	Q7TSJ2	Map6	ENSMUSG00000055407	0.7817	0.1325	7	94	Microtubule binding (GO:0008017); Calmodulin binding (GO:0005516)
	WT	Q91VY5	Kdm4b	ENSMUSG00000024201	0.943	0.0183	6	94		S1782E	Q91VY5	Kdm4b	ENSMUSG00000024201	0.8546	0.0947	7	1
	WT	Q99PL5	Rrbp1	ENSMUSG00000027422	0.943	0.0183	6	1		S1782E	Q99PL5	Rrbp1	ENSMUSG00000027422	0.7349	0.1571	7	65
	WT	P25444	Rps2	ENSMUSG00000044533	0.9429	0.0184	6	65		S1782E	P25444	Rps2	ENSMUSG00000044533	0.7302	0.1607	7	16	Ribosome (mmu03010)
	WT	Q8R092		ENSMUSG00000027942	0.9429	0.0184	6	16		S1782E	Q8R092		ENSMUSG00000027942	0.846	0.0991	7	1
	WT	Q91WM1	Strbp	ENSMUSG00000026915	0.9429	0.0184	6	1		S1782E	Q91WM1	Strbp	ENSMUSG00000026915	0.7742	0.1356	7	7	Microtubule binding (GO:0008017), Developmental protein (KW-0217)
	WT	Q9JKK1	Stx6	ENSMUSG00000026470	0.9429	0.0184	6	7		S1782E	Q9JKK1	Stx6	ENSMUSG00000026470	0.8109	0.1193	7	6
	WT	Q9Z2V6	Hdac5	ENSMUSG00000031161	0.9429	0.0184	6	6		S1782E	Q9Z2V6	Hdac5	ENSMUSG00000031161	0.6726	0.1905	7	16
	WT	Q3UHH1	Zswim8	ENSMUSG00000021819	0.9428	0.0187	6	16		S1782E	Q3UHH1	Zswim8	ENSMUSG00000021819	0.6548	0.1997	7	11	Zinc-finger (KW-0863)
	WT	Q61097	Ksr1	ENSMUSG00000018334	0.9427	0.0188	6	11		S1782E	Q61097	Ksr1	ENSMUSG00000018334	0.6874	0.1843	7	26	Intracellular signal transduction (GO:0035556), Protein kinase C-like, phorbol ester/diacylglycerol binding (IPR002219), Zinc-finger (KW-0863)
	WT	O70325	Gpx4	ENSMUSG00000075706	0.9421	0.0189	6	26		S1782E	O70325	Gpx4	ENSMUSG00000075706	0.8141	0.1173	7	13	Developmental protein (KW-0217)
	WT	Q8CGY8	Ogt	ENSMUSG00000034160	0.9418	0.0189	6	13		S1782E	Q8CGY8	Ogt	ENSMUSG00000034160	0.7508	0.1488	7	42
	WT	P42669	Pura	ENSMUSG00000043991	0.9415	0.019	6	42		S1782E	P42669	Pura	ENSMUSG00000043991	0.7754	0.1345	7	31
	WT	Q9D5U9	Mical2	ENSMUSG00000038244	0.9415	0.019	6	31		S1782E	Q9D5U9	Mical2	ENSMUSG00000038244	0.9965	0.0003	7	1
	WT	E9Q394	Akap13	ENSMUSG00000066406	0.9413	0.0192	6	1		S1782E	E9Q394	Akap13	ENSMUSG00000066406	0.6957	0.1804	7	1
	WT	P01837	Igkc	ENSMUSG00000076609	0.9413	0.0192	6	1		S1782E	P01837	Igkc	ENSMUSG00000076609	0.8694	0.0798	7	28
	WT	Q9CWE0	Mtfr1l	ENSMUSG00000046671	0.9413	0.0192	6	28		S1782E	Q9CWE0	Mtfr1l	ENSMUSG00000046671	0.7532	0.148	7	11
	WT	Q9DCH2	Pop7	ENSMUSG00000029715	0.9412	0.0193	6	11		S1782E	Q9DCH2	Pop7	ENSMUSG00000029715	0.8458	0.0994	7	1		+	PMID: 30285260; PMID: 28991256; PMID: 26198764; PMID: 34380480; PMID: 36753304
	WT	Q8K019	Bclaf1	ENSMUSG00000037608	0.9401	0.0195	6	1		S1782E	Q8K019	Bclaf1	ENSMUSG00000037608	0.7542	0.1472	7	5
	WT	Q8VBY2	Camkk1	ENSMUSG00000020785	0.9398	0.0195	6	5		S1782E	Q8VBY2	Camkk1	ENSMUSG00000020785	0.5511	0.2605	7	14	Intracellular signal transduction (GO:0035556); Calmodulin binding (GO:0005516)
	WT	Q8BTZ4	Anapc5	ENSMUSG00000029472	0.9396	0.0196	6	14		S1782E	Q8BTZ4	Anapc5	ENSMUSG00000029472	0.7717	0.1372	7	3
	WT	P03911	Mtnd4	ENSMUSG00000064363	0.9395	0.0197	6	3		S1782E	P03911	Mtnd4	ENSMUSG00000064363	0.7242	0.1643	7	6	Pathways of neurodegeneration - multiple diseases (mmu05022)
	WT	Q04899	Cdk18	ENSMUSG00000026437	0.939	0.0198	6	6		S1782E	Q04899	Cdk18	ENSMUSG00000026437	0.7331	0.1584	7	13
	WT	Q3UTZ3	Trappc14	ENSMUSG00000036948	0.9391	0.0198	6	13		S1782E	Q3UTZ3	Trappc14	ENSMUSG00000036948	0.8322	0.1076	7	11
	WT	Q8BJ83	Tm2d3	ENSMUSG00000078681	0.939	0.0198	6	11		S1782E	Q8BJ83	Tm2d3	ENSMUSG00000078681	0.839	0.1044	7	1
	WT	Q6PAL7	Ahdc1	ENSMUSG00000037692	0.9389	0.0199	6	1		S1782E	Q6PAL7	Ahdc1	ENSMUSG00000037692	0.7913	0.1279	7	4
	WT	Q8CIG8	Prmt5	ENSMUSG00000023110	0.9389	0.0199	6	4		S1782E	Q8CIG8	Prmt5	ENSMUSG00000023110	0.7759	0.1341	7	10
	WT	Q5DU25	Iqsec2	ENSMUSG00000041115	0.938	0.0201	6	10		S1782E	Q5DU25	Iqsec2	ENSMUSG00000041115	0.7323	0.159	7	28	Guanyl-nucleotide exchange factor activity (GO:0005085)
	WT	Q9D1D4	Tmed10	ENSMUSG00000021248	0.9381	0.0201	6	28		S1782E	Q9D1D4	Tmed10	ENSMUSG00000021248	0.8119	0.1186	7	9
	WT	Q9ET77	Jph3	ENSMUSG00000025318	0.938	0.0201	6	9		S1782E	Q9ET77	Jph3	ENSMUSG00000025318	0.7351	0.1567	7	19
	WT	O08529	Capn2	ENSMUSG00000026509	0.9379	0.0202	6	19		S1782E	O08529	Capn2	ENSMUSG00000026509	0.7339	0.1579	7	25	Pathways of neurodegeneration - multiple diseases (mmu05022)
	WT	Q91WS0	Cisd1	ENSMUSG00000037710	0.9378	0.0203	6	25		S1782E	Q91WS0	Cisd1	ENSMUSG00000037710	0.8426	0.1015	7	12
	WT	Q6A4J8	Usp7	ENSMUSG00000022710	0.9375	0.0204	6	12		S1782E	Q6A4J8	Usp7	ENSMUSG00000022710	0.7908	0.1281	7	35	Developmental protein (KW-0217)
	WT	Q6P5D3	Dhx57	ENSMUSG00000035051	0.9375	0.0204	6	35		S1782E	Q6P5D3	Dhx57	ENSMUSG00000035051	0.6861	0.1848	7	39	Zinc-finger (KW-0863)
	WT	Q62191	Trim21	ENSMUSG00000030966	0.9374	0.0205	6	39		S1782E	Q62191	Trim21	ENSMUSG00000030966	0.8168	0.1161	7	15
	WT	Q8BL65	Ablim2	ENSMUSG00000029095	0.9363	0.0206	6	15		S1782E	Q8BL65	Ablim2	ENSMUSG00000029095	0.7921	0.1275	7	16
	WT	P19536	Cox5b	ENSMUSG00000061518	0.9357	0.0207	6	16		S1782E	P19536	Cox5b	ENSMUSG00000061518	0.7134	0.1705	7	5	Pathways of neurodegeneration - multiple diseases (mmu05022)
	WT	Q8BH75	Rnf41	ENSMUSG00000025373	0.9357	0.0207	6	5		S1782E	Q8BH75	Rnf41	ENSMUSG00000025373	0.9031	0.0524	7	2
	WT	O88940	Msc	ENSMUSG00000025930	0.9354	0.0209	6	2		S1782E	O88940	Msc	ENSMUSG00000025930	0.8441	0.1005	7	1
	WT	Q80US4	Actr5	ENSMUSG00000037761	0.9354	0.0209	6	1		S1782E	Q80US4	Actr5	ENSMUSG00000037761	0.8441	0.1005	7	1
	WT	O35066	Kif3c	ENSMUSG00000020668	0.935	0.0211	6	1		S1782E	O35066	Kif3c	ENSMUSG00000020668	0.6636	0.195	7	17
	WT	Q8VHQ3	Ppp1r16b	ENSMUSG00000037754	0.935	0.0211	6	17		S1782E	Q8VHQ3	Ppp1r16b	ENSMUSG00000037754	0.7579	0.1445	7	9		+	PMID: 32606422
	WT	O35954	Pitpnm1	ENSMUSG00000024851	0.9349	0.0212	6	9		S1782E	O35954	Pitpnm1	ENSMUSG00000024851	0.8302	0.1084	7	31
	WT	Q9JLI8	Sart3	ENSMUSG00000018974	0.9348	0.0212	6	31		S1782E	Q9JLI8	Sart3	ENSMUSG00000018974	0.7618	0.1422	7	20
	WT	O88384	Vti1b	ENSMUSG00000021124	0.9346	0.0213	6	20		S1782E	O88384	Vti1b	ENSMUSG00000021124	0.8029	0.1226	7	8
	WT	Q9D428	GOLGA7B	ENSMUSG00000042532	0.9346	0.0213	6	8		S1782E	Q9D428	GOLGA7B	ENSMUSG00000042532	0.7093	0.1733	7	2
	WT	Q9WVR4	Fxr2	ENSMUSG00000018765	0.9344	0.0215	6	2		S1782E	Q9WVR4	Fxr2	ENSMUSG00000018765	0.7307	0.1605	7	15
	WT	P21661	Pcsk2	ENSMUSG00000027419	0.9341	0.0216	6	15		S1782E	P21661	Pcsk2	ENSMUSG00000027419	0.7396	0.1541	7	5
	WT	Q6PIE5	Atp1a2	ENSMUSG00000007097	0.9333	0.0216	6	5		S1782E	Q6PIE5	Atp1a2	ENSMUSG00000007097	0.8654	0.0839	7	68
	WT	P62751	Rpl23a	ENSMUSG00000058546	0.933	0.0217	6	68		S1782E	P62751	Rpl23a	ENSMUSG00000058546	0.8341	0.1071	7	14	Ribosome (mmu03010)
	WT	Q01097	Grin2b	ENSMUSG00000030209	0.933	0.0217	6	14		S1782E	Q01097	Grin2b	ENSMUSG00000030209	0.6768	0.1887	7	14	Pathways of neurodegeneration - multiple diseases (mmu05022)
	WT	Q5SXY1	Specc1	ENSMUSG00000042331	0.9329	0.0218	6	14		S1782E	Q5SXY1	Specc1	ENSMUSG00000042331	0.6075	0.226	7	25	Microtubule binding (GO:0008017)	+	PMID: 30285260; PMID: 28991256; PMID: 31740837
	WT	Q9D880	Timm50	ENSMUSG00000003438	0.9329	0.0218	6	25		S1782E	Q9D880	Timm50	ENSMUSG00000003438	0.7745	0.1353	7	8
	WT	Q91VL8	Terf2ip	ENSMUSG00000033430	0.9328	0.0219	6	8		S1782E	Q91VL8	Terf2ip	ENSMUSG00000033430	0.75	0.1495	7	7	Microtubule binding (GO:0008017)
	WT	Q9JIK9	Mrps34	ENSMUSG00000038880	0.9315	0.0221	6	7		S1782E	Q9JIK9	Mrps34	ENSMUSG00000038880	0.7384	0.1543	7	7	Microtubule binding (GO:0008017)
	WT	Q9Z0J4	Nos1	ENSMUSG00000029361	0.9314	0.0221	6	7		S1782E	Q9Z0J4	Nos1	ENSMUSG00000029361	0.6025	0.2285	7	16	Microtubule binding (GO:0008017); Calmodulin binding (GO:0005516), PDZ domain (IPR001478), Pathways of neurodegeneration - multiple diseases (mmu05022)	+	PMID: 30285260; PMID: 28991256; PMID: 31740837
	WT	A2AGT5	Ckap5	ENSMUSG00000040549	0.931	0.0222	6	16		S1782E	A2AGT5	Ckap5	ENSMUSG00000040549	0.7038	0.1764	7	47	Microtubule binding (GO:0008017)
	WT	O35633	Slc32a1	ENSMUSG00000037771	0.9306	0.0223	6	47		S1782E	O35633	Slc32a1	ENSMUSG00000037771	0.8206	0.114	7	16
	WT	O89084	Pde4a	ENSMUSG00000032177	0.9309	0.0223	6	16		S1782E	O89084	Pde4a	ENSMUSG00000032177	0.8114	0.1189	7	8
	WT	P12382	Pfkl	ENSMUSG00000020277	0.9305	0.0224	6	8		S1782E	P12382	Pfkl	ENSMUSG00000020277	0.7922	0.1272	7	38
	WT	Q9EST3	Eif4enif1	ENSMUSG00000020454	0.9305	0.0224	6	38		S1782E	Q9EST3	Eif4enif1	ENSMUSG00000020454	0.6874	0.1843	7	12
	WT	Q9WUC3	Ly6h	ENSMUSG00000022577	0.9305	0.0224	6	12		S1782E	Q9WUC3	Ly6h	ENSMUSG00000022577	0.6845	0.1854	7	7
	WT	Q9WTM5	Ruvbl2	ENSMUSG00000003868	0.9303	0.0226	6	7		S1782E	Q9WTM5	Ruvbl2	ENSMUSG00000003868	0.876	0.0746	7	22
	WT	Q5SNZ0	Ccdc88a	ENSMUSG00000032740	0.9302	0.0227	6	22		S1782E	Q5SNZ0	Ccdc88a	ENSMUSG00000032740	0.6703	0.1917	7	35	Small GTPase mediated signal transduction (GO:0007264); Microtubule binding (GO:0008017); Guanyl-nucleotide exchange factor activity (GO:0005085)
	WT	Q0P5W1	Vps8	ENSMUSG00000033653	0.9297	0.0228	6	35		S1782E	Q0P5W1	Vps8	ENSMUSG00000033653	0.6764	0.1889	7	18	Zinc-finger (KW-0863)
	WT	Q6P069	Sri	ENSMUSG00000003161	0.9297	0.0228	6	18		S1782E	Q6P069	Sri	ENSMUSG00000003161	0.6861	0.1848	7	14
	WT	Q8BNU0	Armc6	ENSMUSG00000002343	0.9294	0.0229	6	14		S1782E	Q8BNU0	Armc6	ENSMUSG00000002343	0.6355	0.2097	7	15
	WT	P61255	Rpl26	ENSMUSG00000060938	0.9285	0.0231	6	15		S1782E	P61255	Rpl26	ENSMUSG00000060938	0.8602	0.0881	7	13	Ribosome (mmu03010)
	WT	P63080	Gabrb3	ENSMUSG00000033676	0.9285	0.0231	6	13		S1782E	P63080	Gabrb3	ENSMUSG00000033676	0.7923	0.1268	7	4
	WT	Q02013	Aqp1	ENSMUSG00000004655	0.9287	0.0231	6	4		S1782E	Q02013	Aqp1	ENSMUSG00000004655	0.6816	0.1863	7	1
	WT	E9PZJ8	Ascc3	ENSMUSG00000038774	0.9282	0.0233	6	1		S1782E	E9PZJ8	Ascc3	ENSMUSG00000038774	0.6212	0.2175	7	8
	WT	P83882	Rpl36a	ENSMUSG00000049751;ENSMUSG00000079435	0.9284	0.0233	6	8		S1782E	P83882	Rpl36a	ENSMUSG00000049751;ENSMUSG00000079435	0.7211	0.1658	7	6	Ribosome (mmu03010)
	WT	O88196	Ttc3	ENSMUSG00000040785	0.928	0.0234	6	6		S1782E	O88196	Ttc3	ENSMUSG00000040785	0.6551	0.1994	7	27	Zinc-finger (KW-0863)
	WT	Q5U4C1	Gprasp1	ENSMUSG00000043384	0.9277	0.0235	6	27		S1782E	Q5U4C1	Gprasp1	ENSMUSG00000043384	0.693	0.1815	7	26
	WT	Q9JJ28	Flii	ENSMUSG00000002812	0.9277	0.0235	6	26		S1782E	Q9JJ28	Flii	ENSMUSG00000002812	0.7254	0.1636	7	2	Developmental protein (KW-0217)
	WT	Q8R550	Sh3kbp1	ENSMUSG00000040990	0.9275	0.0236	6	2		S1782E	Q8R550	Sh3kbp1	ENSMUSG00000040990	0.7312	0.1595	7	12
	WT	Q8CHT1	Ngef	ENSMUSG00000026259	0.9272	0.0237	6	12		S1782E	Q8CHT1	Ngef	ENSMUSG00000026259	0.7834	0.1314	7	23	Guanyl-nucleotide exchange factor activity (GO:0005085), Developmental protein (KW-0217)	+	PMID: 32606422; PMID: 31835028; PMID: 28540026; PMID: 34159505; PMID: 35396580
	WT	Q80XM3	Kcng4	ENSMUSG00000045246	0.9266	0.0238	6	23		S1782E	Q80XM3	Kcng4	ENSMUSG00000045246	0.6935	0.1809	7	1
	WT	Q8BTI8	Srrm2	ENSMUSG00000039218	0.9264	0.0239	6	1		S1782E	Q8BTI8	Srrm2	ENSMUSG00000039218	0.6952	0.1808	7	32
	WT	Q9R1V7	Adam23	ENSMUSG00000025964	0.9264	0.0239	6	32		S1782E	Q9R1V7	Adam23	ENSMUSG00000025964	0.8088	0.1205	7	15
	WT	P42225	Stat1	ENSMUSG00000026104	0.9257	0.0241	6	15		S1782E	P42225	Stat1	ENSMUSG00000026104	0.5894	0.237	7	6
	WT	Q3UVX5	Grm5	ENSMUSG00000049583	0.9262	0.0241	6	6		S1782E	Q3UVX5	Grm5	ENSMUSG00000049583	0.7261	0.163	7	17	Pathways of neurodegeneration - multiple diseases (mmu05022)
	WT	P97390	Vps45	ENSMUSG00000015747	0.9256	0.0242	6	17		S1782E	P97390	Vps45	ENSMUSG00000015747	0.7844	0.1306	7	16		+	PMID: 30626913; PMID: 27846195; PMID: 35396580; PMID: 32606422; PMID: 31374203; PMID: 31835028; PMID: 26198764; PMID: 25056061
	WT	P0C027	Nudt10	ENSMUSG00000073293;ENSMUSG00000073295	0.9252	0.0243	6	16		S1782E	P0C027	Nudt10	ENSMUSG00000073293;ENSMUSG00000073295	0.6552	0.1992	7	5
	WT	P55144	Tyro3	ENSMUSG00000027298	0.9253	0.0243	6	5		S1782E	P55144	Tyro3	ENSMUSG00000027298	0.8129	0.1178	7	1
	WT	O08917	Flot1	ENSMUSG00000059714	0.9246	0.0244	6	1		S1782E	O08917	Flot1	ENSMUSG00000059714	0.7736	0.1359	7	22		+	PMID: 36008036
	WT	P55096	Abcd3	ENSMUSG00000028127	0.9244	0.0245	6	22		S1782E	P55096	Abcd3	ENSMUSG00000028127	0.8588	0.0892	7	6
	WT	Q68EF8	Rapgefl1	ENSMUSG00000038020	0.924	0.0246	6	6		S1782E	Q68EF8	Rapgefl1	ENSMUSG00000038020	0.5097	0.2823	7	5	Small GTPase mediated signal transduction (GO:0007264)
	WT	P04370	Mbp	ENSMUSG00000041607	0.9232	0.0247	6	5		S1782E	P04370	Mbp	ENSMUSG00000041607	0.8733	0.0765	7	15	Calmodulin binding (GO:0005516)
	WT	Q80TM6	R3hdm2	ENSMUSG00000025404	0.9239	0.0247	6	15		S1782E	Q80TM6	R3hdm2	ENSMUSG00000025404	0.6924	0.1822	7	14		+	PMID: 29483656; PMID: 31740837; PMID: 35396580
	WT	G5E8K5	Ank3	ENSMUSG00000069601	0.9222	0.0248	6	14		S1782E	G5E8K5	Ank3	ENSMUSG00000069601	0.7548	0.1469	7	40	Ankyrin repeat (IPR002110)	+	PMID: 20185149; PMID: 23453885; PMID: 22688191; PMID: 21926974; PMID: 35396580
	WT	Q9DBE8	Alg2	ENSMUSG00000039740	0.9219	0.0249	6	40		S1782E	Q9DBE8	Alg2	ENSMUSG00000039740	0.7368	0.1556	7	25
	WT	Q3UE31		ENSMUSG00000036046	0.9218	0.025	6	25		S1782E	Q3UE31		ENSMUSG00000036046	0.7953	0.126	7	10
	WT	Q6P4S6	Sik3	ENSMUSG00000034135	0.9213	0.025	6	10		S1782E	Q6P4S6	Sik3	ENSMUSG00000034135	0.5997	0.23	7	28	Intracellular signal transduction (GO:0035556), Tau-protein kinase activity (GO:0050321)
	WT	Q0VGU4	Vgf	ENSMUSG00000037428	0.9208	0.0251	6	28		S1782E	Q0VGU4	Vgf	ENSMUSG00000037428	0.8254	0.111	7	26
	WT	Q9ER35	Fn3k	ENSMUSG00000025175	0.9208	0.0251	6	26		S1782E	Q9ER35	Fn3k	ENSMUSG00000025175	0.7686	0.1394	7	10
	WT	P63002	Tle5	ENSMUSG00000054452	0.9204	0.0252	6	10		S1782E	P63002	Tle5	ENSMUSG00000054452	0.7556	0.1465	7	1
	WT	Q9Z2Y3	Homer1	ENSMUSG00000007617	0.9202	0.0253	6	1		S1782E	Q9Z2Y3	Homer1	ENSMUSG00000007617	0.8161	0.1166	7	23
	WT	Q3ULW6	Ccdc33	ENSMUSG00000037716	0.9201	0.0254	6	23		S1782E	Q3ULW6	Ccdc33	ENSMUSG00000037716	0.276	0.42	7	1
	WT	Q5EG47	Prkaa1	ENSMUSG00000050697	0.9198	0.0255	6	1		S1782E	Q5EG47	Prkaa1	ENSMUSG00000050697	0.7566	0.1454	7	3	Intracellular signal transduction (GO:0035556), Tau-protein kinase activity (GO:0050321)
	WT	Q6KAR6	Exoc3	ENSMUSG00000034152	0.9199	0.0255	6	3		S1782E	Q6KAR6	Exoc3	ENSMUSG00000034152	0.6798	0.1871	7	21
	WT	Q99KY4	Gak	ENSMUSG00000062234	0.9198	0.0255	6	21		S1782E	Q99KY4	Gak	ENSMUSG00000062234	0.742	0.1531	7	17
	WT	P70333	Hnrnph2	ENSMUSG00000045427	0.9197	0.0257	6	17		S1782E	P70333	Hnrnph2	ENSMUSG00000045427	0.6993	0.1783	7	9
	WT	P98086	C1qa	ENSMUSG00000036887	0.9193	0.0257	6	9		S1782E	P98086	C1qa	ENSMUSG00000036887	0.9434	0.0149	7	9
	WT	Q62167	Ddx3x	ENSMUSG00000000787	0.9192	0.0258	6	9		S1782E	Q62167	Ddx3x	ENSMUSG00000000787	0.7068	0.1748	7	12	Intracellular signal transduction (GO:0035556)
	WT	Q80T41	Gabbr2	ENSMUSG00000039809	0.919	0.0259	6	12		S1782E	Q80T41	Gabbr2	ENSMUSG00000039809	0.7751	0.1348	7	14		+	PMID: 30285260; PMID: 28991256; PMID: 26198764; PMID: 35396580
	WT	Q9CZX0	Elp3	ENSMUSG00000022031	0.9189	0.026	6	14		S1782E	Q9CZX0	Elp3	ENSMUSG00000022031	0.6497	0.2032	7	11
	WT	Q61733	Mrps31	ENSMUSG00000031533	0.9188	0.0261	6	11		S1782E	Q61733	Mrps31	ENSMUSG00000031533	0.7477	0.1507	7	10
	WT	Q80TN4	Dnajc16	ENSMUSG00000040697	0.9187	0.0262	6	10		S1782E	Q80TN4	Dnajc16	ENSMUSG00000040697	0.7403	0.1539	7	9
	WT	Q9Z1Q4	Ly6g6c	ENSMUSG00000092586	0.9186	0.0262	6	9		S1782E	Q9Z1Q4	Ly6g6c	ENSMUSG00000092586	0.8644	0.0852	7	1
	WT	P51807	Dynlt1	ENSMUSG00000092074;ENSMUSG00000000579;ENSMUSG00000096255;ENSMUSG00000095677	0.9179	0.0263	6	1		S1782E	P51807	Dynlt1	ENSMUSG00000092074;ENSMUSG00000000579;ENSMUSG00000096255;ENSMUSG00000095677	0.7695	0.1389	7	1
	WT	Q7TPH6	Mycbp2	ENSMUSG00000033004	0.9178	0.0264	6	1		S1782E	Q7TPH6	Mycbp2	ENSMUSG00000033004	0.661	0.1959	7	69	Guanyl-nucleotide exchange factor activity (GO:0005085), Zinc-finger (KW-0863)
	WT	Q8C7M3	Trim9	ENSMUSG00000021071	0.9178	0.0264	6	69		S1782E	Q8C7M3	Trim9	ENSMUSG00000021071	0.7756	0.1343	7	18	Zinc-finger (KW-0863)
	WT	A2ALK8	Ptpn3	ENSMUSG00000038764	0.9176	0.0265	6	18		S1782E	A2ALK8	Ptpn3	ENSMUSG00000038764	0.5998	0.2298	7	24
	WT	Q9ESN9	Mapk8ip3	ENSMUSG00000024163	0.9175	0.0266	6	24		S1782E	Q9ESN9	Mapk8ip3	ENSMUSG00000024163	0.773	0.1366	7	21
	WT	Q62288	Spock1	ENSMUSG00000056222	0.9168	0.0267	6	21		S1782E	Q62288	Spock1	ENSMUSG00000056222	0.7145	0.1686	7	10	Proteoglycan (KW-0654)
	WT	O09012	Pex5	ENSMUSG00000005069	0.9165	0.0269	6	10		S1782E	O09012	Pex5	ENSMUSG00000005069	0.7092	0.1734	7	5
	WT	Q6ZWV7	Rpl35	ENSMUSG00000062997	0.9165	0.0269	6	5		S1782E	Q6ZWV7	Rpl35	ENSMUSG00000062997	0.8948	0.0591	7	6	Ribosome (mmu03010)
	WT	Q7TPG7	Tafa2	ENSMUSG00000044071	0.9164	0.027	6	6		S1782E	Q7TPG7	Tafa2	ENSMUSG00000044071	0.7533	0.1478	7	2
	WT	G3XA57	Rab11fip2	ENSMUSG00000040022	0.9161	0.0273	6	2		S1782E	G3XA57	Rab11fip2	ENSMUSG00000040022	0.7438	0.1525	7	28
	WT	Q8BYH7	Tbc1d17	ENSMUSG00000038520	0.916	0.0273	6	28		S1782E	Q8BYH7	Tbc1d17	ENSMUSG00000038520	0.8368	0.1059	7	2
	WT	Q9D6F9	Tubb4a	ENSMUSG00000062591	0.9159	0.0274	6	2		S1782E	Q9D6F9	Tubb4a	ENSMUSG00000062591	0.8277	0.11	7	15	Pathways of neurodegeneration - multiple diseases (mmu05022)
	WT	A2ASQ1	Agrn	ENSMUSG00000041936	0.9158	0.0275	6	15		S1782E	A2ASQ1	Agrn	ENSMUSG00000041936	0.6703	0.1917	7	39	Developmental protein (KW-0217), Proteoglycan (KW-0654)
	WT	P23818	Gria1	ENSMUSG00000020524	0.9158	0.0275	6	39		S1782E	P23818	Gria1	ENSMUSG00000020524	0.7369	0.1555	7	8	Pathways of neurodegeneration - multiple diseases (mmu05022)	+	PMID: 30285260; PMID: 26198764; PMID: 32606422; PMID: 28540026; PMID: 31740837; PMID: 23974872; PMID: 26198764; PMID: 35396580
	WT	Q8K2C9	Hacd3	ENSMUSG00000033629	0.9158	0.0275	6	8		S1782E	Q8K2C9	Hacd3	ENSMUSG00000033629	0.838	0.1051	7	7
	WT	P01868	Ighg1	-	0.9157	0.0277	6	7		S1782E	P01868	Ighg1	-	0.8321	0.1079	7	37
	WT	Q91VR5	Ddx1	ENSMUSG00000037149	0.9156	0.0278	6	37		S1782E	Q91VR5	Ddx1	ENSMUSG00000037149	0.7298	0.1609	7	35
	WT	Q3UXZ6	Fam81a	ENSMUSG00000032224	0.9155	0.0279	6	35		S1782E	Q3UXZ6	Fam81a	ENSMUSG00000032224	0.7239	0.1645	7	2
	WT	Q9QUG9	Rasgrp2	ENSMUSG00000032946	0.9148	0.028	6	2		S1782E	Q9QUG9	Rasgrp2	ENSMUSG00000032946	0.6894	0.1832	7	16	Small GTPase mediated signal transduction (GO:0007264); Guanyl-nucleotide exchange factor activity (GO:0005085), Protein kinase C-like, phorbol ester/diacylglycerol binding (IPR002219), Zinc-finger (KW-0863)
	WT	Q9Z2X1	Hnrnpf	ENSMUSG00000042079	0.9137	0.028	6	16		S1782E	Q9Z2X1	Hnrnpf	ENSMUSG00000042079	0.6728	0.1904	7	16
	WT	O88448	Klc2	ENSMUSG00000024862	0.9135	0.0281	6	16		S1782E	O88448	Klc2	ENSMUSG00000024862	0.7283	0.1622	7	14	Kinesin complex (GO:0005871), Pathways of neurodegeneration - multiple diseases (mmu05022)
	WT	Q9CQZ6	Ndufb3	ENSMUSG00000026032	0.9135	0.0281	6	14		S1782E	Q9CQZ6	Ndufb3	ENSMUSG00000026032	0.669	0.1928	7	7	Pathways of neurodegeneration - multiple diseases (mmu05022)
	WT	P53995	Anapc1	ENSMUSG00000014355	0.9134	0.0283	6	7		S1782E	P53995	Anapc1	ENSMUSG00000014355	0.7841	0.131	7	4
	WT	Q9DCX2	Atp5pd	ENSMUSG00000034566	0.9134	0.0283	6	4		S1782E	Q9DCX2	Atp5pd	ENSMUSG00000034566	0.7631	0.1415	7	16	Pathways of neurodegeneration - multiple diseases (mmu05022)
	WT	P84104	Srsf3	ENSMUSG00000071172	0.9132	0.0284	6	16		S1782E	P84104	Srsf3	ENSMUSG00000071172	0.8017	0.1228	7	8
	WT	P61222	Abce1	ENSMUSG00000058355	0.913	0.0285	6	8		S1782E	P61222	Abce1	ENSMUSG00000058355	0.6576	0.1979	7	15
	WT	Q8R1K1	Ubac2	ENSMUSG00000041765	0.913	0.0285	6	15		S1782E	Q8R1K1	Ubac2	ENSMUSG00000041765	0.7109	0.1728	7	1
	WT	Q3UR70	Tgfbrap1	ENSMUSG00000070939	0.9121	0.0286	6	1		S1782E	Q3UR70	Tgfbrap1	ENSMUSG00000070939	0.5942	0.2339	7	10
	WT	Q9D0M1	Prpsap1	ENSMUSG00000015869	0.9119	0.0287	6	10		S1782E	Q9D0M1	Prpsap1	ENSMUSG00000015869	0.7509	0.1487	7	6
	WT	Q8CAL5	Gpc5	ENSMUSG00000022112	0.9115	0.0288	6	6		S1782E	Q8CAL5	Gpc5	ENSMUSG00000022112	0.6921	0.1824	7	11	Proteoglycan (KW-0654)
	WT	Q922M3	Kctd10	ENSMUSG00000001098	0.9118	0.0288	6	11		S1782E	Q922M3	Kctd10	ENSMUSG00000001098	0.7889	0.129	7	11
	WT	Q9D6J5	Ndufb8	ENSMUSG00000025204	0.9112	0.0289	6	11		S1782E	Q9D6J5	Ndufb8	ENSMUSG00000025204	0.5888	0.2378	7	5	Pathways of neurodegeneration - multiple diseases (mmu05022)
	WT	Q8R071	Itpka	ENSMUSG00000027296	0.911	0.029	6	5		S1782E	Q8R071	Itpka	ENSMUSG00000027296	0.7477	0.1507	7	20	Calmodulin binding (GO:0005516)
	WT	Q9QYJ3	Dnajb1	ENSMUSG00000005483	0.9102	0.0291	6	20		S1782E	Q9QYJ3	Dnajb1	ENSMUSG00000005483	0.6258	0.2154	7	11
	WT	O88708	Orc4	ENSMUSG00000026761	0.9101	0.0292	6	11		S1782E	O88708	Orc4	ENSMUSG00000026761	0.5657	0.2525	7	2
	WT	P47962	Rpl5	ENSMUSG00000058558	0.91	0.0293	6	2		S1782E	P47962	Rpl5	ENSMUSG00000058558	0.7891	0.1288	7	23	Ribosome (mmu03010)
	WT	Q9WUD1	Stub1	ENSMUSG00000039615	0.91	0.0293	6	23		S1782E	Q9WUD1	Stub1	ENSMUSG00000039615	0.7571	0.1452	7	12
	WT	P28738	Kif5c	ENSMUSG00000026764	0.9099	0.0294	6	12		S1782E	P28738	Kif5c	ENSMUSG00000026764	0.7232	0.1649	7	21	Kinesin complex (GO:0005871); Microtubule binding (GO:0008017), Pathways of neurodegeneration - multiple diseases (mmu05022)
	WT	Q8R2R9	Ap3m2	ENSMUSG00000031539	0.9099	0.0294	6	21		S1782E	Q8R2R9	Ap3m2	ENSMUSG00000031539	0.7224	0.1653	7	14
	WT	Q52KF3	Spire1	ENSMUSG00000024533	0.9095	0.0296	6	14		S1782E	Q52KF3	Spire1	ENSMUSG00000024533	0.6819	0.1862	7	5
	WT	Q80TK0	Kiaa1107	ENSMUSG00000111375	0.9095	0.0296	6	5		S1782E	Q80TK0	Kiaa1107	ENSMUSG00000111375	0.6525	0.201	7	25
	WT	Q8BH64	Ehd2	ENSMUSG00000074364	0.9093	0.0297	6	25		S1782E	Q8BH64	Ehd2	ENSMUSG00000074364	0.7786	0.1331	7	1
	WT	P47911	Rpl6	ENSMUSG00000029614	0.9091	0.0299	6	1		S1782E	P47911	Rpl6	ENSMUSG00000029614	0.7056	0.1755	7	23	Ribosome (mmu03010)
	WT	P55066	Ncan	ENSMUSG00000002341	0.9089	0.03	6	23		S1782E	P55066	Ncan	ENSMUSG00000002341	0.6696	0.1923	7	23	Proteoglycan (KW-0654)	+	PMID: 27853371
	WT	Q3TVA9	Ccdc136	ENSMUSG00000029769	0.909	0.03	6	23		S1782E	Q3TVA9	Ccdc136	ENSMUSG00000029769	0.7595	0.1435	7	17
	WT	Q8R5A0	Smyd2	ENSMUSG00000026603	0.9089	0.03	6	17		S1782E	Q8R5A0	Smyd2	ENSMUSG00000026603	0.5718	0.2475	7	2
	WT	Q9Z0R4	Itsn1	ENSMUSG00000022957	0.9088	0.0302	6	2		S1782E	Q9Z0R4	Itsn1	ENSMUSG00000022957	0.8191	0.1148	7	32	Intracellular signal transduction (GO:0035556); Small GTPase mediated signal transduction (GO:0007264); Guanyl-nucleotide exchange factor activity (GO:0005085)
	WT	O35709	Enc1	ENSMUSG00000041773	0.9084	0.0303	6	32		S1782E	O35709	Enc1	ENSMUSG00000041773	0.5945	0.2337	7	2
	WT	Q8CI96	Clip4	ENSMUSG00000024059	0.9082	0.0303	6	2		S1782E	Q8CI96	Clip4	ENSMUSG00000024059	0.5993	0.2306	7	11
	WT	Q64516	Gk	ENSMUSG00000025059	0.9077	0.0304	6	11		S1782E	Q64516	Gk	ENSMUSG00000025059	0.6786	0.1877	7	10
	WT	Q60749	Khdrbs1	ENSMUSG00000028790	0.9073	0.0306	6	10		S1782E	Q60749	Khdrbs1	ENSMUSG00000028790	0.7024	0.1771	7	5
	WT	Q8C8R3	Ank2	ENSMUSG00000032826	0.9075	0.0306	6	5		S1782E	Q8C8R3	Ank2	ENSMUSG00000032826	0.7314	0.1593	7	94	Ankyrin repeat (IPR002110)
	WT	Q99LF4	Rtcb	ENSMUSG00000001783	0.9069	0.0307	6	94		S1782E	Q99LF4	Rtcb	ENSMUSG00000001783	0.741	0.1535	7	26
	WT	D3YZU1	Shank1	ENSMUSG00000038738	0.9063	0.0308	6	26		S1782E	D3YZU1	Shank1	ENSMUSG00000038738	0.6738	0.1901	7	23	PDZ domain (IPR001478), Ankyrin repeat (IPR002110)
	WT	Q8C6G8	Wdr26	ENSMUSG00000038733	0.9058	0.0309	6	23		S1782E	Q8C6G8	Wdr26	ENSMUSG00000038733	0.6556	0.1988	7	13
	WT	Q9CPX7	Mrps16	ENSMUSG00000049960	0.9062	0.0309	6	13		S1782E	Q9CPX7	Mrps16	ENSMUSG00000049960	0.747	0.1515	7	3	Ribosome (mmu03010)
	WT	Q8BTI7	Ankrd52	ENSMUSG00000014498	0.9054	0.031	6	3		S1782E	Q8BTI7	Ankrd52	ENSMUSG00000014498	0.6266	0.2147	7	1	Ankyrin repeat (IPR002110)
	WT	Q9CR57	Rpl14	ENSMUSG00000025794	0.9049	0.0311	6	1		S1782E	Q9CR57	Rpl14	ENSMUSG00000025794	0.6597	0.1964	7	12	Ribosome (mmu03010)
	WT	Q6PD28	Ppp2r5b	ENSMUSG00000024777	0.9038	0.0312	6	12		S1782E	Q6PD28	Ppp2r5b	ENSMUSG00000024777	0.5775	0.2448	7	1
	WT	Q8R3T5	Stxbp6	ENSMUSG00000046314	0.9035	0.0313	6	1		S1782E	Q8R3T5	Stxbp6	ENSMUSG00000046314	0.677	0.1885	7	9
	WT	Q6PR54	Rif1	ENSMUSG00000036202	0.9033	0.0314	6	9		S1782E	Q6PR54	Rif1	ENSMUSG00000036202	0.7716	0.1374	7	1
	WT	P58404	Strn4	ENSMUSG00000030374	0.903	0.0316	6	1		S1782E	P58404	Strn4	ENSMUSG00000030374	0.6981	0.1788	7	13	Calmodulin binding (GO:0005516)
	WT	Q9WV55	Vapa	ENSMUSG00000024091	0.9031	0.0316	6	13		S1782E	Q9WV55	Vapa	ENSMUSG00000024091	0.7608	0.1427	7	20	Microtubule binding (GO:0008017)
	WT	P03899	mt-Nd3	ENSMUSG00000064360	0.9029	0.0317	6	20		S1782E	P03899	mt-Nd3	ENSMUSG00000064360	0.5782	0.2447	7	1	Pathways of neurodegeneration - multiple diseases (mmu05022)
	WT	Q6A4L0	Slc22a13	ENSMUSG00000074028	0.9028	0.0318	6	1		S1782E	Q6A4L0	Slc22a13	ENSMUSG00000074028	0.8411	0.103	7	1
	WT	O35382	Exoc4	ENSMUSG00000029763	0.9024	0.0319	6	1		S1782E	O35382	Exoc4	ENSMUSG00000029763	0.6253	0.2158	7	27
	WT	P48722	Hspa4l	ENSMUSG00000025757	0.9027	0.0319	6	27		S1782E	P48722	Hspa4l	ENSMUSG00000025757	0.7411	0.1533	7	50
	WT	Q8BH57	Wdr48	ENSMUSG00000032512	0.9021	0.0321	6	50		S1782E	Q8BH57	Wdr48	ENSMUSG00000032512	0.7082	0.174	7	8
	WT	Q9DB15	Mrpl12	ENSMUSG00000039640	0.9021	0.0321	6	8		S1782E	Q9DB15	Mrpl12	ENSMUSG00000039640	0.5397	0.2671	7	5	Ribosome (mmu03010)
	WT	Q7TPV4	Mybbp1a	ENSMUSG00000040463	0.902	0.0322	6	5		S1782E	Q7TPV4	Mybbp1a	ENSMUSG00000040463	0.5875	0.2389	7	1
	WT	Q80U28	Madd	ENSMUSG00000040687	0.9017	0.0323	6	1		S1782E	Q80U28	Madd	ENSMUSG00000040687	0.7146	0.1684	7	38	Guanyl-nucleotide exchange factor activity (GO:0005085)
	WT	Q8C0M8	Dnai1	ENSMUSG00000061322	0.9017	0.0323	6	38		S1782E	Q8C0M8	Dnai1	ENSMUSG00000061322	0.394	0.348	7	1
	WT	Q8R001	Mapre2	ENSMUSG00000024277	0.9017	0.0323	6	1		S1782E	Q8R001	Mapre2	ENSMUSG00000024277	0.6287	0.2129	7	24	Microtubule binding (GO:0008017)
	WT	E9PY46	Ift140	ENSMUSG00000024169	0.9012	0.0326	6	24		S1782E	E9PY46	Ift140	ENSMUSG00000024169	0.5331	0.27	7	4
	WT	O08579	Emd	ENSMUSG00000001964	0.9004	0.0326	6	4		S1782E	O08579	Emd	ENSMUSG00000001964	0.714	0.1695	7	12
	WT	Q8VD63	Tspyl4	ENSMUSG00000039485	0.9003	0.0327	6	12		S1782E	Q8VD63	Tspyl4	ENSMUSG00000039485	0.5822	0.2428	7	15
	WT	Q99N94	Mrpl9	ENSMUSG00000028140	0.8997	0.0328	6	15		S1782E	Q99N94	Mrpl9	ENSMUSG00000028140	0.7627	0.1417	7	4	Ribosome (mmu03010)
	WT	P62812	Gabra1	ENSMUSG00000010803	0.8987	0.0329	6	4		S1782E	P62812	Gabra1	ENSMUSG00000010803	0.7493	0.1497	7	10
	WT	Q03141	Mark3	ENSMUSG00000007411	0.8987	0.0329	6	10		S1782E	Q03141	Mark3	ENSMUSG00000007411	0.6534	0.2006	7	20	Intracellular signal transduction (GO:0035556), Tau-protein kinase activity (GO:0050321)
	WT	Q8BIE6	Frmd4a	ENSMUSG00000026657	0.8989	0.0329	6	20		S1782E	Q8BIE6	Frmd4a	ENSMUSG00000026657	0.6093	0.2249	7	21
	WT	O35658	C1qbp	ENSMUSG00000018446	0.8986	0.0331	6	21		S1782E	O35658	C1qbp	ENSMUSG00000018446	0.7382	0.1544	7	10
	WT	P0DMR6	Gm9125	ENSMUSG00000094328	0.8985	0.0332	6	10		S1782E	P0DMR6	Gm9125	ENSMUSG00000094328	0.4587	0.3086	7	1
	WT	Q99LY9	Ndufs5	ENSMUSG00000028648	0.8985	0.0332	6	1		S1782E	Q99LY9	Ndufs5	ENSMUSG00000028648	0.6299	0.2116	7	7	Pathways of neurodegeneration - multiple diseases (mmu05022)
	WT	E9Q4F7	Ankrd11	ENSMUSG00000035569	0.8978	0.0333	6	7		S1782E	E9Q4F7	Ankrd11	ENSMUSG00000035569	0.708	0.1743	7	1
	WT	P30677	Gna14	ENSMUSG00000024697	0.8977	0.0334	6	1		S1782E	P30677	Gna14	ENSMUSG00000024697	0.5613	0.2556	7	1
	WT	Q80Y24	Prickle2	ENSMUSG00000030020	0.8977	0.0334	6	1		S1782E	Q80Y24	Prickle2	ENSMUSG00000030020	0.671	0.1913	7	17
	WT	P11531	Dmd	ENSMUSG00000045103	0.8969	0.0336	6	17		S1782E	P11531	Dmd	ENSMUSG00000045103	0.6457	0.2044	7	8	Zinc-finger (KW-0863)
	WT	P58059	Mrps21	ENSMUSG00000054312	0.8968	0.0337	6	8		S1782E	P58059	Mrps21	ENSMUSG00000054312	0.5536	0.2597	7	1	Ribosome (mmu03010)	+	PMID: 29632383; PMID: 25537281
	WT	Q9D8T7	Slirp	ENSMUSG00000021040	0.8967	0.0337	6	1		S1782E	Q9D8T7	Slirp	ENSMUSG00000021040	0.7552	0.1466	7	5
	WT	Q68FM6	Elfn2	ENSMUSG00000043460	0.8965	0.0338	6	5		S1782E	Q68FM6	Elfn2	ENSMUSG00000043460	0.7714	0.1381	7	9
	WT	Q9JJY3	Smpd3	ENSMUSG00000031906	0.8962	0.0339	6	9		S1782E	Q9JJY3	Smpd3	ENSMUSG00000031906	0.7165	0.1675	7	8	Developmental protein (KW-0217)
	WT	Q8BG51	Rhot1	ENSMUSG00000017686	0.896	0.034	6	8		S1782E	Q8BG51	Rhot1	ENSMUSG00000017686	0.7293	0.1613	7	7	Small GTPase mediated signal transduction (GO:0007264)
	WT	Q8C052	Map1s	ENSMUSG00000019261	0.896	0.034	6	7		S1782E	Q8C052	Map1s	ENSMUSG00000019261	0.7122	0.1718	7	16	Microtubule binding (GO:0008017)
	WT	Q9DCP2	Slc38a3	ENSMUSG00000010064	0.8959	0.0341	6	16		S1782E	Q9DCP2	Slc38a3	ENSMUSG00000010064	0.7842	0.1308	7	8
	WT	Q8BJ42	Dlgap2	ENSMUSG00000047495	0.8958	0.0342	6	8		S1782E	Q8BJ42	Dlgap2	ENSMUSG00000047495	0.6566	0.1987	7	9
	WT	E9Q401	Ryr2	ENSMUSG00000021313	0.8956	0.0343	6	9		S1782E	E9Q401	Ryr2	ENSMUSG00000021313	0.7578	0.1446	7	55	Calmodulin binding (GO:0005516), Pathways of neurodegeneration - multiple diseases (mmu05022), Developmental protein (KW-0217)
	WT	Q62092	Nsg1	ENSMUSG00000029126	0.8949	0.0344	6	55		S1782E	Q62092	Nsg1	ENSMUSG00000029126	0.5598	0.2562	7	1
	WT	P14231	Atp1b2	ENSMUSG00000041329	0.8948	0.0345	6	1		S1782E	P14231	Atp1b2	ENSMUSG00000041329	0.8217	0.113	7	15
	WT	Q8BRK8	Prkaa2	ENSMUSG00000028518	0.8948	0.0345	6	15		S1782E	Q8BRK8	Prkaa2	ENSMUSG00000028518	0.7786	0.1331	7	4	Intracellular signal transduction (GO:0035556)
	WT	Q0VBF8	Stum	ENSMUSG00000053963	0.8945	0.0346	6	4		S1782E	Q0VBF8	Stum	ENSMUSG00000053963	0.7728	0.1368	7	5
	WT	Q8C2A2	Tsen54	ENSMUSG00000020781	0.8945	0.0346	6	5		S1782E	Q8C2A2	Tsen54	ENSMUSG00000020781	0.7758	0.1342	7	1
	WT	O70354	Ca11	ENSMUSG00000003273	0.8944	0.0348	6	1		S1782E	O70354	Ca11	ENSMUSG00000003273	0.5657	0.2525	7	1
	WT	P02772	Afp	ENSMUSG00000054932	0.8943	0.0349	6	1		S1782E	P02772	Afp	ENSMUSG00000054932	0.7125	0.1714	7	1
	WT	Q9QYS2	Grm3	ENSMUSG00000003974	0.8935	0.0349	6	1		S1782E	Q9QYS2	Grm3	ENSMUSG00000003974	0.8209	0.1136	7	22		+	PMID: 34159505; PMID: 32606422; PMID: 31374203; PMID: 33479212; PMID: 26198764
	WT	P63017	Hspa8	ENSMUSG00000015656	0.8932	0.035	6	22		S1782E	P63017	Hspa8	ENSMUSG00000015656	0.7679	0.14	7	58
	WT	Q69ZZ6	Tmcc1	ENSMUSG00000030126	0.8923	0.0352	6	58		S1782E	Q69ZZ6	Tmcc1	ENSMUSG00000030126	0.7372	0.1554	7	4
	WT	Q91WA3	Hdac11	ENSMUSG00000034245	0.892	0.0353	6	4		S1782E	Q91WA3	Hdac11	ENSMUSG00000034245	0.7562	0.146	7	4
	WT	Q3UVR3	Ttbk2	ENSMUSG00000090100	0.8916	0.0354	6	4		S1782E	Q3UVR3	Ttbk2	ENSMUSG00000090100	0.446	0.316	7	4
	WT	P35293	Rab18	ENSMUSG00000073639	0.8915	0.0355	6	4		S1782E	P35293	Rab18	ENSMUSG00000073639	0.7452	0.1519	7	11	Developmental protein (KW-0217)
	WT	Q3TPE9	Ankmy2	ENSMUSG00000036188	0.8915	0.0355	6	11		S1782E	Q3TPE9	Ankmy2	ENSMUSG00000036188	0.5147	0.2798	7	6	Ankyrin repeat (IPR002110), Zinc-finger (KW-0863)
	WT	Q5XJV6	Lmtk3	ENSMUSG00000062044	0.8915	0.0355	6	6		S1782E	Q5XJV6	Lmtk3	ENSMUSG00000062044	0.672	0.1909	7	26
	WT	Q0GNC1	Inf2	ENSMUSG00000037679	0.8909	0.0358	6	26		S1782E	Q0GNC1	Inf2	ENSMUSG00000037679	0.6572	0.1984	7	17
	WT	Q3U1J4	Ddb1	ENSMUSG00000024740	0.8909	0.0358	6	17		S1782E	Q3U1J4	Ddb1	ENSMUSG00000024740	0.6718	0.191	7	36
	WT	Q99JN2	Klhl22	ENSMUSG00000022750	0.8903	0.0359	6	36		S1782E	Q99JN2	Klhl22	ENSMUSG00000022750	0.6683	0.1929	7	16
	WT	Q80U63	Mfn2	ENSMUSG00000029020	0.8902	0.036	6	16		S1782E	Q80U63	Mfn2	ENSMUSG00000029020	0.5265	0.274	7	19	Pathways of neurodegeneration - multiple diseases (mmu05022), Developmental protein (KW-0217)
	WT	Q91WD5	Ndufs2	ENSMUSG00000013593	0.8902	0.036	6	19		S1782E	Q91WD5	Ndufs2	ENSMUSG00000013593	0.6935	0.1809	7	19	Pathways of neurodegeneration - multiple diseases (mmu05022)
	WT	Q9WV18	Gabbr1	ENSMUSG00000024462	0.8894	0.0362	6	19		S1782E	Q9WV18	Gabbr1	ENSMUSG00000024462	0.7376	0.1549	7	17		+	PMID: 27922604
	WT	Q8VDN2	Atp1a1	ENSMUSG00000033161	0.8891	0.0363	6	17		S1782E	Q8VDN2	Atp1a1	ENSMUSG00000033161	0.8352	0.1065	7	60
	WT	Q9D709	Tmem79	ENSMUSG00000001420	0.8887	0.0364	6	60		S1782E	Q9D709	Tmem79	ENSMUSG00000001420	0.6104	0.224	7	1
	WT	P14106	C1qb	ENSMUSG00000036905	0.8885	0.0365	6	1		S1782E	P14106	C1qb	ENSMUSG00000036905	0.9115	0.0423	7	9
	WT	Q8C7Q4	Rbm4	ENSMUSG00000094936	0.8884	0.0366	6	9		S1782E	Q8C7Q4	Rbm4	ENSMUSG00000094936	0.5465	0.2639	7	7
	WT	Q91X78	Erlin1	ENSMUSG00000025198	0.8869	0.0367	6	7		S1782E	Q91X78	Erlin1	ENSMUSG00000025198	0.7459	0.1516	7	2
	WT	Q9CQE8	RTRAF	ENSMUSG00000021807	0.8865	0.0368	6	2		S1782E	Q9CQE8	RTRAF	ENSMUSG00000021807	0.712	0.172	7	14
	WT	Q91YL2	Rnf126	ENSMUSG00000035890	0.8863	0.0369	6	14		S1782E	Q91YL2	Rnf126	ENSMUSG00000035890	0.6114	0.2233	7	7	Zinc-finger (KW-0863)
	WT	P11881	Itpr1	ENSMUSG00000030102	0.8861	0.037	6	7		S1782E	P11881	Itpr1	ENSMUSG00000030102	0.8232	0.1118	7	39	Pathways of neurodegeneration - multiple diseases (mmu05022)
	WT	P47857	Pfkm	ENSMUSG00000033065	0.8857	0.0372	6	39		S1782E	P47857	Pfkm	ENSMUSG00000033065	0.7285	0.162	7	43
	WT	P03995	Gfap	ENSMUSG00000020932	0.8852	0.0373	6	43		S1782E	P03995	Gfap	ENSMUSG00000020932	0.7649	0.1404	7	34
	WT	Q6ZPF3	Tiam2	ENSMUSG00000023800	0.8852	0.0373	6	34		S1782E	Q6ZPF3	Tiam2	ENSMUSG00000023800	0.4237	0.3306	7	4	Intracellular signal transduction (GO:0035556); Small GTPase mediated signal transduction (GO:0007264); Guanyl-nucleotide exchange factor activity (GO:0005085), PDZ domain (IPR001478)
	WT	Q9JIA9	Ctsr	ENSMUSG00000055679	0.885	0.0374	6	4		S1782E	Q9JIA9	Ctsr	ENSMUSG00000055679	0.6551	0.1994	7	1
	WT	Q7TNR6	Igsf21	ENSMUSG00000040972	0.8846	0.0375	6	1		S1782E	Q7TNR6	Igsf21	ENSMUSG00000040972	0.8009	0.1232	7	4
	WT	Q9CYZ2	Tpd52l2	ENSMUSG00000000827	0.8844	0.0377	6	4		S1782E	Q9CYZ2	Tpd52l2	ENSMUSG00000000827	0.7335	0.158	7	10
	WT	P56399	Usp5	ENSMUSG00000038429	0.884	0.0378	6	10		S1782E	P56399	Usp5	ENSMUSG00000038429	0.6494	0.2034	7	38	Zinc-finger (KW-0863)
	WT	Q8K400	Stxbp5	ENSMUSG00000019790	0.8841	0.0378	6	38		S1782E	Q8K400	Stxbp5	ENSMUSG00000019790	0.6653	0.1944	7	22
	WT	Q9ERG2	Strn3	ENSMUSG00000020954	0.884	0.0378	6	22		S1782E	Q9ERG2	Strn3	ENSMUSG00000020954	0.6773	0.1882	7	6	Calmodulin binding (GO:0005516)
	WT	P59281	Arhgap39	ENSMUSG00000033697	0.8834	0.038	6	6		S1782E	P59281	Arhgap39	ENSMUSG00000033697	0.6414	0.206	7	18
	WT	O88737	Bsn	ENSMUSG00000032589	0.883	0.0381	6	18		S1782E	O88737	Bsn	ENSMUSG00000032589	0.7311	0.1596	7	69	Zinc-finger (KW-0863)
	WT	Q6PFD5	Dlgap3	ENSMUSG00000042388	0.8827	0.0382	6	69		S1782E	Q6PFD5	Dlgap3	ENSMUSG00000042388	0.6693	0.1924	7	15
	WT	P84089	Erh	ENSMUSG00000021131	0.8824	0.0383	6	15		S1782E	P84089	Erh	ENSMUSG00000021131	0.8091	0.1202	7	5
	WT	A2A690	Tanc2	ENSMUSG00000053580	0.8823	0.0384	6	5		S1782E	A2A690	Tanc2	ENSMUSG00000053580	0.6932	0.1813	7	24	Ankyrin repeat (IPR002110)
	WT	O35680	Mrps12	ENSMUSG00000045948	0.8823	0.0384	6	24		S1782E	O35680	Mrps12	ENSMUSG00000045948	0.7327	0.1586	7	2	Ribosome (mmu03010)
	WT	Q8BLK9	Rps6kc1	ENSMUSG00000089872	0.882	0.0386	6	2		S1782E	Q8BLK9	Rps6kc1	ENSMUSG00000089872	0.576	0.2454	7	6
	WT	Q8CIE6	Copa	ENSMUSG00000026553	0.8818	0.0387	6	6		S1782E	Q8CIE6	Copa	ENSMUSG00000026553	0.7015	0.1775	7	34
	WT	Q9D8W7	Ociad2	ENSMUSG00000029153	0.8816	0.0388	6	34		S1782E	Q9D8W7	Ociad2	ENSMUSG00000029153	0.6292	0.2124	7	5
	WT	Q8CE72	Cplane1	ENSMUSG00000039801	0.8814	0.0389	6	5		S1782E	Q8CE72	Cplane1	ENSMUSG00000039801	0.2916	0.4085	7	1
	WT	O55091	Impact	ENSMUSG00000024423	0.8813	0.039	6	1		S1782E	O55091	Impact	ENSMUSG00000024423	0.5554	0.259	7	13
	WT	Q9DBR7	Ppp1r12a	ENSMUSG00000019907	0.8813	0.039	6	13		S1782E	Q9DBR7	Ppp1r12a	ENSMUSG00000019907	0.7044	0.176	7	16	Ankyrin repeat (IPR002110)
	WT	Q8VEH5	Epm2aip1	ENSMUSG00000046785	0.881	0.0392	6	16		S1782E	Q8VEH5	Epm2aip1	ENSMUSG00000046785	0.6353	0.2098	7	15
	WT	Q9CQC7	Ndufb4	ENSMUSG00000022820;ENSMUSG00000120425	0.881	0.0392	6	15		S1782E	Q9CQC7	Ndufb4	ENSMUSG00000022820;ENSMUSG00000120425	0.6167	0.2201	7	6	Pathways of neurodegeneration - multiple diseases (mmu05022)
	WT	P62880	Gnb2	ENSMUSG00000029713	0.8806	0.0394	6	6		S1782E	P62880	Gnb2	ENSMUSG00000029713	0.6181	0.2194	7	11
	WT	O08919	Numbl	ENSMUSG00000063160	0.8805	0.0395	6	11		S1782E	O08919	Numbl	ENSMUSG00000063160	0.7366	0.1559	7	12	Developmental protein (KW-0217)
	WT	Q08274	Dmwd	ENSMUSG00000030410	0.8805	0.0395	6	12		S1782E	Q08274	Dmwd	ENSMUSG00000030410	0.6198	0.2183	7	9
	WT	Q8CJ67	Stau2	ENSMUSG00000025920	0.8803	0.0396	6	9		S1782E	Q8CJ67	Stau2	ENSMUSG00000025920	0.6433	0.2053	7	14
	WT	O55142	Rpl35a	ENSMUSG00000060636	0.8802	0.0397	6	14		S1782E	O55142	Rpl35a	ENSMUSG00000060636	0.6588	0.1973	7	16	Ribosome (mmu03010)
	WT	Q9Z2C4	Mtmr1	ENSMUSG00000015214	0.8801	0.0398	6	16		S1782E	Q9Z2C4	Mtmr1	ENSMUSG00000015214	0.6773	0.1882	7	15
	WT	Q8R3F5	Mcat	ENSMUSG00000048755	0.8798	0.04	6	15		S1782E	Q8R3F5	Mcat	ENSMUSG00000048755	0.7268	0.1627	7	3
	WT	Q8R5A3	Apbb1ip	ENSMUSG00000026786	0.8795	0.0401	6	3		S1782E	Q8R5A3	Apbb1ip	ENSMUSG00000026786	0.6929	0.1817	7	1
	WT	O55026	Entpd2	ENSMUSG00000015085	0.8793	0.0402	6	1		S1782E	O55026	Entpd2	ENSMUSG00000015085	0.851	0.0965	7	6
	WT	Q91YK0	Lrrc49	ENSMUSG00000047766	0.879	0.0403	6	6		S1782E	Q91YK0	Lrrc49	ENSMUSG00000047766	0.6053	0.2271	7	12
	WT	Q60634	Flot2	ENSMUSG00000061981	0.8789	0.0404	6	12		S1782E	Q60634	Flot2	ENSMUSG00000061981	0.696	0.1802	7	20
	WT	Q9Z1Z2	Strap	ENSMUSG00000030224	0.8787	0.0405	6	20		S1782E	Q9Z1Z2	Strap	ENSMUSG00000030224	0.6614	0.1955	7	22
	WT	Q69ZK0	Prex1	ENSMUSG00000039621	0.8785	0.0406	6	22		S1782E	Q69ZK0	Prex1	ENSMUSG00000039621	0.6074	0.2261	7	20	Intracellular signal transduction (GO:0035556); Guanyl-nucleotide exchange factor activity (GO:0005085), PDZ domain (IPR001478)
	WT	Q9DAI2	Ift22	ENSMUSG00000007987	0.8783	0.0407	6	20		S1782E	Q9DAI2	Ift22	ENSMUSG00000007987	0.5439	0.2651	7	4
	WT	Q9ERD7	Tubb3	ENSMUSG00000062380	0.8782	0.0407	6	4		S1782E	Q9ERD7	Tubb3	ENSMUSG00000062380	0.7348	0.1572	7	22	Pathways of neurodegeneration - multiple diseases (mmu05022)
	WT	Q8C0T1	Fem1ab	ENSMUSG00000078157	0.8781	0.0408	6	22		S1782E	Q8C0T1	Fem1ab	ENSMUSG00000078157	0.3642	0.3667	7	1
	WT	A0A140LHF2	Vsig10l2	ENSMUSG00000098590	0.8779	0.0409	6	1		S1782E	A0A140LHF2	Vsig10l2	ENSMUSG00000098590	0.5586	0.2569	7	1
	WT	Q7TMM8	Parp16	ENSMUSG00000032392	0.8777	0.041	6	1		S1782E	Q7TMM8	Parp16	ENSMUSG00000032392	0.6027	0.2282	7	1
	WT	Q8BPQ7	Sgsm1	ENSMUSG00000042216	0.8776	0.0411	6	1		S1782E	Q8BPQ7	Sgsm1	ENSMUSG00000042216	0.4381	0.3202	7	2
	WT	O88351	Ikbkb	ENSMUSG00000031537	0.8769	0.0412	6	2		S1782E	O88351	Ikbkb	ENSMUSG00000031537	0.5027	0.2863	7	9
	WT	Q5F285	Tmem256	ENSMUSG00000070394	0.8772	0.0412	6	9		S1782E	Q5F285	Tmem256	ENSMUSG00000070394	0.7299	0.1608	7	2
	WT	Q791T5	Mtch1	ENSMUSG00000024012	0.8767	0.0414	6	2		S1782E	Q791T5	Mtch1	ENSMUSG00000024012	0.6088	0.2252	7	8
	WT	Q9D5T0	Atad1	ENSMUSG00000013662	0.8766	0.0415	6	8		S1782E	Q9D5T0	Atad1	ENSMUSG00000013662	0.5948	0.2334	7	7
	WT	Q3TPX4	Exoc5	ENSMUSG00000061244	0.8759	0.0416	6	7		S1782E	Q3TPX4	Exoc5	ENSMUSG00000061244	0.6776	0.1881	7	19
	WT	Q80X73	Pelo	ENSMUSG00000042275	0.8754	0.0417	6	19		S1782E	Q80X73	Pelo	ENSMUSG00000042275	0.6295	0.2119	7	6
	WT	P62852	Rps25	ENSMUSG00000009927	0.8745	0.0418	6	6		S1782E	P62852	Rps25	ENSMUSG00000009927	0.679	0.1873	7	6	Ribosome (mmu03010)
	WT	Q8BP47	NARS1	ENSMUSG00000024587	0.8742	0.0418	6	6		S1782E	Q8BP47	NARS1	ENSMUSG00000024587	0.715	0.1683	7	21
	WT	O08915	Aip	ENSMUSG00000024847	0.8741	0.0419	6	21		S1782E	O08915	Aip	ENSMUSG00000024847	0.5327	0.2703	7	7
	WT	O70439	Stx7	ENSMUSG00000019998	0.8737	0.042	6	7		S1782E	O70439	Stx7	ENSMUSG00000019998	0.7974	0.1245	7	10
	WT	P28660	Nckap1	ENSMUSG00000027002	0.8735	0.0421	6	10		S1782E	P28660	Nckap1	ENSMUSG00000027002	0.6881	0.1835	7	49
	WT	O35927	Ctnnd2	ENSMUSG00000022240	0.8734	0.0422	6	49		S1782E	O35927	Ctnnd2	ENSMUSG00000022240	0.6284	0.2133	7	26	Developmental protein (KW-0217)
	WT	Q99KV1	Dnajb11	ENSMUSG00000004460	0.8733	0.0423	6	26		S1782E	Q99KV1	Dnajb11	ENSMUSG00000004460	0.8207	0.1138	7	6
	WT	P20152	Vim	ENSMUSG00000026728	0.8726	0.0424	6	6		S1782E	P20152	Vim	ENSMUSG00000026728	0.7901	0.1286	7	25
	WT	P15864	H1-2	ENSMUSG00000036181	0.8719	0.0425	6	25		S1782E	P15864	H1-2	ENSMUSG00000036181	0.8943	0.0596	7	4
	WT	Q6PIC6	Atp1a3	ENSMUSG00000040907	0.8719	0.0425	6	4		S1782E	Q6PIC6	Atp1a3	ENSMUSG00000040907	0.8181	0.1152	7	74
	WT	Q9CQR6	Ppp6c	ENSMUSG00000026753	0.8723	0.0425	6	74		S1782E	Q9CQR6	Ppp6c	ENSMUSG00000026753	0.6799	0.1869	7	12
	WT	O35668	Hap1	ENSMUSG00000006930	0.8711	0.0427	6	12		S1782E	O35668	Hap1	ENSMUSG00000006930	0.5587	0.2567	7	5	Pathways of neurodegeneration - multiple diseases (mmu05022)
	WT	P17156	Hspa2	ENSMUSG00000059970	0.8709	0.0428	6	5		S1782E	P17156	Hspa2	ENSMUSG00000059970	0.7528	0.1482	7	16
	WT	Q8C6G1	Cfap410	ENSMUSG00000020284	0.8707	0.0429	6	16		S1782E	Q8C6G1	Cfap410	ENSMUSG00000020284	0.6069	0.2264	7	4
	WT	Q9D1K2	Atp6v1f	ENSMUSG00000004285	0.8706	0.043	6	4		S1782E	Q9D1K2	Atp6v1f	ENSMUSG00000004285	0.6673	0.1934	7	8
	WT	G5E8P0	Tubgcp6	ENSMUSG00000051786	0.8694	0.0431	6	8		S1782E	G5E8P0	Tubgcp6	ENSMUSG00000051786	0.6761	0.189	7	1
	WT	Q8C739	Fam110b	ENSMUSG00000049119	0.8694	0.0431	6	1		S1782E	Q8C739	Fam110b	ENSMUSG00000049119	0.5139	0.2804	7	6
	WT	P62267	Rps23	ENSMUSG00000049517	0.8692	0.0432	6	6		S1782E	P62267	Rps23	ENSMUSG00000049517	0.6269	0.2144	7	7	Ribosome (mmu03010)
	WT	Q9QYX7	Pclo	ENSMUSG00000061601	0.869	0.0433	6	7		S1782E	Q9QYX7	Pclo	ENSMUSG00000061601	0.7082	0.174	7	51	PDZ domain (IPR001478), Zinc-finger (KW-0863)	+	PMID: 33479212; PMID: 31835028; PMID: 28991256; PMID: 26198764; PMID: 34159505; PMID: 35396580; PMID: 33169155
	WT	Q8BTV1	Tusc3	ENSMUSG00000118664	0.8689	0.0434	6	51		S1782E	Q8BTV1	Tusc3	ENSMUSG00000118664	0.7567	0.1453	7	1
	WT	Q8VDU5	Snrk	ENSMUSG00000038145	0.8689	0.0434	6	1		S1782E	Q8VDU5	Snrk	ENSMUSG00000038145	0.6835	0.1861	7	10	Intracellular signal transduction (GO:0035556)
	WT	Q80TL4	Phf24	ENSMUSG00000036062	0.8687	0.0436	6	10		S1782E	Q80TL4	Phf24	ENSMUSG00000036062	0.7426	0.1529	7	24	Zinc-finger (KW-0863)
	WT	Q8BXR9	Osbpl6	ENSMUSG00000042359	0.8687	0.0436	6	24		S1782E	Q8BXR9	Osbpl6	ENSMUSG00000042359	0.558	0.2572	7	24
	WT	Q8CBG9	Rnf170	ENSMUSG00000013878	0.8686	0.0438	6	24		S1782E	Q8CBG9	Rnf170	ENSMUSG00000013878	0.7167	0.1673	7	1
	WT	Q6PAR5	Gapvd1	ENSMUSG00000026867	0.8684	0.0439	6	1		S1782E	Q6PAR5	Gapvd1	ENSMUSG00000026867	0.5589	0.2566	7	16	Guanyl-nucleotide exchange factor activity (GO:0005085)
	WT	Q9JHW2	Nit2	ENSMUSG00000022751	0.8684	0.0439	6	16		S1782E	Q9JHW2	Nit2	ENSMUSG00000022751	0.5666	0.252	7	1
	WT	Q5KU39	Vps41	ENSMUSG00000041236	0.868	0.0442	6	1		S1782E	Q5KU39	Vps41	ENSMUSG00000041236	0.6755	0.1896	7	8	Microtubule binding (GO:0008017), Zinc-finger (KW-0863)
	WT	Q7TNS2	Micos10	ENSMUSG00000050608	0.868	0.0442	6	8		S1782E	Q7TNS2	Micos10	ENSMUSG00000050608	0.4889	0.2947	7	1
	WT	Q8C5G2	Vash2	ENSMUSG00000037568	0.868	0.0442	6	1		S1782E	Q8C5G2	Vash2	ENSMUSG00000037568	0.496	0.2906	7	1
	WT	O35099	Map3k5	ENSMUSG00000071369	0.8673	0.0445	6	1		S1782E	O35099	Map3k5	ENSMUSG00000071369	0.6332	0.2106	7	23	Pathways of neurodegeneration - multiple diseases (mmu05022)
	WT	Q9JKY5	Hip1r	ENSMUSG00000000915	0.8673	0.0445	6	23		S1782E	Q9JKY5	Hip1r	ENSMUSG00000000915	0.6068	0.2266	7	31		+	PMID: 30285260; PMID: 28991256; PMID: 35396580; PMID: 31740837
	WT	Q9Z1R2	Bag6	ENSMUSG00000024392	0.8667	0.0447	6	31		S1782E	Q9Z1R2	Bag6	ENSMUSG00000024392	0.5996	0.2303	7	11		+	PMID: 23894747
	WT	Q8BSL7	Arf2	ENSMUSG00000062421	0.8662	0.0448	6	11		S1782E	Q8BSL7	Arf2	ENSMUSG00000062421	0.7616	0.1423	7	1
	WT	Q8C854	Myef2	ENSMUSG00000027201	0.8662	0.0448	6	1		S1782E	Q8C854	Myef2	ENSMUSG00000027201	0.6842	0.1857	7	42
	WT	A1EGX6	Fscb	ENSMUSG00000043060	0.866	0.045	6	42		S1782E	A1EGX6	Fscb	ENSMUSG00000043060	0.812	0.1185	7	1
	WT	P56387	Dynlt3	ENSMUSG00000031176	0.866	0.045	6	1		S1782E	P56387	Dynlt3	ENSMUSG00000031176	0.7039	0.1763	7	3
	WT	Q8BUV3	Gphn	ENSMUSG00000047454	0.8657	0.0452	6	3		S1782E	Q8BUV3	Gphn	ENSMUSG00000047454	0.7189	0.1662	7	25
	WT	Q9CQ40	Mrpl49	ENSMUSG00000007338	0.8653	0.0454	6	25		S1782E	Q9CQ40	Mrpl49	ENSMUSG00000007338	0.5534	0.2598	7	5
	WT	D3YZI9	Pgbd5	ENSMUSG00000050751	0.8651	0.0455	6	5		S1782E	D3YZI9	Pgbd5	ENSMUSG00000050751	0.6167	0.2201	7	6
	WT	P30999	Ctnnd1	ENSMUSG00000034101	0.8648	0.0456	6	6		S1782E	P30999	Ctnnd1	ENSMUSG00000034101	0.6594	0.1966	7	21		+	PMID: 34159505; PMID: 35396580
	WT	Q6PDM2	Srsf1	ENSMUSG00000018379	0.8647	0.0456	6	21		S1782E	Q6PDM2	Srsf1	ENSMUSG00000018379	0.7088	0.1736	7	19
	WT	E9Q8I9	Fry	ENSMUSG00000056602	0.8645	0.0457	6	19		S1782E	E9Q8I9	Fry	ENSMUSG00000056602	0.6425	0.2055	7	39
	WT	Q61656	Ddx5	ENSMUSG00000020719	0.8638	0.0458	6	39		S1782E	Q61656	Ddx5	ENSMUSG00000020719	0.7163	0.1677	7	21	Calmodulin binding (GO:0005516)
	WT	Q8C419	Gpr158	ENSMUSG00000045967	0.8636	0.0459	6	21		S1782E	Q8C419	Gpr158	ENSMUSG00000045967	0.7642	0.1409	7	26
	WT	Q91VC9	Ghitm	ENSMUSG00000041028	0.8633	0.046	6	26		S1782E	Q91VC9	Ghitm	ENSMUSG00000041028	0.5532	0.2599	7	1
	WT	Q811D0	Dlg1	ENSMUSG00000022770	0.8631	0.0461	6	1		S1782E	Q811D0	Dlg1	ENSMUSG00000022770	0.6871	0.1845	7	18	PDZ domain (IPR001478)
	WT	Q80V91	Dtx3	ENSMUSG00000040415	0.8624	0.0462	6	18		S1782E	Q80V91	Dtx3	ENSMUSG00000040415	0.6392	0.2076	7	4	Zinc-finger (KW-0863)
	WT	Q99K01	Pdxdc1	ENSMUSG00000022680	0.8623	0.0463	6	4		S1782E	Q99K01	Pdxdc1	ENSMUSG00000022680	0.601	0.2291	7	8
	WT	P62245	Rps15a	ENSMUSG00000008683	0.8614	0.0464	6	8		S1782E	P62245	Rps15a	ENSMUSG00000008683	0.7022	0.1774	7	9	Ribosome (mmu03010)
	WT	Q69ZB3	Tspyl5	ENSMUSG00000038984	0.8621	0.0464	6	9		S1782E	Q69ZB3	Tspyl5	ENSMUSG00000038984	0.5741	0.2461	7	7
	WT	Q91ZM2	Sh2b1	ENSMUSG00000030733	0.8613	0.0465	6	7		S1782E	Q91ZM2	Sh2b1	ENSMUSG00000030733	0.5858	0.2402	7	6	Intracellular signal transduction (GO:0035556)
	WT	Q2YDW7	Kmt5a	ENSMUSG00000049327	0.861	0.0466	6	6		S1782E	Q2YDW7	Kmt5a	ENSMUSG00000049327	0.6149	0.2212	7	1
	WT	P27546	Map4	ENSMUSG00000032479	0.8609	0.0467	6	1		S1782E	P27546	Map4	ENSMUSG00000032479	0.5966	0.2322	7	30	Microtubule binding (GO:0008017)
	WT	Q8CGC4	Lsm14b	ENSMUSG00000039108	0.8605	0.0468	6	30		S1782E	Q8CGC4	Lsm14b	ENSMUSG00000039108	0.5888	0.2378	7	4	Developmental protein (KW-0217)
	WT	Q3U186	Rars2	ENSMUSG00000028292	0.8597	0.0469	6	4		S1782E	Q3U186	Rars2	ENSMUSG00000028292	0.392	0.3494	7	1
	WT	Q9D855	Uqcrb	ENSMUSG00000044894	0.8581	0.0471	6	1		S1782E	Q9D855	Uqcrb	ENSMUSG00000044894	0.6856	0.185	7	11	Pathways of neurodegeneration - multiple diseases (mmu05022)
	WT	Q9D7H3	RtcA	ENSMUSG00000000339	0.8579	0.0472	6	11		S1782E	Q9D7H3	RtcA	ENSMUSG00000000339	0.7029	0.1766	7	4
	WT	B1AXH1	Nhsl2	ENSMUSG00000079481	0.8576	0.0473	6	4		S1782E	B1AXH1	Nhsl2	ENSMUSG00000079481	0.5666	0.252	7	25
	WT	Q9CZ13	Uqcrc1	ENSMUSG00000025651	0.8576	0.0473	6	25		S1782E	Q9CZ13	Uqcrc1	ENSMUSG00000025651	0.7686	0.1394	7	26	Pathways of neurodegeneration - multiple diseases (mmu05022)
	WT	Q9CR64	Tmem167a	ENSMUSG00000012422	0.857	0.0474	6	26		S1782E	Q9CR64	Tmem167a	ENSMUSG00000012422	0.6277	0.2139	7	2
	WT	P80560	Ptprn2	ENSMUSG00000056553	0.8564	0.0475	6	2		S1782E	P80560	Ptprn2	ENSMUSG00000056553	0.7058	0.1753	7	18
	WT	Q8CHG7	Rapgef2	ENSMUSG00000062232	0.8561	0.0476	6	18		S1782E	Q8CHG7	Rapgef2	ENSMUSG00000062232	0.6191	0.2186	7	31	Small GTPase mediated signal transduction (GO:0007264); Guanyl-nucleotide exchange factor activity (GO:0005085), PDZ domain (IPR001478), Developmental protein (KW-0217)
	WT	Q3TEA8	Hp1bp3	ENSMUSG00000028759	0.8558	0.0477	6	31		S1782E	Q3TEA8	Hp1bp3	ENSMUSG00000028759	0.6371	0.2086	7	12
	WT	P52332	Jak1	ENSMUSG00000028530	0.8541	0.048	6	12		S1782E	P52332	Jak1	ENSMUSG00000028530	0.5632	0.2542	7	14	Intracellular signal transduction (GO:0035556)
	WT	Q3TY60	Fam131b	ENSMUSG00000029861	0.8541	0.048	6	14		S1782E	Q3TY60	Fam131b	ENSMUSG00000029861	0.7059	0.1751	7	4
	WT	Q8BMG7	Rab3gap2	ENSMUSG00000039318	0.8538	0.0482	6	4		S1782E	Q8BMG7	Rab3gap2	ENSMUSG00000039318	0.5551	0.2593	7	23	Guanyl-nucleotide exchange factor activity (GO:0005085)
	WT	P99028	Uqcrh	ENSMUSG00000063882	0.8535	0.0483	6	23		S1782E	P99028	Uqcrh	ENSMUSG00000063882	0.6434	0.2051	7	3	Pathways of neurodegeneration - multiple diseases (mmu05022)
	WT	Q9JJ80	Rpf2	ENSMUSG00000038510	0.8527	0.0484	6	3		S1782E	Q9JJ80	Rpf2	ENSMUSG00000038510	0.5743	0.246	7	1
	WT	O08599	Stxbp1	ENSMUSG00000026797	0.8521	0.0487	6	1		S1782E	O08599	Stxbp1	ENSMUSG00000026797	0.7245	0.164	7	87
	WT	Q8BG28	B3galnt2	ENSMUSG00000039242	0.852	0.0488	6	87		S1782E	Q8BG28	B3galnt2	ENSMUSG00000039242	0.6692	0.1927	7	1
	WT	O88307	Sorl1	ENSMUSG00000049313	0.8513	0.0491	6	1		S1782E	O88307	Sorl1	ENSMUSG00000049313	0.7596	0.1434	7	14	Developmental protein (KW-0217)
	WT	P63085	Mapk1	ENSMUSG00000063358	0.85	0.0493	6	14		S1782E	P63085	Mapk1	ENSMUSG00000063358	0.7562	0.146	7	24	Intracellular signal transduction (GO:0035556), Pathways of neurodegeneration - multiple diseases (mmu05022)
	WT	Q9Z2C9	Mtmr7	ENSMUSG00000039431	0.8496	0.0495	6	24		S1782E	Q9Z2C9	Mtmr7	ENSMUSG00000039431	0.6256	0.2157	7	8		+	PMID: 32201043
	WT	O35326	Srsf5	ENSMUSG00000021134	0.8494	0.0497	6	8		S1782E	O35326	Srsf5	ENSMUSG00000021134	0.5654	0.2529	7	6
	WT	Q71M36	Cspg5	ENSMUSG00000032482	0.8493	0.0498	6	6		S1782E	Q71M36	Cspg5	ENSMUSG00000032482	0.6172	0.2198	7	11	Developmental protein (KW-0217), Proteoglycan (KW-0654)
	WT	O35465	Fkbp8	ENSMUSG00000019428	0.8491	0.05	6	11		S1782E	O35465	Fkbp8	ENSMUSG00000019428	0.5999	0.2297	7	8	Calmodulin binding (GO:0005516)
	WT	Q61220	Nell2	ENSMUSG00000022454	0.837	0.054	6	8		S1782E	Q61220	Nell2	ENSMUSG00000022454	0.9549	0.009	7	26
	WT	P59280	Klhl8	ENSMUSG00000029312	0.8333	0.0553	6			S1782E	P59280	Klhl8	ENSMUSG00000029312	0.9925	0.0008	7	1
	WT	P97929	Brca2	ENSMUSG00000041147	0.8333	0.0553	6			S1782E	P97929	Brca2	ENSMUSG00000041147	0.9994	0.0001	7	1
	WT	Q07802	Ebf1	ENSMUSG00000057098	0.8333	0.0553	6			S1782E	Q07802	Ebf1	ENSMUSG00000057098	1	0	7	1
	WT	Q3UZY0	Sfi1	ENSMUSG00000023764	0.8333	0.0553	6			S1782E	Q3UZY0	Sfi1	ENSMUSG00000023764	0.9995	0.0001	7	1
	WT	Q6A051	Atrnl1	ENSMUSG00000054843	0.8333	0.0553	6			S1782E	Q6A051	Atrnl1	ENSMUSG00000054843	1	0	7	1
	WT	C0HK80	Arxes2	ENSMUSG00000048355;ENSMUSG00000048040	0.8325	0.0592	6			S1782E	C0HK80	Arxes2	ENSMUSG00000048355;ENSMUSG00000048040	0.9767	0.0049	7	1
	WT	Q99N92	Mrpl27	ENSMUSG00000024414	0.8086	0.0711	6			S1782E	Q99N92	Mrpl27	ENSMUSG00000024414	0.9374	0.0194	7	2
	WT	Q640Q5	Pan3	ENSMUSG00000029647	0.6667	0.1264	6			S1782E	Q640Q5	Pan3	ENSMUSG00000029647	0.9992	0.0001	7	1
	WT	Q8VCE9	Plekhh3	ENSMUSG00000035172	0.6667	0.1264	6			S1782E	Q8VCE9	Plekhh3	ENSMUSG00000035172	0.9957	0.0005	7	1
	WT	Q8BHN0	Ppm1l	ENSMUSG00000027784	0.6666	0.1275	6	1		S1782E	Q8BHN0	Ppm1l	ENSMUSG00000027784	0.9449	0.0136	7	1
	WT	P10493	Nid1	ENSMUSG00000005397	0.6657	0.1296	6			S1782E	P10493	Nid1	ENSMUSG00000005397	0.9997	0	7	1
	WT	P97435	Tmprss15	ENSMUSG00000022857	0.3333	0.2786	6	1		S1782E	P97435	Tmprss15	ENSMUSG00000022857	0.9075	0.0468	7	1
